# Supplementary material for: Multi-Omics Characterization of a Human Stem Cell-Based Model of Cardiac Hypertrophy
Source: Life (Basel). 2022 Feb 16;12(2):293. doi: 10.3390/life12020293 (PMC8875317; doi:10.3390/life12020293)
Supplement: Supplementary file 1 [file life-12-00293-s001.zip › life-1577086-supplementary/Supplementary Table S1.xlsx]

## Sheet: 8h Up
This list represent the xx significantly up-regulated genes identified after 8 hours of ET-1 stimulation
EnsID	Symbol	LogFC	FDR
ENSG00000069812	HES2	6.11873905855785	8.13030367974102e-05
ENSG00000224904	NA	5.1923457439125	0.011991046332425
ENSG00000249951	NA	5.12045134540455	0.0207008210663668
ENSG00000248713		5.01334052387877	7.6238567753848e-82
ENSG00000164616	NA	5.00833755640492	1.19680932160161e-07
ENSG00000249237	NA	4.94362839270171	0.0258939601792648
ENSG00000198650	TAT	4.93569941036512	0.0301686127451929
ENSG00000269202	NA	4.88858325704623	0.0400743978756477
ENSG00000184292	TACSTD2	4.86298179711697	0.0386432926173557
ENSG00000023445	BIRC3	4.79001354748998	2.31161799523589e-88
ENSG00000174576	NPAS4	4.78199532861954	2.32786254856707e-34
ENSG00000119508	NR4A3	4.48608094156143	9.94941734956903e-149
ENSG00000267440	NA	4.41044025215108	0.00609921193289993
ENSG00000205786	NA	4.32424815562247	1.12158208359943e-17
ENSG00000158050	DUSP2	4.3039349825096	3.63612919643472e-28
ENSG00000080031	PTPRH	4.24706330699753	6.24151842734211e-129
ENSG00000203859	HSD3B2	4.083821554564	0.00207251852044917
ENSG00000101327	PDYN	3.79195459752839	1.06453696474354e-91
ENSG00000165685	TMEM52B	3.74556395003362	8.62702988503241e-05
ENSG00000157542	KCNJ6	3.6626759863266	5.57073310472223e-05
ENSG00000122877	EGR2	3.61937512509192	3.60684103232259e-36
ENSG00000262769	NA	3.61184206806878	0.000173976976049492
ENSG00000106366	SERPINE1	3.59243285486701	7.26417750065954e-207
ENSG00000270002	NA	3.49412901813796	0.000292413021136569
ENSG00000185022	MAFF	3.46376773919737	1.91190962057118e-52
ENSG00000174600	CMKLR1	3.41850691002139	3.23160990242384e-72
ENSG00000112297	CRYBG1	3.40013911222008	2.28179973401317e-05
ENSG00000118523	CTGF	3.39395969349524	3.79252735011002e-193
ENSG00000166589	CDH16	3.38673353674856	2.87966006175921e-05
ENSG00000258851	NA	3.37798413468389	8.56495496526219e-07
ENSG00000120937	NPPB	3.3655103956361	1.98745925428359e-182
ENSG00000123358	NR4A1	3.36251290357151	6.52886832354629e-109
ENSG00000214900	NA	3.35663065703958	9.25076361496039e-10
ENSG00000254510	NA	3.32520994595244	1.83943668529053e-130
ENSG00000173391	OLR1	3.26613105810237	2.59916003496627e-43
ENSG00000077943	ITGA8	3.22651086567165	5.13123931253013e-44
ENSG00000127743	IL17B	3.17875385189185	5.75600479451356e-51
ENSG00000237892	NA	3.14674566828032	0.00725935901744557
ENSG00000074211	PPP2R2C	3.02273225205592	1.03398427672779e-24
ENSG00000135917	SLC19A3	3.02132431084429	0.00145550321138635
ENSG00000234840	NA	2.99965495069998	0.0133749981354971
ENSG00000257859	NA	2.9839442978042	9.03200972859363e-07
ENSG00000185950	IRS2	2.91669491094293	3.60072859934188e-48
ENSG00000120129	DUSP1	2.91256037733221	8.41301682820715e-116
ENSG00000075461	CACNG4	2.83210188527359	0.00480326262907027
ENSG00000142871	CYR61	2.82487601067922	2.24571838960955e-107
ENSG00000184374	COLEC10	2.80341267677609	0.0333320585830646
ENSG00000042832	TG	2.78892166387228	1.45461856470777e-11
ENSG00000223414	NA	2.76781110231924	6.88341378959539e-16
ENSG00000165272	AQP3	2.73690443627773	5.23270431217934e-34
ENSG00000259278	NA	2.73277499615143	0.00201197902091171
ENSG00000258602	NA	2.73243805579887	1.42916475440312e-48
ENSG00000134259	NGF	2.72952324811614	3.78770391965439e-05
ENSG00000249145	NA	2.71565000927403	0.0219410923953812
ENSG00000162494	LRRC38	2.71332104963034	3.30502307932835e-07
ENSG00000179388	EGR3	2.70699493361952	7.83805804303626e-15
ENSG00000169291	SHE	2.69541399564085	3.68821438149642e-07
ENSG00000171864	PRND	2.67424847527804	0.0013894972634657
ENSG00000162552	WNT4	2.66916068797319	0.000273466592282913
ENSG00000075426	FOSL2	2.66529984541661	3.50582757545656e-106
ENSG00000233117	NA	2.65848322749345	2.14391602227201e-58
ENSG00000188916	FAM196A	2.63371925928204	0.00385568563024268
ENSG00000140853	NLRC5	2.62987115001372	6.48516677621855e-12
ENSG00000152936	LMNTD1	2.62873426233859	3.62473967353499e-08
ENSG00000255400	NA	2.59761329653614	0.0378638592101619
ENSG00000136854	STXBP1	2.5963086172848	3.09226369278963e-34
ENSG00000259833	NA	2.58841566162533	0.00313223722925133
ENSG00000143632	ACTA1	2.58379922742463	2.7777332668136e-111
ENSG00000253690	NA	2.58377431996367	1.27280985237358e-26
ENSG00000229019	NA	2.58101794991189	0.000109245414596501
ENSG00000101542	CDH20	2.57434999344091	3.60568018116948e-25
ENSG00000164761	TNFRSF11B	2.57034156579842	2.17402783301849e-32
ENSG00000267405	NA	2.56628778336703	1.16917659790843e-08
ENSG00000095637	SORBS1	2.56557514172415	4.34397952330419e-113
ENSG00000137801	THBS1	2.5480396468376	7.21298779036378e-118
ENSG00000140538	NTRK3	2.54386794064718	0.000110466164688495
ENSG00000243225	NA	2.53589469362888	2.87681235827008e-13
ENSG00000163687	DNASE1L3	2.52500223550743	0.00331487949190514
ENSG00000123612	ACVR1C	2.50000114748451	0.0477384816920993
ENSG00000254851	NA	2.46506930064573	0.048385819761992
ENSG00000120738	EGR1	2.44142080915061	1.09801528688878e-59
ENSG00000164756	SLC30A8	2.44067139839583	6.08315455193349e-07
ENSG00000237017	NA	2.43476711329533	0.0167944473868171
ENSG00000123977	DAW1	2.41231281294944	1.24526599657224e-05
ENSG00000226709	NA	2.40152712832858	0.0276017482473237
ENSG00000249992	TMEM158	2.3819708919396	2.40357119657869e-05
ENSG00000173559	NABP1	2.38182241268006	6.90982379375956e-25
ENSG00000148677	ANKRD1	2.37695930059985	3.02209951606869e-107
ENSG00000087495	PHACTR3	2.36639352561689	1.08093655033882e-52
ENSG00000158089	GALNT14	2.36365442345384	0.003829177916499
ENSG00000175175	PPM1E	2.35642641212174	2.21915819353177e-08
ENSG00000137571	SLCO5A1	2.3424030063167	1.62469532624633e-31
ENSG00000180336	MEIOC	2.335968129681	1.43484612128421e-11
ENSG00000249306	NA	2.33300389310416	2.62864591612008e-09
ENSG00000123610	TNFAIP6	2.32875959447765	0.0234378696976862
ENSG00000100311	PDGFB	2.3220674885143	1.31014017307327e-39
ENSG00000159167	STC1	2.31747546978194	3.04559787494945e-72
ENSG00000162981	FAM84A	2.31738513466061	0.0407028901598283
ENSG00000145287	PLAC8	2.31582764312832	6.68807476843972e-18
ENSG00000154127	UBASH3B	2.30529148751498	2.57194787971444e-41
ENSG00000144681	STAC	2.30462401996036	1.38384050123883e-42
ENSG00000181773	GPR3	2.2924425322982	1.35508604289663e-10
ENSG00000136689	IL1RN	2.23809087564892	0.00112237981066019
ENSG00000169429	CXCL8	2.23789260611054	1.30731901127324e-12
ENSG00000226741	NA	2.21952081725593	0.00528416468386417
ENSG00000189410	SH2D5	2.20978868986697	0.00345017803756739
ENSG00000170345	FOS	2.20013309527152	7.99246674214089e-28
ENSG00000248986	NA	2.19659586746826	0.0181394600246955
ENSG00000133107	TRPC4	2.193325410839	2.01350706301609e-49
ENSG00000149084	HSD17B12	2.19062938768242	1.08135525946675e-84
ENSG00000172548	NIPAL4	2.18388386394007	1.33392193923992e-64
ENSG00000172478	C2orf54	2.17837523209554	2.96016044723102e-06
ENSG00000186594	NA	2.17215677075752	5.57842422700934e-75
ENSG00000122012	SV2C	2.16813281848483	1.79979124773575e-14
ENSG00000171873	ADRA1D	2.16000532846141	0.0229154085233541
ENSG00000116745	RPE65	2.15673828095297	7.10079724491628e-07
ENSG00000105825	TFPI2	2.14476714909814	5.94161489405992e-50
ENSG00000176697	BDNF	2.13643542878094	1.13099126736371e-34
ENSG00000157005	SST	2.0898704467801	0.00136074391063854
ENSG00000109063	MYH3	2.0897298090292	1.11983172797279e-41
ENSG00000105974	CAV1	2.07354463013819	6.86546115253998e-76
ENSG00000163347	CLDN1	2.06805051694913	3.11379961402858e-06
ENSG00000120875	DUSP4	2.05655444711447	1.60594541157113e-13
ENSG00000259426	NA	2.05578925635386	2.43663025322419e-06
ENSG00000078269	SYNJ2	2.0527188816895	5.78698791513676e-77
ENSG00000077009	NMRK2	2.04503046647632	1.08471951636801e-32
ENSG00000108691	CCL2	2.04147361045913	3.44850058466297e-32
ENSG00000157680	DGKI	2.03802807260756	1.04946009832627e-76
ENSG00000156466	GDF6	2.03363449621755	1.89238895150469e-65
ENSG00000261616	NA	2.03360108457389	0.0494988479273773
ENSG00000128016	ZFP36	2.03276177203821	3.48096010441533e-22
ENSG00000173227	SYT12	2.02980834285408	0.00012611019510972
ENSG00000116285	ERRFI1	2.02109113655059	3.57027819300851e-61
ENSG00000073921	PICALM	2.01898833962846	3.93875311487001e-77
ENSG00000121207	LRAT	2.01505034268503	1.46237789292557e-13
ENSG00000159399	HK2	2.00903681289012	8.46128233372197e-60
ENSG00000139289	PHLDA1	1.99933067936774	1.76174238334506e-69
ENSG00000105989	WNT2	1.99904622926639	7.85171774991032e-06
ENSG00000259727	NA	1.99489628139109	3.32822223536165e-18
ENSG00000163814	CDCP1	1.99471262699559	0.00223320357674805
ENSG00000102554	KLF5	1.97958652402765	6.19920508348422e-25
ENSG00000113494	PRLR	1.97501833598323	4.08214312799239e-09
ENSG00000165887	ANKRD2	1.94565425332826	1.49921484495185e-05
ENSG00000099937	SERPIND1	1.94555147394789	4.48675957908586e-12
ENSG00000071282	LMCD1	1.94392784629403	2.60833800446681e-47
ENSG00000099625	CBARP	1.94282507447049	2.04440712004032e-06
ENSG00000131435	PDLIM4	1.94115125693773	1.59844408369373e-24
ENSG00000222041	NA	1.9323230540185	2.52393773061094e-35
ENSG00000257207		1.92216575561298	1.99273064255658e-06
ENSG00000163545	NUAK2	1.92170856836583	1.99498379224417e-15
ENSG00000248724	NA	1.91173856004402	0.00417567473743789
ENSG00000234231	NA	1.90383374218035	9.39823857128341e-09
ENSG00000074590	NUAK1	1.90341639952367	1.24606615928915e-68
ENSG00000101670	LIPG	1.89996184400285	3.74383390167232e-12
ENSG00000115468	EFHD1	1.89485981794685	3.08557415890906e-37
ENSG00000133424	LARGE1	1.87889602517518	3.85149237504322e-61
ENSG00000159176	CSRP1	1.87514261929399	3.71509046144266e-66
ENSG00000172965	NA	1.86947411001168	1.323699786797e-44
ENSG00000149591	TAGLN	1.86530524903338	3.74420451039647e-66
ENSG00000169756	LIMS1	1.85734537796633	2.34055443819753e-62
ENSG00000165389	SPTSSA	1.84522144332942	4.80610152062068e-35
ENSG00000141639	MAPK4	1.84405078278954	4.63126586596863e-49
ENSG00000138378	STAT4	1.83544631499006	4.8906889153814e-56
ENSG00000227184	NA	1.83519866032176	5.41094189910096e-40
ENSG00000267069	NA	1.83384395836237	1.5718112872055e-05
ENSG00000153904	DDAH1	1.82708638143872	4.51129450708652e-62
ENSG00000151164	RAD9B	1.82635995095613	7.76928850700554e-13
ENSG00000175899	A2M	1.81741371669653	1.31307644591857e-59
ENSG00000175592	FOSL1	1.80997341179787	2.10238473374238e-05
ENSG00000203706	NA	1.80921702221627	0.00385765505697214
ENSG00000148848	ADAM12	1.80732708957866	3.3939948223568e-19
ENSG00000139514	SLC7A1	1.80296929540589	7.04609648140362e-53
ENSG00000183604	NA	1.79237546500459	0.0394130809242849
ENSG00000227992	NA	1.78296194439395	0.000213299180210144
ENSG00000131016	AKAP12	1.78255157187662	4.65983708147993e-61
ENSG00000225383	NA	1.78200569904216	0.000465208427168479
ENSG00000103257	SLC7A5	1.77998730821294	1.47664022658238e-45
ENSG00000189120	SP6	1.77462516869283	1.73024137991984e-11
ENSG00000112139	MDGA1	1.76473767602465	1.76062928403809e-14
ENSG00000114480	GBE1	1.7642792360677	5.87692760490634e-60
ENSG00000197991		1.76298665228576	3.08634621767117e-57
ENSG00000104369	JPH1	1.75675014913816	4.70265519319014e-39
ENSG00000164023	SGMS2	1.75023560864765	2.25592418721999e-40
ENSG00000125398	SOX9	1.73380557870864	5.69852032645518e-24
ENSG00000120217	CD274	1.73328452787636	2.52493963931731e-09
ENSG00000197106	SLC6A17	1.71840995473815	1.7395583982127e-06
ENSG00000104856	RELB	1.71710733056321	1.68039107116514e-07
ENSG00000136826	KLF4	1.70612318285556	0.0238660941410717
ENSG00000147573	TRIM55	1.69727535587708	1.09086771697463e-55
ENSG00000163235	TGFA	1.69609820023586	5.55403965369369e-08
ENSG00000139318	DUSP6	1.69448535730735	2.27368261168404e-46
ENSG00000166396	SERPINB7	1.69129144329675	0.000282648689992702
ENSG00000006327	TNFRSF12A	1.68942393985691	7.47833748438926e-53
ENSG00000170340	B3GNT2	1.68083586201711	1.61889980578084e-45
ENSG00000135454	B4GALNT1	1.67276167739691	0.00184531048735882
ENSG00000168081	PNOC	1.67171753496313	6.04845133953313e-10
ENSG00000202111	NA	1.66379409393143	0.0446962552840046
ENSG00000178538	CA8	1.66295578576812	8.5238353725293e-06
ENSG00000159216	RUNX1	1.66086397070029	0.00560759262140174
ENSG00000112658	SRF	1.65914015552946	1.1071658124785e-51
ENSG00000226251	NA	1.65718838132361	0.0141984336830217
ENSG00000164949	GEM	1.6523343368442	5.1731973526558e-31
ENSG00000266045	NA	1.63859073994715	0.0132446749307245
ENSG00000073756	PTGS2	1.63466995162685	2.69587493453619e-08
ENSG00000126878	AIF1L	1.63194102669072	1.323699786797e-44
ENSG00000100092	SH3BP1	1.62117259852211	2.43960025870892e-11
ENSG00000179133	C10orf67	1.61941236676568	0.00843656244028599
ENSG00000157483	MYO1E	1.61926403998174	6.93209819873272e-40
ENSG00000062716	VMP1	1.61881971782162	1.4106208298293e-47
ENSG00000232533	NA	1.61641347290684	3.86186646012399e-20
ENSG00000182372	CLN8	1.61541161744259	6.57081902288761e-36
ENSG00000229214	NA	1.61498323749759	7.59648605086702e-05
ENSG00000180628	PCGF5	1.61426999463332	2.15617894398447e-49
ENSG00000135074	ADAM19	1.61368403522532	8.7170158701753e-50
ENSG00000143036	SLC44A3	1.61112890136097	0.00105527605853876
ENSG00000020577	SAMD4A	1.6071842749633	3.71428353023812e-50
ENSG00000091972	CD200	1.60040625753326	2.47920375231989e-14
ENSG00000137124	ALDH1B1	1.60031639917395	1.10564035366949e-45
ENSG00000159251	ACTC1	1.59282552046821	2.17576812705702e-52
ENSG00000138166	DUSP5	1.58546834683674	9.0109426788571e-47
ENSG00000171303	KCNK3	1.57634312561552	9.75754543361109e-16
ENSG00000050405	LIMA1	1.57576696624676	1.6972635140159e-32
ENSG00000174429	ABRA	1.57542597341548	7.82971586352141e-27
ENSG00000006652	IFRD1	1.57471813142141	1.40808130152281e-33
ENSG00000229666	NA	1.57414536278286	0.0355067903423071
ENSG00000178996	SNX18	1.57078650508979	5.04533274359644e-40
ENSG00000182253	SYNM	1.56611263546363	2.2297636333625e-46
ENSG00000168530	MYL1	1.56018477244955	0.00075132530776553
ENSG00000100628	ASB2	1.55574339167849	3.71805637940054e-47
ENSG00000101608	MYL12A	1.55157248959153	1.39756434467757e-46
ENSG00000163431	LMOD1	1.54898979981681	7.25547475983189e-47
ENSG00000234520	NA	1.54655276501113	8.90138902303801e-05
ENSG00000173805	HAP1	1.54072634690484	0.000181103475310727
ENSG00000163217	BMP10	1.54058843340103	8.32952052134826e-06
ENSG00000129521	EGLN3	1.53096814689261	6.8908005760475e-43
ENSG00000148426	PROSER2	1.52807201251053	2.13738943738724e-22
ENSG00000169508	GPR183	1.52218275464579	1.2519990213636e-18
ENSG00000168502	MTCL1	1.51968429385279	1.9285990923271e-27
ENSG00000215089	NA	1.51935497490458	0.0191490538239593
ENSG00000183840	GPR39	1.51799655519982	2.30356030945076e-11
ENSG00000100290	BIK	1.5141126385357	9.27503844031749e-06
ENSG00000129170	CSRP3	1.51236171197286	2.45770917841287e-44
ENSG00000133392	MYH11	1.51103255202996	9.07332104069251e-44
ENSG00000226887	ERVMER34-1	1.50688837573413	5.28678953560837e-14
ENSG00000154447	SH3RF1	1.50193035223035	4.16243722139233e-19
ENSG00000238648	NA	1.49951197161497	1.18576684313659e-05
ENSG00000073712	FERMT2	1.4952251099746	5.15034836668665e-44
ENSG00000130558	OLFM1	1.49446505953256	4.35696365647651e-09
ENSG00000112541	PDE10A	1.4933570568838	1.31696017759132e-34
ENSG00000167767	KRT80	1.49287500997144	3.90255901464404e-09
ENSG00000079482	OPHN1	1.48713348791762	1.56018335149926e-40
ENSG00000204758	NA	1.48608757920089	1.26550935376681e-05
ENSG00000198829	SUCNR1	1.48404792171728	0.00183215946515821
ENSG00000133101	CCNA1	1.47887588044887	0.0110308268500529
ENSG00000075035	WSCD2	1.47443930642235	1.30647327164937e-20
ENSG00000148120	C9orf3	1.46647676409127	1.0168286186401e-31
ENSG00000138131	LOXL4	1.46585645494819	2.10262077180647e-38
ENSG00000137821	LRRC49	1.45528374637397	2.0637426597371e-39
ENSG00000253250	C8orf88	1.44820766976405	4.00306388278388e-21
ENSG00000150347	ARID5B	1.44730785825109	3.01572175929305e-30
ENSG00000176927	EFCAB5	1.4466135351531	0.00481712631543952
ENSG00000138678	GPAT3	1.44462162888887	1.78057089122857e-30
ENSG00000115963	RND3	1.43814578445603	4.45088312205858e-39
ENSG00000138792	ENPEP	1.43302031482298	1.00084760724055e-10
ENSG00000134030	CTIF	1.43164251339504	5.68046602306629e-34
ENSG00000006062	MAP3K14	1.43080641895475	6.03263593118618e-08
ENSG00000168917	SLC35G2	1.42906945167577	1.99912517159531e-05
ENSG00000101134	DOK5	1.42201499913418	0.00025948057518786
ENSG00000111057	KRT18	1.42183972620824	2.18663866593344e-39
ENSG00000072210	ALDH3A2	1.4170128875427	3.12985668599337e-39
ENSG00000137331	IER3	1.41445009863871	5.69928400463894e-29
ENSG00000105971	CAV2	1.40809197203473	3.99485810704892e-36
ENSG00000131781	FMO5	1.40527526447105	0.00721508669929024
ENSG00000150995	ITPR1	1.40371228295027	2.7521857291465e-24
ENSG00000145623	OSMR	1.40299411752874	4.53266402760505e-07
ENSG00000260276	NA	1.40255180615681	0.0486121696222374
ENSG00000172403	SYNPO2	1.40008928072259	3.28475621846662e-38
ENSG00000214517	PPME1	1.39983269722835	6.98769635741234e-36
ENSG00000106615	RHEB	1.39765363793105	3.00412874378219e-35
ENSG00000164181	ELOVL7	1.39666132623961	3.25792978900983e-07
ENSG00000233894	NA	1.39290476465816	0.0085255795778898
ENSG00000123096	SSPN	1.38707179014061	1.23408358940713e-25
ENSG00000115652	UXS1	1.38675819585075	2.36947670776394e-27
ENSG00000171462	DLK2	1.38505148061042	0.0493336257124497
ENSG00000103489	XYLT1	1.38312272506108	2.17400460948941e-16
ENSG00000170500	LONRF2	1.38097768429571	5.41841002171604e-13
ENSG00000233818	NA	1.37922025907897	0.044181385868913
ENSG00000148154	UGCG	1.37805660087654	4.41027143701998e-32
ENSG00000145936	KCNMB1	1.37802202497546	7.1424397572154e-13
ENSG00000177380	PPFIA3	1.37264904680343	7.85692480799960e-09
ENSG00000028137	TNFRSF1B	1.37056120913448	0.0148717914264352
ENSG00000187678	SPRY4	1.36910280329719	2.87527338493432e-32
ENSG00000179431	FJX1	1.36866167776102	8.83832080915627e-09
ENSG00000159556	ISL2	1.36836302826725	0.0276416335433731
ENSG00000169908	TM4SF1	1.36749229091447	8.81696683713185e-23
ENSG00000182255	KCNA4	1.35406328782549	1.17421879873028e-14
ENSG00000126803	HSPA2	1.35363080377566	4.16330414704463e-35
ENSG00000134716	CYP2J2	1.35115208058843	7.04040310276234e-32
ENSG00000254332	NA	1.34860554702912	0.00827169265175523
ENSG00000173706	HEG1	1.34799433376653	7.57085132231512e-33
ENSG00000070404	FSTL3	1.34683891877307	3.81038603430963e-27
ENSG00000200156	NA	1.34375224412558	1.46069447797651e-18
ENSG00000168394	TAP1	1.33865143473636	1.64915240379731e-14
ENSG00000164251	F2RL1	1.33812622795056	0.00707750328337345
ENSG00000119636	BBOF1	1.33771817606945	9.00952219216454e-08
ENSG00000185112	FAM43A	1.33737898865829	7.83605849813987e-11
ENSG00000107796	ACTA2	1.33543128072679	6.40280459329096e-35
ENSG00000188042	ARL4C	1.33291037384255	4.75902188431539e-13
ENSG00000118402	ELOVL4	1.33233814359869	2.88968776733676e-19
ENSG00000142178	SIK1	1.32884805303475	4.16717347806804e-18
ENSG00000074527	NTN4	1.32702017820547	1.43330380696962e-33
ENSG00000139372	TDG	1.32505394000261	3.37886576866681e-29
ENSG00000164142	FAM160A1	1.32415422721992	6.38473663107302e-13
ENSG00000113070	HBEGF	1.32399222242777	1.07368102080747e-29
ENSG00000198853	RUSC2	1.32112549473981	1.05710985241898e-27
ENSG00000146072	TNFRSF21	1.32020328704786	3.93351555290309e-28
ENSG00000165410	CFL2	1.31751953370234	3.53466404039203e-34
ENSG00000172031	EPHX4	1.31728197681159	0.0129000600534236
ENSG00000197019	SERTAD1	1.31627021342831	3.63742538384565e-15
ENSG00000185483	ROR1	1.31542318826813	1.30553142780208e-34
ENSG00000134668	SPOCD1	1.31429269064232	4.21921569495917e-05
ENSG00000188613	NANOS1	1.31361697797517	2.61448089970932e-14
ENSG00000197893	NRAP	1.31271824567123	6.78978788296173e-24
ENSG00000118985	ELL2	1.30819754205458	1.40471956216829e-29
ENSG00000223940	NA	1.30786491246363	0.00820239011234007
ENSG00000059804	SLC2A3	1.30633933638248	1.65336741979094e-33
ENSG00000038382	TRIO	1.30329704833584	7.11553812921149e-34
ENSG00000164929	BAALC	1.29568241317421	0.00194458900966513
ENSG00000228395	NA	1.2930183217254	0.00150049210828191
ENSG00000103187	COTL1	1.2890709223311	7.52416125423003e-25
ENSG00000136997	MYC	1.28790257866403	3.68630615858791e-08
ENSG00000140403	DNAJA4	1.28686300113141	1.48739106996523e-15
ENSG00000159840	ZYX	1.28488276729385	1.65126228925985e-29
ENSG00000118263	KLF7	1.28473523293038	3.73429642767252e-17
ENSG00000198478	SH3BGRL2	1.28205419895782	1.42457863533934e-26
ENSG00000067082	KLF6	1.28096588272975	2.05904060413725e-16
ENSG00000136867	SLC31A2	1.27935367434268	2.3021572630224e-20
ENSG00000147050	KDM6A	1.27743774142961	1.25282748416729e-32
ENSG00000223382	NA	1.27682902113115	0.00010586235776034
ENSG00000168234	TTC39C	1.27657825142167	3.1714103967197e-11
ENSG00000169032	MAP2K1	1.27371480895015	1.95708966174575e-28
ENSG00000165868	HSPA12A	1.27320537068094	2.97666791400866e-07
ENSG00000146373	RNF217	1.27257490282431	1.26152095087054e-26
ENSG00000163681	SLMAP	1.26858839389814	2.78132557341252e-31
ENSG00000154608	NA	1.26425810922651	6.33802649452576e-05
ENSG00000169018	FEM1B	1.26171509507038	6.96883774659787e-32
ENSG00000163661	PTX3	1.26165538443837	1.80121996341798e-14
ENSG00000156265	MAP3K7CL	1.26104627343169	1.28255938290109e-10
ENSG00000158122	AAED1	1.25616839710154	1.20243516535996e-18
ENSG00000198838	RYR3	1.25039217049395	1.74563907583939e-09
ENSG00000133808	MICALCL	1.24474478132071	3.31865467919376e-07
ENSG00000138769	CDKL2	1.24357976222812	8.44883705371267e-08
ENSG00000267519	NA	1.24345480640489	0.0131663392155412
ENSG00000102802	MEDAG	1.24276584647514	0.00477271056429303
ENSG00000155380	SLC16A1	1.24203594805946	2.10235111469029e-30
ENSG00000170545	SMAGP	1.24165103208607	0.0180051965727953
ENSG00000170681	CAVIN4	1.23507304104626	1.39105176277529e-27
ENSG00000162614	NEXN	1.23386497723503	1.65126228925985e-29
ENSG00000139083	ETV6	1.23200898387318	1.34553835215487e-18
ENSG00000253978	NA	1.22740973918742	0.00856798504415767
ENSG00000189067	LITAF	1.22682602593794	1.18067790802253e-22
ENSG00000154553	PDLIM3	1.22280058173425	4.29606204097181e-28
ENSG00000160888	IER2	1.2196643230397	7.69664135870919e-14
ENSG00000179859		1.21841839568237	2.77114111375752e-05
ENSG00000186765	FSCN2	1.2177114880795	0.032331444722912
ENSG00000206432	TMEM200C	1.217211369665	4.04982954973376e-14
ENSG00000200434	NA	1.21619859362093	2.4884755229685e-18
ENSG00000122861	PLAU	1.21608811402625	2.76584795273113e-05
ENSG00000168334	XIRP1	1.21525337167318	1.57900225134672e-28
ENSG00000251705	NA	1.21270484882344	1.38897976813384e-22
ENSG00000106546	AHR	1.21256081476699	4.18631584066189e-21
ENSG00000176641	RNF152	1.20912503522101	2.42315360840662e-12
ENSG00000101413	RPRD1B	1.20819794001947	2.65228428125737e-25
ENSG00000039560	RAI14	1.20770878746145	7.79210241155425e-29
ENSG00000187398	LUZP2	1.20752856828312	0.0308676655176846
ENSG00000159200	RCAN1	1.20463206467261	3.32323633892314e-28
ENSG00000115170	ACVR1	1.20147642154674	3.08776525406843e-15
ENSG00000134594	RAB33A	1.19831195282016	3.65347786992822e-12
ENSG00000185567	AHNAK2	1.19792637403821	5.27290159698024e-21
ENSG00000163171	CDC42EP3	1.19728272025574	1.62356334157511e-28
ENSG00000183454	GRIN2A	1.1971419547164	0.00059027394438298
ENSG00000232939	NA	1.19581185911497	0.00020351668044366
ENSG00000131459	GFPT2	1.19341360631998	1.42946763516274e-11
ENSG00000245532	NA	1.19313875035717	1.24285297591104e-17
ENSG00000072110	ACTN1	1.19228623715016	4.37315566174461e-28
ENSG00000197147	LRRC8B	1.19184177213677	1.20793780742619e-16
ENSG00000116962	NID1	1.19116138118081	1.34026131679703e-26
ENSG00000167657	DAPK3	1.18732814836219	7.98925128929067e-24
ENSG00000254285	NA	1.18569784229915	0.000556091028082403
ENSG00000049130	KITLG	1.18097695265186	1.29196423958154e-22
ENSG00000102755	FLT1	1.18005928387101	6.91117690934783e-24
ENSG00000168386	FILIP1L	1.1795304608724	3.61594351930271e-15
ENSG00000182022	CHST15	1.17881571476565	5.31147360782112e-07
ENSG00000213160	KLHL23	1.17770026202502	2.36087157367154e-24
ENSG00000116741	RGS2	1.17522378032532	2.27507665341987e-13
ENSG00000022267	FHL1	1.17294815649825	4.34869768133691e-27
ENSG00000066084	DIP2B	1.16864370692874	9.53621446121898e-27
ENSG00000154429	CCSAP	1.16833690981749	8.16405701573098e-18
ENSG00000138119	MYOF	1.16802835475275	6.27550196829964e-25
ENSG00000170145	SIK2	1.16588427063629	7.61149491639245e-26
ENSG00000039139	DNAH5	1.16575971246753	0.0013983360041299
ENSG00000152377	SPOCK1	1.16338438178819	1.44708086319195e-21
ENSG00000221869	CEBPD	1.16254368509042	0.00933399768110615
ENSG00000136367	ZFHX2	1.16146277527469	9.64830156571422e-09
ENSG00000136068	FLNB	1.15994276314517	4.30374325072624e-25
ENSG00000136802	LRRC8A	1.15906038126894	6.37361335907604e-22
ENSG00000140057	AK7	1.15850095406275	3.30487370589589e-07
ENSG00000199347	NA	1.15672124015323	1.10615450554953e-08
ENSG00000137727	ARHGAP20	1.15638423060473	0.0101629870496626
ENSG00000137267	TUBB2A	1.15570498240117	1.53102112867763e-20
ENSG00000160712	IL6R	1.15214050350682	0.000283587648807452
ENSG00000131979	GCH1	1.15206014008251	0.0165442628943778
ENSG00000181788	SIAH2	1.15137418672859	1.41137217498169e-23
ENSG00000092969	TGFB2	1.14793605684917	1.54216014545203e-25
ENSG00000161326	NA	1.14776772228905	6.88108266346463e-22
ENSG00000135604	STX11	1.14363014582512	0.00026266142423277
ENSG00000267279	NA	1.14271475442625	3.01891784065047e-06
ENSG00000153721	CNKSR3	1.14184068631822	2.98187697050492e-23
ENSG00000167460	TPM4	1.1404926484272	4.104241698097e-26
ENSG00000164406	LEAP2	1.13526894887717	0.0491894814332118
ENSG00000180287	PLD5	1.13461396393528	0.000959386162693692
ENSG00000170439	METTL7B	1.13260573632805	0.0014028476540323
ENSG00000158246	FAM46B	1.13166188533397	1.04802807633551e-14
ENSG00000068366	ACSL4	1.13064274973933	3.2168296755282e-24
ENSG00000163251	FZD5	1.1300746697029	3.78172058580436e-07
ENSG00000240849	TMEM189	1.12974270142101	1.47212952346246e-16
ENSG00000239305	RNF103	1.12886022619756	6.04672447240327e-21
ENSG00000035403	VCL	1.12597709732899	3.23570913693567e-25
ENSG00000160588	MPZL3	1.12575845228919	3.2263120109274e-07
ENSG00000047365	ARAP2	1.12506908888643	3.96238153125577e-12
ENSG00000134533	RERG	1.12431614596252	0.000490913291147387
ENSG00000240668	NA	1.12179286687323	0.00259366356511931
ENSG00000112245	PTP4A1	1.11930741847749	1.94381176022137e-16
ENSG00000172137	CALB2	1.1179646630484	0.000243658859820993
ENSG00000179820	MYADM	1.11749873810749	6.46976344258547e-23
ENSG00000112773	FAM46A	1.11746235745248	4.14169143554898e-22
ENSG00000132639	SNAP25	1.11654186315908	2.04004991948365e-13
ENSG00000206538	VGLL3	1.11330463759763	0.000274752997694993
ENSG00000127080	IPPK	1.11029581154899	1.76850725798549e-15
ENSG00000175206	NPPA	1.10793341708488	9.78183625444421e-24
ENSG00000088726	TMEM40	1.10619114065613	1.65264544636183e-05
ENSG00000106537	TSPAN13	1.10597983664817	3.86575547971277e-23
ENSG00000162704	ARPC5	1.10588750732068	2.02057731818148e-22
ENSG00000242349	NA	1.10583546881858	0.0014028476540323
ENSG00000143195	ILDR2	1.10373013540908	1.04228251317611e-19
ENSG00000149798	CDC42EP2	1.10298774504441	0.00010454510622794
ENSG00000196781	TLE1	1.10183347611837	8.95142398457549e-05
ENSG00000227906	NA	1.10112211538862	0.0133286616711508
ENSG00000079215	SLC1A3	1.10008967023103	2.17056680261888e-20
ENSG00000048028	USP28	1.09843915915667	2.39561645980586e-24
ENSG00000076685	NT5C2	1.09750847423922	1.60843246448971e-22
ENSG00000104881	PPP1R13L	1.09702870988893	1.18540939471615e-05
ENSG00000111799	COL12A1	1.09536581236365	1.36435786498907e-15
ENSG00000234043	NA	1.09390575214277	0.0358666407917507
ENSG00000223685	NA	1.09261592347043	0.00446005302398349
ENSG00000271952	NA	1.0917530164584	0.0169784178590029
ENSG00000116717	GADD45A	1.08965631048114	1.00638152172795e-16
ENSG00000171791	BCL2	1.08887686485847	1.33433847673484e-09
ENSG00000237463	NA	1.08850695209017	1.93449339340386e-08
ENSG00000164933	SLC25A32	1.08802627926299	1.86162136966326e-13
ENSG00000253200	NA	1.08750382127361	0.00533437165484502
ENSG00000241978	AKAP2	1.08678194731884	0.000550982792994341
ENSG00000162772	ATF3	1.08560350178851	2.65734181326673e-10
ENSG00000058063	ATP11B	1.08483767977995	1.27131948772455e-21
ENSG00000146648	EGFR	1.082448699293	2.08760135978753e-07
ENSG00000168003	SLC3A2	1.08191533089595	4.11855069861004e-18
ENSG00000126524	SBDS	1.08186153573311	2.30566238511275e-22
ENSG00000132329	RAMP1	1.08120504595	0.000211956213549137
ENSG00000158186	MRAS	1.07996898012606	2.08076235284843e-23
ENSG00000145012	LPP	1.0757651669549	1.12621979848868e-22
ENSG00000137713	PPP2R1B	1.07551100473856	1.07198886249855e-12
ENSG00000130147	SH3BP4	1.0707465715679	1.79620946801445e-22
ENSG00000184009	ACTG1	1.06998821620766	7.14833533896131e-23
ENSG00000130751	NPAS1	1.06996700196448	0.0148589275417965
ENSG00000102034	ELF4	1.06888756259216	1.79183509704869e-05
ENSG00000196391	ZNF774	1.06860612548642	9.48965474206005e-06
ENSG00000197702	PARVA	1.06767959129677	3.50585199847984e-22
ENSG00000121879	PIK3CA	1.06669368484449	1.81675502182822e-21
ENSG00000272327	NA	1.06557396633892	0.0425688582038696
ENSG00000138650	PCDH10	1.06501195563654	3.25728653512658e-13
ENSG00000166401	SERPINB8	1.06309222672408	1.12708548667978e-05
ENSG00000138772	ANXA3	1.06281910678111	2.81023964743685e-22
ENSG00000169914	OTUD3	1.06276151082178	1.48957696856541e-14
ENSG00000176720	BOK	1.05835597991307	4.22067416853401e-14
ENSG00000172071	EIF2AK3	1.05806506026754	1.91739873590846e-16
ENSG00000187608	ISG15	1.05777434404114	1.64905301951453e-07
ENSG00000074047	GLI2	1.05581835841251	6.26103733255809e-07
ENSG00000172985	SH3RF3	1.0556743566505	1.18576684313659e-05
ENSG00000162817	C1orf115	1.05411907830517	2.65194040952793e-07
ENSG00000143702	CEP170	1.05366990773979	2.76038642088116e-22
ENSG00000171223	JUNB	1.05245044445761	0.000125794526869601
ENSG00000138347	MYPN	1.05200915887374	1.0769356223876e-20
ENSG00000170485	NPAS2	1.05178474353171	1.19284201809073e-06
ENSG00000095951	HIVEP1	1.0505818553779	5.91539799968478e-19
ENSG00000152154	TMEM178A	1.05015746876693	8.29837374190703e-15
ENSG00000100505	TRIM9	1.04833286480925	1.46586326290653e-10
ENSG00000130222	GADD45G	1.04746774545794	0.000441120737708051
ENSG00000187231	SESTD1	1.04708685851069	4.85289648397272e-18
ENSG00000140459	CYP11A1	1.04594910192492	0.000130937671274534
ENSG00000149295	DRD2	1.04576080318312	0.0254419770275016
ENSG00000198108	CHSY3	1.0457451695596	2.50772975706276e-11
ENSG00000115295	CLIP4	1.0437899840458	6.87744857708253e-20
ENSG00000164056	SPRY1	1.0436603471283	1.69934530392618e-15
ENSG00000077044	DGKD	1.040587225302	4.60913849629671e-18
ENSG00000172399	MYOZ2	1.04029911802769	1.44708086319195e-21
ENSG00000198517	MAFK	1.03853819527177	2.90299912842348e-08
ENSG00000144655	CSRNP1	1.03666393589557	9.28651138403399e-11
ENSG00000218336	TENM3	1.03659079301896	1.32413999932581e-20
ENSG00000153310	FAM49B	1.03656596010948	2.52328889591642e-18
ENSG00000153485	TMEM251	1.03539298038002	2.05852762553663e-07
ENSG00000134107	BHLHE40	1.03370907608167	3.25538124581499e-11
ENSG00000112319	EYA4	1.03283727961865	3.52941639821472e-08
ENSG00000130164	LDLR	1.03181398120394	1.06144998944595e-19
ENSG00000147471	PLPBP	1.03115812252138	9.67935013925641e-18
ENSG00000143384	MCL1	1.02908224230644	2.80844850951254e-21
ENSG00000140650	PMM2	1.02674067362823	8.28932418360982e-09
ENSG00000258399	NA	1.02600156747609	0.000527018808944538
ENSG00000159082	SYNJ1	1.02597459399254	9.85153882414039e-14
ENSG00000103064	SLC7A6	1.02594843805174	1.28587731266881e-18
ENSG00000110906	KCTD10	1.02426750070074	3.28764108347064e-19
ENSG00000166741	NNMT	1.02405092471878	0.0454574934833482
ENSG00000166451	CENPN	1.02346326575157	1.22452062778878e-16
ENSG00000181744	C3orf58	1.02334795897368	5.45090063056353e-18
ENSG00000236393	NA	1.02267370372236	0.0351599265101123
ENSG00000136153	LMO7	1.0201946194601	5.53931704551431e-21
ENSG00000111785	RIC8B	1.02003094363932	4.63022947272222e-16
ENSG00000103415	HMOX2	1.01644874008859	9.21317013817634e-19
ENSG00000100065	CARD10	1.01626386223345	0.00664332492011048
ENSG00000170801	HTRA3	1.01583316387542	0.0145954883862681
ENSG00000142627	EPHA2	1.01184346967583	2.51907911546988e-17
ENSG00000235750	KIAA0040	1.01142162457078	3.88167239579459e-07
ENSG00000122641	INHBA	1.01024786502662	1.76850725798549e-15
ENSG00000183255	PTTG1IP	1.00893351793997	1.85868595687409e-20
ENSG00000273038	NA	1.00767454330697	0.0306285276290455
ENSG00000005175	RPAP3	1.00720318052939	1.04006029770501e-16
ENSG00000201227	NA	1.00586891743755	0.00298361266109389
ENSG00000109686	SH3D19	1.00319838577176	2.26208409874347e-20
ENSG00000152413	HOMER1	1.00245963754909	4.74935906415548e-19
ENSG00000070882	OSBPL3	1.00153479102393	4.70480398283974e-13
ENSG00000165338	HECTD2	1.00065729986677	3.01739517975947e-17
ENSG00000103121	CMC2	1.0006260103712	4.03346444085708e-15
ENSG00000250303	NA	0.999176961743624	3.21900555892412e-05
ENSG00000232018	NA	0.996500751432597	0.0268628423632394
ENSG00000104885	DOT1L	0.99608721522524	3.75229719491269e-11
ENSG00000134198	TSPAN2	0.995453955922484	3.90517244089561e-15
ENSG00000184937	WT1	0.994034420613792	0.03826664688836
ENSG00000109756	RAPGEF2	0.991931186074338	5.30747634030711e-20
ENSG00000065809	FAM107B	0.988247319336412	5.89110383934624e-10
ENSG00000163565	IFI16	0.987251870427038	0.000574182493756116
ENSG00000198833	UBE2J1	0.986673757728684	4.26564519448996e-17
ENSG00000176845	METRNL	0.985536513459642	2.59974482228833e-07
ENSG00000135776	ABCB10	0.985161952677196	9.45659448577302e-14
ENSG00000174099	MSRB3	0.982474443236237	1.1569606472286e-19
ENSG00000155629	PIK3AP1	0.981711216446352	1.38736508941318e-10
ENSG00000125249	RAP2A	0.981070076315049	2.61391839525613e-18
ENSG00000206532	NA	0.981039525588621	0.0407736911912303
ENSG00000151014	NOCT	0.981028529441572	2.7460948130179e-08
ENSG00000158079	PTPDC1	0.98009094682731	6.87216537226355e-08
ENSG00000155744	FAM126B	0.979154874227605	1.13506683520805e-10
ENSG00000158435	CNOT11	0.979048951249829	2.80761679712167e-19
ENSG00000163399	ATP1A1	0.978416047806948	3.22772308529857e-19
ENSG00000131871	SELENOS	0.977762704779576	1.31635843129839e-14
ENSG00000151689	INPP1	0.97659049421286	1.76692925909816e-07
ENSG00000137269	LRRC1	0.975622749720862	2.25919503509063e-13
ENSG00000231721	NA	0.974496048094615	0.0118606930000751
ENSG00000057704	TMCC3	0.973970879900975	0.000555030862562157
ENSG00000253190	NA	0.97349398584537	9.16121396499891e-12
ENSG00000198742	SMURF1	0.971481764326374	1.8544299789782e-17
ENSG00000100234	TIMP3	0.971467930946855	6.88679975523284e-19
ENSG00000164976	KIAA1161	0.971158557331459	2.69795537350798e-06
ENSG00000185046	ANKS1B	0.970746796628642	0.0322789456224126
ENSG00000171385	KCND3	0.970687194140885	0.00115077047075328
ENSG00000155090	KLF10	0.970432894016683	9.93398741419784e-10
ENSG00000177425	PAWR	0.969809517959341	2.31153764892665e-16
ENSG00000231811	NA	0.969660454322414	4.5021528802788e-06
ENSG00000118804	STBD1	0.96654491425779	3.72360271191269e-06
ENSG00000172175	MALT1	0.965357557114423	1.78245856712504e-17
ENSG00000173334	TRIB1	0.96292015970267	4.22514396935234e-18
ENSG00000188290	HES4	0.96268205971464	0.00316323793693674
ENSG00000156471	PTDSS1	0.962479168156083	4.44418958079638e-18
ENSG00000196715	VKORC1L1	0.961994887557664	2.68778105793164e-14
ENSG00000099860	GADD45B	0.96020988102329	8.73150098010925e-10
ENSG00000137193	PIM1	0.959839353974646	3.96784012609631e-10
ENSG00000109079	TNFAIP1	0.959778536143162	9.49266739563645e-18
ENSG00000078018	MAP2	0.959621555190597	9.51532134175064e-08
ENSG00000165030	NFIL3	0.958736112193336	6.25193032769295e-12
ENSG00000118200	CAMSAP2	0.958011406446626	1.56526500061723e-17
ENSG00000112414	ADGRG6	0.95796765360814	2.221801746419e-12
ENSG00000177189	RPS6KA3	0.956944376591591	3.96504524773161e-15
ENSG00000150457	LATS2	0.954951397237018	1.25733568192102e-13
ENSG00000182541	LIMK2	0.953223391188935	4.21970730111192e-14
ENSG00000173846	PLK3	0.952538796234406	0.000229121289133467
ENSG00000136261	BZW2	0.952390336879226	2.93844370454202e-18
ENSG00000125753	VASP	0.949874485543345	2.70174089219594e-15
ENSG00000202515	NA	0.949673425974879	7.19330010433252e-05
ENSG00000225614	ZNF469	0.94858909642176	0.00289123365348955
ENSG00000151835	SACS	0.94841347354353	3.58414863825196e-18
ENSG00000171551	ECEL1	0.948319647173803	0.0210805024071195
ENSG00000221955	SLC12A8	0.947598377587443	0.021189481481525
ENSG00000145990	GFOD1	0.946128610726248	1.76632632445596e-16
ENSG00000164125	FAM198B	0.945963442583457	1.12158208359943e-17
ENSG00000106080	FKBP14	0.945584726906803	8.98344820788817e-14
ENSG00000101928	MOSPD1	0.94512569978983	1.58425347168498e-12
ENSG00000196850	PPTC7	0.944772124441938	7.08055949639887e-10
ENSG00000162413	KLHL21	0.944272205359772	6.05761508041156e-17
ENSG00000023902	PLEKHO1	0.942897129545036	4.59264338355955e-16
ENSG00000107130	NCS1	0.942426111133042	1.36877205401977e-17
ENSG00000157404	KIT	0.940862511343858	0.0161447477716514
ENSG00000008394	MGST1	0.940734364122667	2.18346591028055e-14
ENSG00000151327	FAM177A1	0.940480927637194	1.17870126615886e-13
ENSG00000226306	NA	0.940097530709058	8.05330201170788e-13
ENSG00000176014	TUBB6	0.939810116282532	9.49266739563645e-18
ENSG00000168994	PXDC1	0.939272179191767	9.29170035910753e-10
ENSG00000272341	NA	0.938834673153928	1.54252353082472e-07
ENSG00000143153	ATP1B1	0.938072007878124	8.46269965268691e-18
ENSG00000267010	NA	0.937504124165429	1.53761348526198e-05
ENSG00000114019	AMOTL2	0.937065552016842	5.92878903294703e-17
ENSG00000130176	CNN1	0.935879592198203	3.83531451785369e-17
ENSG00000137094	DNAJB5	0.935711811433603	4.45831287320659e-16
ENSG00000128045	RASL11B	0.935594076432177	2.54468141622844e-16
ENSG00000080608	PUM3	0.935037466897123	2.86400314078808e-13
ENSG00000143367	TUFT1	0.935033575318972	9.93398741419784e-10
ENSG00000164403	SHROOM1	0.934907193883291	3.01807119479411e-05
ENSG00000142396		0.934546427204906	5.60305419262397e-07
ENSG00000136169	SETDB2	0.93039554672453	4.84319523019309e-12
ENSG00000152661	GJA1	0.930309667207836	7.30686850195074e-17
ENSG00000169764	UGP2	0.929345642588437	2.91133719826287e-17
ENSG00000076554	TPD52	0.929289875562041	7.48993876898027e-11
ENSG00000164327	RICTOR	0.928844689041694	1.33855890603683e-16
ENSG00000166579	NDEL1	0.926611681242965	2.86124052983266e-10
ENSG00000168575	SLC20A2	0.926056554925707	1.78245856712504e-17
ENSG00000203879	GDI1	0.925602199155173	5.671626573664e-16
ENSG00000147459	DOCK5	0.923601765978255	8.18309639689948e-09
ENSG00000021645	NRXN3	0.923303648259018	0.032331444722912
ENSG00000137040	RANBP6	0.922764095816184	1.98179342011216e-16
ENSG00000140682	TGFB1I1	0.922651136964418	2.66371406470284e-13
ENSG00000227729	RD3L	0.920550640702802	0.0402854447428989
ENSG00000251615	NA	0.919460138179186	6.57034410845086e-05
ENSG00000173166	RAPH1	0.919209365234957	2.41508587735008e-08
ENSG00000127951	FGL2	0.919087057475008	0.0375307057097974
ENSG00000204954	C12orf73	0.918571471064981	0.000283152524708649
ENSG00000143549	TPM3	0.917401109885847	9.72819728321266e-16
ENSG00000101367	MAPRE1	0.915074102390083	3.66507980922836e-17
ENSG00000177469	CAVIN1	0.91468560114558	9.22599672000322e-17
ENSG00000117174	ZNHIT6	0.912517435041765	2.39279733329397e-08
ENSG00000127334	DYRK2	0.912508761390294	3.62943810231676e-16
ENSG00000175895	PLEKHF2	0.911470437611182	3.22513187197187e-08
ENSG00000182836	PLCXD3	0.911108783632408	2.04033107804563e-16
ENSG00000196950	SLC39A10	0.910694345462068	1.22974750584739e-15
ENSG00000132429	POPDC3	0.910173528027621	3.69276858917221e-14
ENSG00000121848	NA	0.909614396820886	1.44219275233904e-16
ENSG00000151729	SLC25A4	0.909386065293435	1.0147147395283e-16
ENSG00000006125	AP2B1	0.909158205398923	1.00010273280306e-16
ENSG00000182963	GJC1	0.908748416125152	1.5746658675125e-14
ENSG00000154122	ANKH	0.908335863578267	6.54198889113801e-16
ENSG00000150551	LYPD1	0.905713268347113	5.93488715736126e-10
ENSG00000003096	KLHL13	0.90556274149529	2.93613705849832e-15
ENSG00000104413	ESRP1	0.904765167655804	2.06371036269974e-06
ENSG00000170390	DCLK2	0.903240518370896	4.53722382495262e-14
ENSG00000214097	SMCO1	0.902455084447159	0.00043960759609846
ENSG00000181826	RELL1	0.902149674136186	1.27865535850594e-11
ENSG00000101871	MID1	0.900562021954573	9.29452762380359e-16
ENSG00000180914	OXTR	0.900448629766219	0.00796859366629424
ENSG00000113645	WWC1	0.899177537893423	2.32621893912822e-12
ENSG00000110675	ELMOD1	0.898746662752677	0.0350384024430882
ENSG00000130821	SLC6A8	0.896540983596074	1.87265544352947e-12
ENSG00000109819	PPARGC1A	0.896309353258569	2.22191785432874e-15
ENSG00000086062	B4GALT1	0.895506364559021	2.47785375519872e-09
ENSG00000134294	SLC38A2	0.895108366266126	3.29796644967867e-16
ENSG00000261061	NA	0.892836688175708	6.38948842016846e-07
ENSG00000130956	HABP4	0.891499719238076	3.10008831793637e-12
ENSG00000146950	SHROOM2	0.889865475249014	4.0386049417701e-11
ENSG00000147166	ITGB1BP2	0.889284309528926	4.82401318056939e-16
ENSG00000170421	KRT8	0.888907415638728	1.16047909145784e-15
ENSG00000131437	KIF3A	0.888789898856668	2.20497643420382e-07
ENSG00000100345	MYH9	0.88827360651784	7.98009084870511e-16
ENSG00000176018	LYSMD3	0.885546173742462	4.32541523028502e-10
ENSG00000112218	GPR63	0.884782334238981	3.61926950554792e-06
ENSG00000130402	ACTN4	0.883909022923302	2.49703264067038e-14
ENSG00000077150	NFKB2	0.882821478040979	3.29148909271564e-07
ENSG00000155897	ADCY8	0.882652262933762	0.0218270569309073
ENSG00000199990	NA	0.882525612540913	0.00884911044389813
ENSG00000143028	SYPL2	0.882141197487523	7.17884171317001e-12
ENSG00000182575	NXPH3	0.880775600568276	0.000264769500034967
ENSG00000269936	NA	0.880703120894192	2.12405268951011e-06
ENSG00000183091	NEB	0.88068345488815	0.00270295182417807
ENSG00000121067	SPOP	0.880118383485167	1.53185419896352e-14
ENSG00000101986	ABCD1	0.879297025246088	1.14878574383215e-08
ENSG00000197712	FAM114A1	0.879123916951758	1.90725637953431e-11
ENSG00000115525	ST3GAL5	0.879002128922983	1.56655288993095e-08
ENSG00000159248	GJD2	0.878303397000205	9.37474472225161e-07
ENSG00000197461	PDGFA	0.877460047986423	2.07982274380822e-09
ENSG00000102683	SGCG	0.876889065799291	0.0316737475036204
ENSG00000169252	ADRB2	0.876888538242628	1.73228700675517e-05
ENSG00000170759	KIF5B	0.876695620345574	1.20806164476469e-15
ENSG00000175832	ETV4	0.874858015904539	1.26303821538687e-05
ENSG00000118946	PCDH17	0.873304110005588	0.00558357946858123
ENSG00000168118	RAB4A	0.873266994952945	3.49320699085751e-13
ENSG00000118680	MYL12B	0.87222689691785	1.46649577783717e-15
ENSG00000241684	NA	0.87164844374453	0.0296045164964129
ENSG00000259977	NA	0.871195842670102	0.00229367683816132
ENSG00000143375	CGN	0.870395271855322	0.00844893326628337
ENSG00000187068	C3orf70	0.869756565564729	0.000991468952402153
ENSG00000091622	PITPNM3	0.869542998156388	0.0018467556180947
ENSG00000168461	RAB31	0.869371237433967	2.61625392611305e-14
ENSG00000272688	NA	0.868496550548158	0.000707058440480362
ENSG00000129675	ARHGEF6	0.866070283088438	1.33101607296812e-06
ENSG00000163558	PRKCI	0.865881852977739	7.1690547260631e-14
ENSG00000167693	NXN	0.864924273192026	4.69487449426425e-14
ENSG00000106617	PRKAG2	0.86491673467864	3.75083467461379e-14
ENSG00000188522	FAM83G	0.864272279306546	1.89341375916699e-05
ENSG00000102780	DGKH	0.863682798817986	5.39020834600008e-12
ENSG00000158417	EIF5B	0.861435980566178	4.63329059736351e-13
ENSG00000138675	FGF5	0.860870168518668	0.000340071594137213
ENSG00000076604	TRAF4	0.859703317043239	2.15685714533735e-09
ENSG00000007866	TEAD3	0.859192950256361	3.15665205220044e-13
ENSG00000138411	HECW2	0.858973397662525	3.75083467461379e-14
ENSG00000070961	ATP2B1	0.8562202346295	3.321651417409e-12
ENSG00000185532	PRKG1	0.856153283178863	1.55760421483476e-10
ENSG00000170876	TMEM43	0.855647288180971	1.31468761149014e-12
ENSG00000166317	SYNPO2L	0.855479071191339	1.41590817425742e-14
ENSG00000102471	NDFIP2	0.855413357953421	2.20995920342098e-12
ENSG00000113716	HMGXB3	0.854526903217362	2.0485672187972e-13
ENSG00000177663	IL17RA	0.853430713465303	1.00190520915735e-05
ENSG00000255815	NA	0.852932549232067	0.0124908137367193
ENSG00000087008	ACOX3	0.852715069728785	8.06878846320707e-11
ENSG00000248905	FMN1	0.852547491462516	0.0119848241916558
ENSG00000091482	SMPX	0.85130882837107	8.23967906667145e-15
ENSG00000205111	CDKL4	0.850350613204334	0.0238660941410717
ENSG00000138138	ATAD1	0.849772770940143	1.76062928403809e-14
ENSG00000164171	ITGA2	0.849064145866127	6.98087953939141e-07
ENSG00000172159	FRMD3	0.848206579915897	1.00292467661955e-14
ENSG00000173947	PIFO	0.848200501994354	1.28134749416793e-06
ENSG00000126882	FAM78A	0.847968265913067	4.68435078988631e-14
ENSG00000119899	SLC17A5	0.847934229492169	4.85411071595382e-09
ENSG00000168140	VASN	0.846640180655777	0.000361459172174248
ENSG00000166922	SCG5	0.846470613548872	2.21214424607115e-05
ENSG00000164574	GALNT10	0.846411270256917	7.33834017037961e-14
ENSG00000169826	CSGALNACT2	0.846373103975443	3.59833030166585e-06
ENSG00000137501	SYTL2	0.846003125568229	1.80175604530416e-05
ENSG00000100968	NFATC4	0.845830566635953	3.32329649899962e-09
ENSG00000249669	NA	0.845805338528786	9.36955798252558e-08
ENSG00000143797	MBOAT2	0.845074042204514	1.67874801407412e-13
ENSG00000149218	ENDOD1	0.844426296595652	3.5211075547794e-10
ENSG00000163110	PDLIM5	0.843632318435388	1.67258177824245e-14
ENSG00000197063	MAFG	0.842596022719623	1.61405273554178e-08
ENSG00000178038	ALS2CL	0.840832749940012	0.0213006646638459
ENSG00000087074	PPP1R15A	0.840734984644142	2.9210014591027e-12
ENSG00000163162	RNF149	0.840255627133261	5.67269266009714e-10
ENSG00000104756	KCTD9	0.839985200491024	7.51939173464768e-10
ENSG00000122786	CALD1	0.839347376227667	1.1757640922336e-13
ENSG00000112208	BAG2	0.839066823341652	6.97277871241476e-10
ENSG00000120370	GORAB	0.838253362640352	4.37201238739545e-09
ENSG00000205002	AARD	0.837912325655362	0.0296294213649088
ENSG00000012660	ELOVL5	0.837114279056727	1.45418383537662e-12
ENSG00000110841	PPFIBP1	0.836953765229129	7.24355937397117e-14
ENSG00000151718	WWC2	0.836941860469326	4.50988822542283e-13
ENSG00000120686	UFM1	0.836734302894528	3.43269275113551e-12
ENSG00000162924	REL	0.834864649778793	0.000101232391085624
ENSG00000177822	NA	0.83258679860471	0.000112649632188837
ENSG00000173545	ZNF622	0.832338758532352	1.62939322400505e-12
ENSG00000241781	NA	0.830908557969942	2.39001907538443e-05
ENSG00000136856	SLC2A8	0.83057757375606	7.81252309668808e-06
ENSG00000100503	NIN	0.830099278115746	4.34156249694733e-13
ENSG00000096968	JAK2	0.830050160580466	6.47820063802974e-11
ENSG00000197355	UAP1L1	0.829704755168524	4.38285975191842e-06
ENSG00000183688	RFLNB	0.827242612032566	0.00973018643252429
ENSG00000078401	EDN1	0.825517931994729	2.0846943099216e-09
ENSG00000128591	FLNC	0.824089308055683	3.34450032615986e-13
ENSG00000169991	IFFO2	0.823861967240898	5.62907992377801e-05
ENSG00000135338	LCA5	0.823685114004158	1.13833819429148e-05
ENSG00000088854	C20orf194	0.822975142623236	8.44371498183358e-13
ENSG00000172346	CSDC2	0.822243082868972	0.00024894831741652
ENSG00000187676	B3GLCT	0.822193605759453	2.13262942791922e-07
ENSG00000100934	SEC23A	0.821344719671136	1.11588547035224e-13
ENSG00000211455	STK38L	0.820161837653091	7.93133793861113e-13
ENSG00000187498	COL4A1	0.820067825944838	1.64898943848779e-13
ENSG00000073008	PVR	0.817436411518001	4.88025052252029e-12
ENSG00000075391	RASAL2	0.817395721676178	1.80448239103858e-13
ENSG00000134954	ETS1	0.816771929825328	1.32073029237094e-06
ENSG00000174669	SLC29A2	0.815554189509026	2.5594019893532e-07
ENSG00000236404	NA	0.814826992854149	0.0011971735239453
ENSG00000170776	AKAP13	0.813473653827245	1.4517377697333e-13
ENSG00000166592	RRAD	0.813394095938525	7.71962774801346e-08
ENSG00000254453	NA	0.812592322975357	4.42167045807077e-09
ENSG00000160469	BRSK1	0.81223864462514	6.45837778687248e-05
ENSG00000134709	HOOK1	0.810880114602777	2.05518433510449e-07
ENSG00000225968	ELFN1	0.809649078021944	0.000912675135277643
ENSG00000224687	NA	0.809563180534122	0.0118849710745064
ENSG00000131504	DIAPH1	0.808946936808926	1.62871271898365e-09
ENSG00000140443	IGF1R	0.808786301254007	2.56615669970036e-12
ENSG00000072163	LIMS2	0.808372683702446	6.4572529375898e-07
ENSG00000149970	CNKSR2	0.807516073437503	0.000184528128118225
ENSG00000115091	ACTR3	0.807100429252341	1.80448239103858e-13
ENSG00000260822	NA	0.806845076685006	7.02268172222489e-08
ENSG00000113448	PDE4D	0.805935606139223	2.79150046025034e-12
ENSG00000118432	CNR1	0.805208706667453	0.0394955313179855
ENSG00000180447	GAS1	0.804978079328349	0.038816851561557
ENSG00000147852	VLDLR	0.804242409193181	1.72304991602178e-12
ENSG00000116132	PRRX1	0.80355091685409	5.68030082878304e-10
ENSG00000121577	POPDC2	0.803250907095752	4.22562308056997e-13
ENSG00000140557	ST8SIA2	0.80218405328999	1.52273720515653e-05
ENSG00000107984	DKK1	0.801830308049158	0.0406366196579029
ENSG00000003393	ALS2	0.801544609830563	9.31286796467407e-13
ENSG00000170185	USP38	0.799457947904506	1.90790406928834e-11
ENSG00000214548	NA	0.798914733289845	1.2669287969287e-06
ENSG00000006210	CX3CL1	0.798444981209121	0.00914415645936392
ENSG00000112078	KCTD20	0.797637545914528	7.21922043232252e-13
ENSG00000260035	NA	0.796802471500869	0.00439489338318961
ENSG00000136158	SPRY2	0.795863200150864	1.22533927716411e-10
ENSG00000176490	DIRAS1	0.794499366726674	0.000290230560940635
ENSG00000076706	MCAM	0.794479965258115	2.75096014191909e-12
ENSG00000101892	ATP1B4	0.793938622169369	0.0309650445239331
ENSG00000182319	NA	0.792955887834978	0.00319485212624111
ENSG00000077147	TM9SF3	0.792736545757138	2.02717229739403e-12
ENSG00000267060	PTGES3L	0.792168119959156	1.47636562699589e-07
ENSG00000175352	NRIP3	0.791877364640721	0.00846211852533032
ENSG00000099337	KCNK6	0.791867103381603	0.0224390735255715
ENSG00000158163	DZIP1L	0.790006990684783	1.58864048239457e-05
ENSG00000176142	TMEM39A	0.789390202611144	6.58094170236439e-07
ENSG00000144597	EAF1	0.788539300366643	6.02101329135477e-08
ENSG00000196371	FUT4	0.788483746986453	0.000286159653753269
ENSG00000152492	CCDC50	0.786431881244706	3.43893056147855e-12
ENSG00000065135	GNAI3	0.7863614188183	2.93841537659607e-10
ENSG00000172974	NA	0.785613101745423	0.00543716047041531
ENSG00000123595	RAB9A	0.784068424031992	7.28257940892139e-07
ENSG00000171867	PRNP	0.784066408625945	8.49545854785725e-12
ENSG00000146386	ABRACL	0.783605836901382	0.000181761065121987
ENSG00000064666	CNN2	0.783457186308515	1.49829334538396e-11
ENSG00000010270	STARD3NL	0.78277909092174	1.13455682050722e-11
ENSG00000165169	DYNLT3	0.782539777567406	2.78526830257843e-07
ENSG00000179456	ZBTB18	0.782409849325125	4.44247761496927e-09
ENSG00000155438	NIFK	0.782317596048855	6.37759882728416e-09
ENSG00000166263	STXBP4	0.782024452321351	1.82130469900494e-06
ENSG00000010810	FYN	0.781404154824733	1.13792968615873e-10
ENSG00000144057	ST6GAL2	0.780077557714583	3.07377766331172e-07
ENSG00000110047	EHD1	0.779684033913756	2.333743978896e-10
ENSG00000166886	NAB2	0.779177873485268	2.35372544956476e-08
ENSG00000156504	FAM122B	0.778913670288537	6.05681573000837e-07
ENSG00000138709	LARP1B	0.778593848278551	1.2981086560467e-08
ENSG00000196449	YRDC	0.777959985048386	1.62269330397908e-05
ENSG00000157540	DYRK1A	0.777835309734906	2.22919884712966e-12
ENSG00000111371	SLC38A1	0.777587477493939	2.33383135751689e-12
ENSG00000102531	FNDC3A	0.777021210970449	9.13048930915945e-12
ENSG00000116954	RRAGC	0.776968566070619	6.41030069823779e-05
ENSG00000070495	JMJD6	0.776966644478983	7.97646391281044e-10
ENSG00000198380	GFPT1	0.774439087957315	1.46495288100845e-11
ENSG00000146112	PPP1R18	0.773946636527802	2.73567540952335e-09
ENSG00000119280	C1orf198	0.773074425400587	2.47369806042062e-12
ENSG00000162458	FBLIM1	0.77219665290152	1.25508785173315e-11
ENSG00000111885	MAN1A1	0.7717483324664	4.3277743841435e-07
ENSG00000115539	PDCL3	0.770915504307935	1.0871610252106e-05
ENSG00000247626	MARS2	0.770785166760187	6.56871240267636e-06
ENSG00000164924	YWHAZ	0.770439040071497	4.13902811811997e-12
ENSG00000003989	SLC7A2	0.770325485445358	6.15256879770025e-10
ENSG00000170381	SEMA3E	0.770168201710119	0.0442318072088206
ENSG00000106772	PRUNE2	0.770104418760939	1.12874262491784e-09
ENSG00000173542	MOB1B	0.770046343607178	2.76283225122209e-08
ENSG00000134243	SORT1	0.769601334832625	4.41853092233405e-12
ENSG00000054967	RELT	0.769127054763763	0.00878162748128803
ENSG00000154380	ENAH	0.769031734569377	5.58858485834138e-12
ENSG00000132963	POMP	0.76740487837374	5.12422519617443e-11
ENSG00000118503	TNFAIP3	0.76729289295613	0.0101842831187199
ENSG00000080854	IGSF9B	0.76726756324672	0.00148809215011007
ENSG00000154359	LONRF1	0.766862044947937	1.22173862731515e-05
ENSG00000127314	RAP1B	0.76642248808039	3.89876531194307e-06
ENSG00000123545	NDUFAF4	0.765227974537268	5.94047645276067e-09
ENSG00000184156	KCNQ3	0.765023559818836	7.44823320233427e-06
ENSG00000111913	RIPOR2	0.764860215867375	3.44819393778146e-10
ENSG00000113615	SEC24A	0.764556310377619	6.00345808098967e-08
ENSG00000181035	SLC25A42	0.764197277741563	1.28667771941736e-05
ENSG00000172292	CERS6	0.763862305937025	6.1190219129414e-12
ENSG00000091527	CDV3	0.763787359679135	4.31106354593192e-12
ENSG00000087448	KLHL42	0.763333281105317	6.529133606025e-07
ENSG00000148634	HERC4	0.763252699736047	2.27110377797354e-10
ENSG00000110042	DTX4	0.763026818851001	0.000986418201911551
ENSG00000117152	RGS4	0.762979015090462	1.17019233032484e-06
ENSG00000150054	MPP7	0.762885024955676	5.51868545170473e-07
ENSG00000173812	EIF1	0.762337878798848	5.58388293123765e-10
ENSG00000229644	NA	0.761702171818399	0.0167622600197192
ENSG00000152422	XRCC4	0.761695561469707	8.44496671633739e-12
ENSG00000183386	FHL3	0.761584093423306	6.40755697893557e-05
ENSG00000120694	HSPH1	0.761253251453549	3.53123499553501e-11
ENSG00000199568	NA	0.760518101019832	3.85918047067618e-11
ENSG00000225648	NA	0.759107243605303	2.07173813949626e-07
ENSG00000182197	EXT1	0.758354061608825	1.65671806809359e-11
ENSG00000165996	HACD1	0.757894294328124	2.64997623142054e-11
ENSG00000104361	NIPAL2	0.756878870158401	1.35186745500554e-08
ENSG00000166068	SPRED1	0.756867203274231	4.06426072755695e-07
ENSG00000068878	PSME4	0.755702705430789	5.75214426607695e-10
ENSG00000139926	FRMD6	0.755222228406175	4.59155589404238e-06
ENSG00000230844	NA	0.755182476709879	0.00374428719534448
ENSG00000104763	ASAH1	0.754650388562528	1.22092200082541e-11
ENSG00000134318	ROCK2	0.754371867969843	7.87166579106398e-11
ENSG00000109846	CRYAB	0.75432289052853	1.00971976408545e-11
ENSG00000158987	RAPGEF6	0.752855200103785	0.00488968337131108
ENSG00000221968	FADS3	0.751753994375023	5.95561680772912e-07
ENSG00000184402	SS18L1	0.751485367961133	5.85171425491557e-06
ENSG00000180801	ARSJ	0.75115390165558	0.00336217204247012
ENSG00000140526	ABHD2	0.750636361529398	6.86192645223591e-11
ENSG00000150394	CDH8	0.749594368264788	9.84917386341862e-06
ENSG00000100664	EIF5	0.748756115244052	1.25259333335811e-11
ENSG00000121361	KCNJ8	0.748206478733507	8.2647317320131e-05
ENSG00000196110	ZNF699	0.747049367463763	0.00347320991113396
ENSG00000100596	SPTLC2	0.746817980262405	2.7959631706723e-10
ENSG00000158321	AUTS2	0.745745779767602	1.72577157342937e-05
ENSG00000010310	GIPR	0.745447273739906	0.0451844548565522
ENSG00000243444	PALM2	0.745119651626256	5.51202190968863e-07
ENSG00000089916	GPATCH2L	0.744790574105816	6.9202596197117e-10
ENSG00000148484	RSU1	0.743986314163825	1.17481510968001e-10
ENSG00000171928	TVP23B	0.74373030262021	0.000140499127434531
ENSG00000150687	PRSS23	0.743112190140027	2.94883804103383e-11
ENSG00000125868	DSTN	0.741622898950596	2.30414915623277e-11
ENSG00000142910	TINAGL1	0.74157930988061	1.36837547216835e-09
ENSG00000117868	ESYT2	0.741339799113758	2.3105747157349e-10
ENSG00000069956	MAPK6	0.741175697014434	9.88182788795669e-11
ENSG00000111450	STX2	0.73973474477187	1.52361976874283e-07
ENSG00000090530	P3H2	0.738840612488662	1.32758218466836e-10
ENSG00000229619	NA	0.738385780011363	0.00166233208479061
ENSG00000250588	NA	0.737415536769914	0.00785382242184629
ENSG00000173145	NOC3L	0.737142181567646	3.25587797847146e-06
ENSG00000113742	CPEB4	0.736708298446785	3.75832417821347e-11
ENSG00000197381	ADARB1	0.735904469689829	2.52141919681701e-06
ENSG00000154813	DPH3	0.73590010135465	2.4403586167805e-09
ENSG00000085433	WDR47	0.735644239707229	1.17893711199035e-07
ENSG00000138756	BMP2K	0.734769869509473	1.03013170883532e-09
ENSG00000148834	GSTO1	0.734054427611011	1.22533927716411e-10
ENSG00000067900	ROCK1	0.733986690234083	1.36911020158026e-10
ENSG00000198961	PJA2	0.7327800536401	3.64581150132495e-11
ENSG00000114315	HES1	0.732273143928466	2.67655569834052e-06
ENSG00000110218	PANX1	0.732152535017387	5.94687829818681e-09
ENSG00000198692	EIF1AY	0.731508356475525	2.80667578766759e-09
ENSG00000104635	SLC39A14	0.731019756186286	1.80300099523653e-10
ENSG00000205542	TMSB4X	0.730806726089928	1.47899536735996e-10
ENSG00000110172	CHORDC1	0.730389142053743	1.9529201336343e-06
ENSG00000166483	WEE1	0.729473619004138	7.19345472635862e-11
ENSG00000269918	NA	0.729399727851094	0.0359901892484391
ENSG00000196843	ARID5A	0.72931179088516	0.000534399234831441
ENSG00000102349	KLF8	0.728895474404959	0.00764050928675972
ENSG00000148053	NTRK2	0.72771052093374	0.00273296972581784
ENSG00000240225	NA	0.724747621193508	2.15685714533735e-09
ENSG00000166595	FAM96B	0.724540753441998	8.22323283433874e-08
ENSG00000185437	SH3BGR	0.723607895300076	7.12846728858943e-11
ENSG00000101638	ST8SIA5	0.723323134402687	0.041454913891249
ENSG00000223247	NA	0.722960703009479	0.00686985708514762
ENSG00000124507	PACSIN1	0.722905518540685	0.000365479780385197
ENSG00000109072	VTN	0.722218922646112	0.0441107113568006
ENSG00000175898	NA	0.721557425671436	0.000246584609510387
ENSG00000153214	TMEM87B	0.721339651293409	4.20674923676887e-05
ENSG00000168374	ARF4	0.72133736832295	1.46811144487121e-10
ENSG00000198729	PPP1R14C	0.721262571653927	2.5212836102615e-10
ENSG00000149187	CELF1	0.720957651539158	3.47547984567909e-10
ENSG00000198805	PNP	0.719337651211009	8.15506541984428e-06
ENSG00000168952	STXBP6	0.718070024306331	1.0367801164775e-05
ENSG00000197879	MYO1C	0.717132142140031	4.74523640638951e-10
ENSG00000145390	USP53	0.715969688947793	1.11532021953433e-09
ENSG00000071127	WDR1	0.715263162083947	1.45892013604207e-10
ENSG00000117143	UAP1	0.713413165376609	1.38402608284327e-06
ENSG00000103888	CEMIP	0.713324517551631	0.000842307612372588
ENSG00000010278	CD9	0.712759527030078	0.000308094890769986
ENSG00000133818	RRAS2	0.712248582969142	5.38834265956141e-07
ENSG00000186908	ZDHHC17	0.712030520424401	1.68494352381967e-07
ENSG00000132952	USPL1	0.711836322475195	6.07863556170224e-07
ENSG00000184731	FAM110C	0.711769675843521	0.00176538803807201
ENSG00000128272	ATF4	0.711416109815653	3.12669253623979e-10
ENSG00000123130	ACOT9	0.711400099071615	4.12654397563019e-09
ENSG00000184838	PRR16	0.711093280724173	0.0041665032802805
ENSG00000147679	UTP23	0.71098747498121	2.79414109935226e-05
ENSG00000124145	SDC4	0.710885666122983	2.92142608213478e-09
ENSG00000164163	ABCE1	0.710596089761305	5.50860295374875e-10
ENSG00000158008	EXTL1	0.710218289441406	5.0277222451883e-05
ENSG00000097033	SH3GLB1	0.709913550615978	1.5704801427376e-10
ENSG00000105088	OLFM2	0.709445347538947	0.00916443177824674
ENSG00000173757	STAT5B	0.709026829360195	8.18309639689948e-09
ENSG00000122863	CHST3	0.708759321830114	5.59899259289478e-09
ENSG00000115183	TANC1	0.708516248966788	5.47706205606471e-09
ENSG00000171617	ENC1	0.70790511764562	7.27990683519877e-09
ENSG00000202354	NA	0.706587721507683	0.0169174050391395
ENSG00000197905	TEAD4	0.70607240155242	5.6458052134917e-06
ENSG00000139211	AMIGO2	0.70604958218531	0.00207928078900163
ENSG00000265142	NA	0.704805099428808	4.49088724885491e-06
ENSG00000135269	TES	0.704451031861361	1.51495548668939e-09
ENSG00000251562	NA	0.703850288520363	3.4887907788838e-10
ENSG00000072952	MRVI1	0.703494711351453	0.000229665606944592
ENSG00000175104	TRAF6	0.702000951974235	1.44387319904784e-06
ENSG00000143079	CTTNBP2NL	0.701486971191486	3.25174429418089e-07
ENSG00000131398	KCNC3	0.699767061140716	0.0346994092488341
ENSG00000129173	E2F8	0.699689031907406	1.45485866330315e-06
ENSG00000142867	BCL10	0.698894274315998	0.000134617011593616
ENSG00000135605	TEC	0.698563760729343	0.00863010389584243
ENSG00000107175	CREB3	0.698364565254638	1.61124508490715e-08
ENSG00000125744	RTN2	0.69828037225375	0.000503296184392357
ENSG00000261490	NA	0.697602445239763	0.0344743815268129
ENSG00000111859	NEDD9	0.69672763101957	2.0341321173442e-09
ENSG00000122035	RASL11A	0.696596198022561	0.044445536609155
ENSG00000091039	OSBPL8	0.695435665445719	1.12528168864524e-09
ENSG00000155324	GRAMD2B	0.69523314134808	5.32252999370195e-06
ENSG00000123684	LPGAT1	0.694774507886805	3.3777014406301e-09
ENSG00000180773	SLC36A4	0.694687009587498	6.35592874803757e-05
ENSG00000086189	DIMT1	0.694394405773498	8.80461053493471e-05
ENSG00000250899	NA	0.694388569997701	0.0005808408330532
ENSG00000183624	HMCES	0.693815644068833	8.1324461139894e-08
ENSG00000143324	XPR1	0.692897944641533	5.21962504069502e-10
ENSG00000177150	FAM210A	0.692749403627471	2.22556332226171e-07
ENSG00000140743	CDR2	0.69233719695124	0.000548134328369575
ENSG00000134769	DTNA	0.691852933823469	2.49898113091895e-09
ENSG00000147027	TMEM47	0.690397687596232	3.51256923771736e-09
ENSG00000198825	INPP5F	0.689792542146044	1.38298673459411e-08
ENSG00000142669	SH3BGRL3	0.689401532449774	2.98048030936688e-06
ENSG00000198042	MAK16	0.689383734885461	8.6981746145533e-08
ENSG00000040531	CTNS	0.689183985690392	6.97348936637821e-05
ENSG00000217624	NA	0.688059160250867	0.0169429420726979
ENSG00000148459	PDSS1	0.687722555902517	0.00133928057995557
ENSG00000123191	ATP7B	0.687556178129135	1.67746266156313e-06
ENSG00000109519	GRPEL1	0.687000173090434	8.98046792663147e-08
ENSG00000105186	ANKRD27	0.686870374110058	4.35258446601347e-05
ENSG00000150961	SEC24D	0.686216215110154	6.39191208513855e-08
ENSG00000104231	ZFAND1	0.685282321816825	2.72348683872661e-05
ENSG00000066027	PPP2R5A	0.685077535351903	4.47750709533076e-09
ENSG00000106100	NOD1	0.684898737817043	4.38303365793178e-05
ENSG00000176170	SPHK1	0.684802398001678	0.00651268605054338
ENSG00000179833	SERTAD2	0.68436157496499	2.96969855088803e-07
ENSG00000005884	ITGA3	0.684223775657198	1.09564200006321e-08
ENSG00000151967	SCHIP1	0.684176534361407	4.43349993020918e-05
ENSG00000116688	MFN2	0.683661291414081	1.11174669946683e-09
ENSG00000052802	MSMO1	0.683573954631606	1.57176807602525e-08
ENSG00000135046	ANXA1	0.683486581358227	1.1507488295745e-08
ENSG00000131378	RFTN1	0.683015355413992	1.04211708878342e-09
ENSG00000149257	SERPINH1	0.682617011270552	1.04842674290777e-09
ENSG00000165312	OTUD1	0.682589369015071	0.00142587875826577
ENSG00000149596	JPH2	0.682584277175032	1.12528168864524e-09
ENSG00000165732	DDX21	0.682457601074821	4.83811316430966e-09
ENSG00000112763	BTN2A1	0.681595637970747	1.20862402729725e-07
ENSG00000133789	SWAP70	0.680630931117931	5.33476346822071e-06
ENSG00000146592	CREB5	0.680266862909859	0.000160938893852658
ENSG00000141664	ZCCHC2	0.678664947451717	4.81330963206889e-05
ENSG00000004961	HCCS	0.677894720145191	2.30829277672935e-06
ENSG00000140406	TLNRD1	0.677815056279052	5.90326409935514e-05
ENSG00000111696	NT5DC3	0.676103723507303	0.00267711856315545
ENSG00000122574	WIPF3	0.675965707368101	0.0136050863978236
ENSG00000131236	CAP1	0.675409098679654	4.39085959449714e-09
ENSG00000050393	MCUR1	0.675111376381597	2.05948445372167e-07
ENSG00000112276	BVES	0.671087900638732	2.4920820925331e-09
ENSG00000034693	PEX3	0.671009106710973	5.97816835875915e-06
ENSG00000109670	FBXW7	0.67025141092976	2.29150396994244e-07
ENSG00000169271	HSPB3	0.669801057972403	2.17738804180267e-09
ENSG00000008405	CRY1	0.669659533160612	4.83898604143401e-07
ENSG00000156381	ANKRD9	0.667844288098761	0.00759698160057407
ENSG00000146676	PURB	0.667455399859148	1.06035258243744e-06
ENSG00000151881	TMEM267	0.66734973390829	0.00331618840249897
ENSG00000068831	RASGRP2	0.667042399518425	0.00550931527680847
ENSG00000148339	SLC25A25	0.666738691340401	0.00034498045756089
ENSG00000197822	OCLN	0.666419469992123	0.0102021017347488
ENSG00000175445	LPL	0.666003769735196	0.00957630236977668
ENSG00000213260	NA	0.665729191008595	0.0243010965406648
ENSG00000197265	GTF2E2	0.665571646761905	7.92885191796852e-06
ENSG00000145284	SCD5	0.665431895792963	2.93906705754125e-06
ENSG00000198523	PLN	0.665140799262056	5.76291402210307e-09
ENSG00000104368	PLAT	0.664378459786286	6.05106200382411e-06
ENSG00000176903	PNMA1	0.664307729654694	5.0211353830107e-08
ENSG00000215421	ZNF407	0.664147858732364	2.85557147366061e-06
ENSG00000168495	POLR3D	0.662855063067727	5.78436118829711e-06
ENSG00000168301	KCTD6	0.662509171804856	0.00162867473492472
ENSG00000117036	ETV3	0.662436409469064	1.00663825790587e-05
ENSG00000173546	CSPG4	0.661955575566013	4.04319108302544e-05
ENSG00000151640	DPYSL4	0.661873135966195	2.40333659894183e-06
ENSG00000128641	MYO1B	0.661681897330733	1.63215635800579e-07
ENSG00000100372	SLC25A17	0.661471077209887	3.09709717068147e-05
ENSG00000115993	TRAK2	0.661283585418107	9.36728566535682e-09
ENSG00000124831	LRRFIP1	0.66128232635545	8.04157074789181e-09
ENSG00000120756	PLS1	0.660074675194626	0.000290998749328507
ENSG00000080822	CLDND1	0.659534537420374	1.38645535065579e-06
ENSG00000164983	TMEM65	0.659115065783317	2.35241579527301e-07
ENSG00000212443	NA	0.658951035992252	5.38527184421638e-08
ENSG00000130234	ACE2	0.658316098291713	0.000104433072804945
ENSG00000101557	USP14	0.657868973309099	5.90326409935514e-05
ENSG00000196821	C6orf106	0.657834569544944	1.34598375663526e-08
ENSG00000186111	PIP5K1C	0.657694806652933	9.22993788563294e-05
ENSG00000163093	BBS5	0.656707525598611	0.047847310684095
ENSG00000006432	MAP3K9	0.656513814022312	2.19020385867107e-05
ENSG00000184743	ATL3	0.655190490361877	1.54921587828713e-05
ENSG00000116815	CD58	0.655115938795091	0.000368298537560539
ENSG00000145725	PPIP5K2	0.655060982966715	1.03278865031065e-07
ENSG00000105835	NAMPT	0.654626354479582	5.57625391005636e-07
ENSG00000182752	PAPPA	0.653752464993522	0.00189559393985061
ENSG00000180329	CCDC43	0.653592601872255	3.54799179095054e-07
ENSG00000137338	PGBD1	0.653473316050539	6.83733155416334e-05
ENSG00000139734	DIAPH3	0.653101568514893	2.33983453551304e-05
ENSG00000113504	SLC12A7	0.653075709551625	5.54415964395346e-06
ENSG00000272711	NA	0.652061578562309	0.0253725203479713
ENSG00000153317	ASAP1	0.651967501454031	1.33101607296812e-06
ENSG00000148841	ITPRIP	0.651897135510722	0.000167239543353432
ENSG00000072682	P4HA2	0.651222908894549	1.63215635800579e-07
ENSG00000163811	WDR43	0.651193187206451	2.94210567447362e-07
ENSG00000006459	KDM7A	0.651168213033757	8.37782983450887e-05
ENSG00000144283	PKP4	0.65103157895318	1.03875168921065e-07
ENSG00000123395	ATG101	0.650596424805361	1.19885869944343e-05
ENSG00000166016	ABTB2	0.650403373673469	0.000255854498093255
ENSG00000154556	SORBS2	0.649947015137151	1.23697467797254e-08
ENSG00000183520	UTP11	0.649756080507507	1.00695230855357e-06
ENSG00000075223	SEMA3C	0.649669019771053	4.13142046885033e-07
ENSG00000257315	ZBED6	0.649462466330053	2.70198520529379e-05
ENSG00000023572	GLRX2	0.647843704415658	0.00116228659185033
ENSG00000059769	DNAJC25	0.64779439570677	0.0010736177666975
ENSG00000137955	RABGGTB	0.647478235703789	2.5399496427116e-07
ENSG00000204856	FAM216A	0.646822399848721	0.000408144813935461
ENSG00000196867	ZFP28	0.645336604718705	0.000234541379340978
ENSG00000121769	FABP3	0.644769515891177	1.47587774169798e-08
ENSG00000134909	ARHGAP32	0.64379275603344	4.50119542298547e-05
ENSG00000145016	RUBCN	0.643409385808242	2.12948638732783e-06
ENSG00000117519	CNN3	0.643224006535388	2.00079661785343e-08
ENSG00000196233	LCOR	0.643108979117728	4.40554036584125e-06
ENSG00000012963	UBR7	0.642464698543858	9.60764116120082e-08
ENSG00000112782	CLIC5	0.641922459819858	1.30506549194081e-07
ENSG00000065911	MTHFD2	0.641918746520646	7.99369020508409e-07
ENSG00000180817	PPA1	0.641852544590349	3.88167239579459e-07
ENSG00000139641	ESYT1	0.641495805023446	4.20805414828955e-08
ENSG00000241553	ARPC4	0.641391294703848	4.05582225904376e-07
ENSG00000106665	CLIP2	0.641240975678363	0.00448700730052371
ENSG00000151422	FER	0.641016327195923	1.46528654603794e-07
ENSG00000076641	PAG1	0.640563958826618	2.55652385949354e-07
ENSG00000159884	CCDC107	0.639475604456923	0.000890722164360217
ENSG00000162409	PRKAA2	0.639040061393027	8.63811044227353e-08
ENSG00000133657	ATP13A3	0.639039143169043	1.96428230090092e-08
ENSG00000104695	PPP2CB	0.638249708149506	5.46885337309442e-07
ENSG00000131242	RAB11FIP4	0.638053686984231	0.0249082877929822
ENSG00000206561	COLQ	0.636662698555285	1.35936616932839e-07
ENSG00000123570	RAB9B	0.636626696387558	1.37007056527532e-06
ENSG00000101166	PRELID3B	0.63659692417982	2.89446886679675e-07
ENSG00000147119	CHST7	0.635782251814344	0.0354111152184827
ENSG00000134186	PRPF38B	0.635242823305644	9.365939483243e-05
ENSG00000123992	DNPEP	0.634034859383795	1.49271760478331e-06
ENSG00000163380	LMOD3	0.634012774435129	0.000984864365305235
ENSG00000179294	NA	0.633852332852744	0.0124044789592583
ENSG00000067992	PDK3	0.633703202707652	0.000101135929490959
ENSG00000107854	TNKS2	0.632955717858548	1.24591749382543e-07
ENSG00000123505	AMD1	0.632886324035989	4.17864804876711e-08
ENSG00000086102	NFX1	0.631020800765288	2.22563681036174e-07
ENSG00000141452	C18orf8	0.630861272285282	8.80461053493471e-05
ENSG00000112079	STK38	0.630491667903926	1.55832472985779e-07
ENSG00000196792	STRN3	0.629518985130635	1.16770763398487e-07
ENSG00000166411	IDH3A	0.628523350367074	5.15661348110449e-08
ENSG00000058272	PPP1R12A	0.627932493135092	3.1157588705941e-08
ENSG00000231991	NA	0.62782847337979	0.00930640932554495
ENSG00000179841	AKAP5	0.627547893587882	0.000372530812682702
ENSG00000129116	PALLD	0.626620870801046	3.28133555427805e-08
ENSG00000138771	SHROOM3	0.626123806692769	7.67227724787889e-08
ENSG00000088766	CRLS1	0.623042208135733	4.69745424029114e-07
ENSG00000163376	KBTBD8	0.620101041432184	0.000160443955074141
ENSG00000139350	NEDD1	0.619746394288715	1.99273064255658e-06
ENSG00000171793	CTPS1	0.617401350828779	3.167970704877e-05
ENSG00000119965	C10orf88	0.616912441425443	0.000840788004000507
ENSG00000075945	KIFAP3	0.61584080955462	6.66066659215663e-08
ENSG00000133627	ACTR3B	0.615222315216055	0.0145812015063427
ENSG00000124275	MTRR	0.614867199990868	7.57966313665389e-05
ENSG00000198668	CALM1	0.614391401339727	5.36749477736048e-08
ENSG00000204186	ZDBF2	0.614285673560338	2.21619843331708e-06
ENSG00000113384	GOLPH3	0.613743348035468	3.16048489897333e-07
ENSG00000068305	MEF2A	0.61299645142556	6.99828499125288e-08
ENSG00000122417	ODF2L	0.612928699256598	0.000167381592168815
ENSG00000106701	FSD1L	0.612210790688627	0.00241675006389962
ENSG00000146938	NLGN4X	0.612108884275446	0.0395905918204373
ENSG00000122376	FAM35A	0.611680320069683	0.000201280469083563
ENSG00000259330	INAFM2	0.611409634052217	5.56208317207659e-06
ENSG00000143179	UCK2	0.611348364957135	1.13771307310606e-05
ENSG00000152127	MGAT5	0.611252909987957	7.14789145136843e-08
ENSG00000148175	STOM	0.611210792397	3.77137006085881e-06
ENSG00000162618	ADGRL4	0.611183421358075	0.0206677657538052
ENSG00000134278	SPIRE1	0.61089156586281	2.6456942578769e-06
ENSG00000162512	SDC3	0.609921232941767	1.57718148496812e-07
ENSG00000102547	CAB39L	0.609408729857313	2.27180171337622e-06
ENSG00000170561	IRX2	0.609242458941352	0.00284277844002886
ENSG00000198959	TGM2	0.609061984538698	1.03810324797106e-07
ENSG00000184545	DUSP8	0.608745495991643	0.0357768062371303
ENSG00000170542	SERPINB9	0.608631959523763	0.00175620206723762
ENSG00000067798	NAV3	0.608294391553872	0.00766650945182732
ENSG00000128274	A4GALT	0.608162420295589	0.000231492883675912
ENSG00000196937	FAM3C	0.607648996544992	0.00289077975190451
ENSG00000198682	PAPSS2	0.606807300774127	2.86548590073661e-05
ENSG00000197321	SVIL	0.606617540125192	1.10479218811081e-07
ENSG00000140157	NIPA2	0.60578937269727	1.34760142975496e-06
ENSG00000165650	PDZD8	0.605605462894154	3.23988583804182e-05
ENSG00000185761	ADAMTSL5	0.605242635002991	0.011953775775739
ENSG00000157654	PALM2-AKAP2	0.604949655856262	0.0384119808468167
ENSG00000169439	SDC2	0.604521587339194	3.69342757108049e-07
ENSG00000244405	ETV5	0.604196308372057	9.05601701631515e-07
ENSG00000137941	TTLL7	0.603887401785466	0.000142887778529456
ENSG00000144674	GOLGA4	0.603721627521467	1.59041840961832e-07
ENSG00000185070	FLRT2	0.603274986204708	1.31125384458422e-07
ENSG00000228672	PROB1	0.602534704415792	0.016107728709132
ENSG00000107742	SPOCK2	0.602290645049327	4.72870813019723e-05
ENSG00000152128	TMEM163	0.60174561664361	0.000785577620632547
ENSG00000136052	SLC41A2	0.601662962564532	0.00674613485471144
ENSG00000170989	S1PR1	0.601053557489985	4.83613928807106e-07
ENSG00000182827	ACBD3	0.600720318454901	6.62262227427037e-07
ENSG00000054523	KIF1B	0.600674702538482	2.05220090962317e-07
ENSG00000116489	CAPZA1	0.600451771554295	2.0180068738674e-07
ENSG00000151276	MAGI1	0.60028807788627	4.7255411902559e-07
ENSG00000164292	RHOBTB3	0.600144402668485	1.60200150467652e-07
ENSG00000186312	NA	0.598834583362754	0.010499960384492
ENSG00000133131	MORC4	0.598506109974994	0.0329280074117452
ENSG00000170779	CDCA4	0.598313040701782	0.0014963628646453
ENSG00000163754	GYG1	0.598240038290704	1.76233378933511e-07
ENSG00000154330	PGM5	0.598158873847304	1.62634477994341e-07
ENSG00000133858	ZFC3H1	0.598036346666791	0.000912804615989724
ENSG00000112031	MTRF1L	0.597600418939151	0.00137799783424252
ENSG00000120798	NR2C1	0.597527285142904	0.000233492476766901
ENSG00000113811	SELENOK	0.597471305665934	2.14683544060545e-06
ENSG00000154814	OXNAD1	0.597400744850974	7.17827563316522e-05
ENSG00000259820	NA	0.596968335041538	0.0297549898626644
ENSG00000044115	CTNNA1	0.596955035469061	1.73045661770562e-07
ENSG00000171067	C11orf24	0.596889370350035	0.000113624104578561
ENSG00000115520	COQ10B	0.596518524004432	2.13756411104929e-05
ENSG00000145220	LYAR	0.596153778718993	0.00223701163181258
ENSG00000083937	CHMP2B	0.595968866976683	4.57741215425428e-05
ENSG00000145349	CAMK2D	0.595951626215832	1.79986110626511e-07
ENSG00000075624	ACTB	0.595306328159194	2.36081258767982e-07
ENSG00000197498	RPF2	0.59517214481517	7.41243251858549e-05
ENSG00000186073	C15orf41	0.594942299838495	3.56371193937533e-06
ENSG00000164134	NAA15	0.593876478621841	6.75866446320356e-07
ENSG00000139725	RHOF	0.593846576974134	0.000655876667628017
ENSG00000153162	BMP6	0.592519957150555	0.0117516523673512
ENSG00000205339	IPO7	0.591708242757174	1.85418782944258e-07
ENSG00000136868	SLC31A1	0.59139628085678	5.46885337309442e-07
ENSG00000137449	CPEB2	0.590493530409351	0.00142633965925051
ENSG00000166333	ILK	0.590078195412929	2.20497643420382e-07
ENSG00000111300	NAA25	0.590033507906906	8.59180287458792e-06
ENSG00000018408	WWTR1	0.589876545318145	2.01338990538108e-06
ENSG00000132688	NES	0.589075155763419	3.15496625883083e-07
ENSG00000117020	AKT3	0.588963157362904	1.69323352838441e-05
ENSG00000109220	CHIC2	0.588467857111241	0.00347299005564362
ENSG00000104131	EIF3J	0.58802682429039	3.76723191578385e-05
ENSG00000131730	CKMT2	0.587657441637918	4.9459881866584e-07
ENSG00000168615	ADAM9	0.58739683354894	3.39198115904628e-07
ENSG00000177283	FZD8	0.587387753718162	2.09231028617964e-06
ENSG00000141425	RPRD1A	0.586736561984165	1.3177519113623e-06
ENSG00000129680	MAP7D3	0.586274290314266	9.65112938046582e-05
ENSG00000162980	ARL5A	0.586075485793737	2.6456942578769e-06
ENSG00000204644	ZFP57	0.585160618349938	0.00270467625830641

## Sheet: 8h Down
This list represent the xx significantly down-regulated genes identified after 8 hours of ET-1 stimulation
EnsID	Symbol	LogFC	FDR
ENSG00000248329	APELA	-6.25517845976969	9.2834489854259e-06
ENSG00000239482	NA	-5.74600878293409	0.000802574478619703
ENSG00000164089	ETNPPL	-5.51557818144921	0.00239776782468325
ENSG00000231680	NA	-5.37739164196763	0.00481712631543952
ENSG00000261754	NA	-5.27366901231418	0.00890910219645256
ENSG00000111405	ENDOU	-5.15273007589014	0.0144488923843717
ENSG00000168329	CX3CR1	-5.08322904103817	0.0153386546477073
ENSG00000182366	NA	-4.85054798260551	0.0388180248140791
ENSG00000235890	NA	-4.75722400532476	0.0495683222757489
ENSG00000267767	NA	-4.7514646169824	0.044495563913128
ENSG00000237457	NA	-4.21584622051488	0.00498546389122668
ENSG00000139985	ADAM21	-4.05456612156046	0.000347030396328187
ENSG00000196622	NA	-3.86498325705549	0.00096868518425425
ENSG00000117407	ARTN	-3.85469962173867	3.25040395619499e-15
ENSG00000181201	NA	-3.84794256007593	0.0279901510864913
ENSG00000107485	GATA3	-3.8426006631369	0.0319092462746623
ENSG00000259417	CTXND1	-3.81736755452382	0.0347456184625005
ENSG00000228032	NA	-3.76282412768739	0.0411987425649099
ENSG00000187783	TMEM72	-3.6225187088484	2.35230805528179e-24
ENSG00000049283	EPN3	-3.47144068666008	7.12259235654809e-10
ENSG00000188778	ADRB3	-3.45890558311129	7.09104566978573e-05
ENSG00000162068	NTN3	-3.30756862818299	0.00727853817036627
ENSG00000266972	NA	-3.30333355292927	0.0375307057097974
ENSG00000108984	MAP2K6	-3.1830160641094	2.07283338073957e-26
ENSG00000237429	NA	-3.11922033742733	0.00434857459895696
ENSG00000140968	IRF8	-3.01851456364821	2.97803598530343e-05
ENSG00000153253	SCN3A	-3.0158898899968	0.00309284034796381
ENSG00000134326	CMPK2	-3.00621653169312	0.00045358729718938
ENSG00000269964	MEI4	-2.99210815366588	0.0140076354062416
ENSG00000175785	PRIMA1	-2.98873087613741	6.10771151990412e-15
ENSG00000272420	NA	-2.97763828109939	0.0345778050916226
ENSG00000260802	LINC00890	-2.94992245513936	1.80332007550491e-21
ENSG00000260526	NA	-2.936469288964	0.0136886087200905
ENSG00000258986	TMEM179	-2.92811819604994	0.0107594441426458
ENSG00000233622	NA	-2.90529890168871	0.000868392189269983
ENSG00000251364	NA	-2.87918846332005	0.0343988806167347
ENSG00000144649	FAM198A	-2.87606516841881	0.0164518793006296
ENSG00000120057	SFRP5	-2.84140081611425	1.73707520897623e-20
ENSG00000204851	PNMA8B	-2.83164990224687	8.92161375803167e-08
ENSG00000180440	SERTM1	-2.81214337542228	1.91596211635448e-12
ENSG00000100100	PIK3IP1	-2.79847907037353	3.14369182867281e-49
ENSG00000185432	METTL7A	-2.7952853437911	1.35984116945957e-22
ENSG00000105371	ICAM4	-2.71411582086779	0.00891750453769449
ENSG00000175262	C1orf127	-2.69601305407451	2.7868732247653e-05
ENSG00000143603	KCNN3	-2.66139885597815	4.60086192602981e-07
ENSG00000272572	NA	-2.64979413489239	0.00611672449789329
ENSG00000138030	KHK	-2.63843851008049	2.0497628230793e-11
ENSG00000135409	AMHR2	-2.62937866354553	3.84490252239165e-28
ENSG00000065675	PRKCQ	-2.62876036347347	2.6341494411187e-09
ENSG00000222040	NA	-2.62783142342811	9.90532159324964e-07
ENSG00000175928	LRRN1	-2.61847606841713	2.56185203002713e-05
ENSG00000184845	DRD1	-2.61730329361908	7.61275091017877e-18
ENSG00000182397	NA	-2.59832273946978	0.0312088843963111
ENSG00000173585	CCR9	-2.59490471869712	0.0299796966197385
ENSG00000236914	NA	-2.5935332737415	0.00242101213257187
ENSG00000196503	ARL9	-2.58266517348096	0.0197900517385412
ENSG00000236809	NA	-2.58109494336095	0.0382559834364919
ENSG00000138646	HERC5	-2.57695940552043	5.61589710018017e-10
ENSG00000089505	CMTM1	-2.57182881828063	0.00167038616763601
ENSG00000011677	GABRA3	-2.55812557242038	0.00821955118437015
ENSG00000245105	NA	-2.53103549757645	1.03875168921065e-07
ENSG00000214248	NA	-2.52128525887491	0.0293751608347489
ENSG00000204860	NA	-2.51538002024368	0.0124452413040955
ENSG00000236882	NA	-2.48642051276817	0.00017453984263491
ENSG00000147613	PSKH2	-2.48261643833375	0.0298301130976568
ENSG00000185742	C11orf87	-2.4809284540669	0.0365193647151814
ENSG00000138134	STAMBPL1	-2.47636601214614	5.56138282606658e-14
ENSG00000161149	NA	-2.4660042905172	2.60164055711147e-07
ENSG00000197705	KLHL14	-2.45665223637649	0.0118919004479182
ENSG00000159239		-2.45661486202395	0.00551657223216383
ENSG00000271918	NA	-2.45427326483373	0.0133692400205175
ENSG00000063015	SEZ6	-2.450375638477	0.0103576842259638
ENSG00000162894	FCMR	-2.44708648075329	0.000859458405753933
ENSG00000156097	GPR61	-2.44152340234252	0.00189711823679497
ENSG00000145423	SFRP2	-2.44058673677217	9.69310440270294e-05
ENSG00000185745	IFIT1	-2.43978575182019	8.56377840548358e-70
ENSG00000163053	SLC16A14	-2.43856862833618	8.26626826416454e-22
ENSG00000175946	KLHL38	-2.43697296408162	0.000363268005729251
ENSG00000224023	NA	-2.41875258585263	7.99197878772437e-05
ENSG00000230359	NA	-2.41691052797686	0.00374428719534448
ENSG00000050030	NEXMIF	-2.3836989360783	0.000479466453951155
ENSG00000244003	NA	-2.37504206095095	0.00158243811165905
ENSG00000171227	TMEM37	-2.36365163057256	0.0130410865627579
ENSG00000172935	MRGPRF	-2.35876850558385	8.15255316066645e-06
ENSG00000100060	MFNG	-2.33350221188192	0.0139164213137888
ENSG00000107623	NA	-2.32863234235281	0.00562080272846841
ENSG00000257135	NA	-2.31374949983385	0.0323158660984932
ENSG00000260947	NA	-2.29319280214866	2.19185856669285e-06
ENSG00000128655	PDE11A	-2.28699156792348	7.46113373578777e-17
ENSG00000174611	KY	-2.28597322000502	1.06292588323478e-07
ENSG00000187266	EPOR	-2.28173542066921	1.06978461372895e-22
ENSG00000271474	NA	-2.27884978302445	0.040580738267428
ENSG00000184809	NA	-2.27728157374962	0.00083326475528941
ENSG00000118513	MYB	-2.27691918581937	0.00311358070983818
ENSG00000145358	DDIT4L	-2.27588988674894	2.59439445659609e-05
ENSG00000155792	DEPTOR	-2.25934362031093	0.00141674086476898
ENSG00000224940	PRRT4	-2.24894865704386	7.7145798178709e-07
ENSG00000106125	MINDY4	-2.23948996744356	0.000465956589872788
ENSG00000263843	NA	-2.22141985128513	0.0134641035817985
ENSG00000094755	GABRP	-2.19983339593779	0.0166042378895648
ENSG00000177133	NA	-2.19259677148516	9.48624479944307e-21
ENSG00000157927	RADIL	-2.17863757128112	5.60681307365092e-13
ENSG00000261664	NA	-2.16942417266332	0.0118919004479182
ENSG00000003400	CASP10	-2.16653867212247	1.5578809671761e-07
ENSG00000235997	NA	-2.1601942755023	1.90725637953431e-11
ENSG00000111490	TBC1D30	-2.15852226879257	0.0181036985368427
ENSG00000004799	PDK4	-2.14436555479306	0.000259138141773663
ENSG00000127152	BCL11B	-2.1340360718094	0.00443127339029397
ENSG00000108176	DNAJC12	-2.13356613033451	0.0322125638719621
ENSG00000186530	NA	-2.12747972900304	2.45356401260497e-09
ENSG00000090447	TFAP4	-2.11900850581996	6.48009866723164e-05
ENSG00000165633	VSTM4	-2.10831045145544	0.00158313846945239
ENSG00000204174	NPY4R	-2.10561506537474	0.0215352642973645
ENSG00000183166	CALN1	-2.10500691662328	6.60194733583572e-07
ENSG00000048540	LMO3	-2.10438402459227	4.13841339319371e-11
ENSG00000237943	NA	-2.075144438572	0.000209796956809919
ENSG00000123689	G0S2	-2.0699517138467	1.44970312392705e-24
ENSG00000272769	NA	-2.06544054757925	0.00133209623438258
ENSG00000198844	ARHGEF15	-2.06327537115275	0.00389687936452106
ENSG00000228084	NA	-2.05718021563594	0.0423741421453755
ENSG00000135116	HRK	-2.05174016712761	1.45347355927391e-09
ENSG00000261335	NA	-2.0493451032429	6.09193960943922e-05
ENSG00000140832	MARVELD3	-2.04466618256532	0.00269538478283938
ENSG00000121236	TRIM6	-2.0202144211974	1.49345474916842e-06
ENSG00000179023	KLHDC7A	-2.01893805507754	0.0264685634921267
ENSG00000157214	STEAP2	-2.01369836296457	0.000360852445299005
ENSG00000152932	RAB3C	-2.00051717400844	0.00491676284785201
ENSG00000179082	NA	-1.99186514110686	0.0423301481949214
ENSG00000262074	NA	-1.99148237409458	1.58941401156338e-06
ENSG00000240086	NA	-1.98699555403139	0.0133820513584469
ENSG00000069702	TGFBR3	-1.98559774957048	2.61461833216295e-13
ENSG00000214826	NA	-1.9808972086301	0.000630472698773329
ENSG00000167771	RCOR2	-1.97894392270929	2.90048123205459e-21
ENSG00000135929	CYP27A1	-1.96268042140882	1.41375712773943e-11
ENSG00000170324	FRMPD2	-1.9498187290809	0.0114461158563348
ENSG00000237742	NA	-1.94813452892305	0.000134126225098551
ENSG00000153094	BCL2L11	-1.94126255970653	1.89228772747225e-14
ENSG00000165507	C10orf10	-1.93517849869177	4.79217683112192e-25
ENSG00000258461		-1.93238565880579	0.0109274064181487
ENSG00000250508	NA	-1.93055662386302	1.95131500679279e-05
ENSG00000136546	SCN7A	-1.9232864796359	0.0373450823355971
ENSG00000229980	NA	-1.91840082426027	6.02833983542775e-05
ENSG00000163050	COQ8A	-1.91756903215342	4.48177303044771e-31
ENSG00000255121	NA	-1.8950830400288	6.85547145359761e-05
ENSG00000179240		-1.88896684989134	2.06034696754029e-12
ENSG00000167994	RAB3IL1	-1.88350592297748	0.00587991777706358
ENSG00000267194	NA	-1.8818499496234	0.000544682028232237
ENSG00000227450	NA	-1.87574572266549	0.0495683222757489
ENSG00000070601	FRMPD1	-1.84324002126634	1.0939454114421e-05
ENSG00000186462	NAP1L2	-1.84288928056623	5.577187072315e-09
ENSG00000136160	EDNRB	-1.83850307202774	1.86446749513842e-06
ENSG00000164867	NOS3	-1.82430247169469	0.00290043081947343
ENSG00000169933	FRMPD4	-1.82334056434319	1.26409931306703e-06
ENSG00000138439	FAM117B	-1.82000278326544	1.56627891029283e-13
ENSG00000260874	NA	-1.81915250168035	0.0486121696222374
ENSG00000151632	AKR1C2	-1.81496556160368	0.00208491127649834
ENSG00000149256	TENM4	-1.80970631643567	1.39406320146756e-47
ENSG00000128408	RIBC2	-1.80507731458477	0.00986347321564306
ENSG00000157653	C9orf43	-1.80277091646227	0.0272377100623844
ENSG00000224116	NA	-1.78727392658738	0.00878314010186082
ENSG00000187554	TLR5	-1.78440472695092	0.00110344417770214
ENSG00000133401	PDZD2	-1.78247190989291	6.59801992992283e-11
ENSG00000141540	TTYH2	-1.77943549724305	1.08834342466866e-06
ENSG00000179873	NLRP11	-1.77856465607059	0.0027494843040964
ENSG00000168405	NA	-1.76585014215053	3.70041523922786e-07
ENSG00000105516	DBP	-1.76560193798322	0.00262566909078203
ENSG00000064989	CALCRL	-1.76359639079193	0.000282013320415335
ENSG00000156804	FBXO32	-1.76249949819845	9.31555875496268e-42
ENSG00000155961	RAB39B	-1.76136719010507	0.010991441099005
ENSG00000170775	GPR37	-1.76019888738912	7.26774534541765e-39
ENSG00000138587	MNS1	-1.75743364747044	3.88935510662183e-05
ENSG00000165449	SLC16A9	-1.74236056125492	2.0180068738674e-07
ENSG00000174498	IGDCC3	-1.74004548554087	7.28257940892139e-07
ENSG00000169683	LRRC45	-1.73764990012751	4.91213726680967e-07
ENSG00000172345	STARD5	-1.72444007810024	0.036878879744902
ENSG00000272944	NA	-1.72369190301936	0.00788939347368362
ENSG00000168874	ATOH8	-1.71094245036886	2.72351994835491e-16
ENSG00000238105	NA	-1.70644839606705	0.000118930135180735
ENSG00000170271	FAXDC2	-1.70605519477985	2.59457106290163e-25
ENSG00000117289	NA	-1.70538370465629	4.30854921167788e-53
ENSG00000245317	NA	-1.70435576770748	0.0105970324225008
ENSG00000105327	BBC3	-1.70234345320703	2.25235801684612e-05
ENSG00000073734	ABCB11	-1.69306494267854	0.0391040514732911
ENSG00000162543	UBXN10	-1.68370920633447	0.00105527605853876
ENSG00000181444	ZNF467	-1.6756300130514	0.00407666175958173
ENSG00000110975	SYT10	-1.66875141439143	0.0487001539232427
ENSG00000272143	NA	-1.6666962513617	0.0221435582780952
ENSG00000064692	SNCAIP	-1.66375556954947	2.14845291026663e-19
ENSG00000114805	PLCH1	-1.66203832792721	0.0238521511311674
ENSG00000234438	KBTBD13	-1.66101476844383	2.34928385199648e-06
ENSG00000149575	SCN2B	-1.66088237980422	1.81828631176464e-12
ENSG00000122756	CNTFR	-1.65665280294161	4.77759461447044e-07
ENSG00000170745	KCNS3	-1.65099260503476	7.94717390801734e-06
ENSG00000256073	NA	-1.64471943224003	7.66590399370092e-06
ENSG00000271780	NA	-1.64317581387117	0.0191820543265252
ENSG00000185924	RTN4RL1	-1.64206957720972	3.28840650397575e-05
ENSG00000205436	EXOC3L4	-1.64037029726847	0.0316246411943044
ENSG00000229043	NA	-1.63697976443767	2.79555373775766e-06
ENSG00000266469	NA	-1.63618620250704	0.0281770598039723
ENSG00000196659	TTC30B	-1.63502000696682	1.36717239973757e-12
ENSG00000154102	C16orf74	-1.62904933087858	0.000559486797133357
ENSG00000142765	SYTL1	-1.62667231872958	0.00106634575021764
ENSG00000183287	CCBE1	-1.62056162739628	0.000870859263856968
ENSG00000158813	EDA	-1.61876692267148	1.66559124778922e-19
ENSG00000120278	PLEKHG1	-1.61363751330824	3.53470833995921e-10
ENSG00000140022	STON2	-1.61216399260744	5.61711353855027e-07
ENSG00000145794	MEGF10	-1.61012816963698	0.0265303987507519
ENSG00000117600	PLPPR4	-1.60756444660322	0.0101333284589063
ENSG00000179270	C2orf71	-1.60545909330254	4.37053168974734e-05
ENSG00000176236	NA	-1.60420161502517	0.0179908201560149
ENSG00000103546	SLC6A2	-1.60253090172896	0.0011959922297783
ENSG00000156711	MAPK13	-1.60218047740351	0.0431961072994241
ENSG00000263335	NA	-1.60085397716031	0.0387564236391428
ENSG00000069712	KIAA1107	-1.59684979812029	6.00252781993975e-10
ENSG00000259768	NA	-1.5961806096324	0.0412982045822712
ENSG00000136653	NA	-1.5947037705764	4.90753018336131e-28
ENSG00000138642	HERC6	-1.59431161775609	1.1415261395243e-10
ENSG00000176049	JAKMIP2	-1.59093673888278	2.21725864984488e-05
ENSG00000103647	CORO2B	-1.58962808264108	2.13669776908719e-10
ENSG00000148204	CRB2	-1.58839611148175	1.02765039624837e-07
ENSG00000270049	NA	-1.58794839295305	0.0292213367897922
ENSG00000111199	TRPV4	-1.58485094560991	0.047604706375844
ENSG00000125510	OPRL1	-1.58041132182444	0.00339258527333878
ENSG00000154188	ANGPT1	-1.57973983092383	5.4073247757859e-05
ENSG00000104081	BMF	-1.57720961008089	2.07239398720607e-21
ENSG00000186470	BTN3A2	-1.57515965429192	0.000106817437762632
ENSG00000273344	NA	-1.57388570781131	0.00141437167647223
ENSG00000235944	NA	-1.5608136905449	0.0028799816978346
ENSG00000182747	SLC35D3	-1.5607459088233	0.0169826796816334
ENSG00000005108	THSD7A	-1.5606096619377	4.36429404991126e-08
ENSG00000168918	INPP5D	-1.56025769005838	3.16665857387862e-05
ENSG00000229589	NA	-1.5571456763286	0.010161167251873
ENSG00000226754	NA	-1.54580699574593	0.0333394416820782
ENSG00000123405	NFE2	-1.54213792312515	5.16428601497705e-08
ENSG00000167716	WDR81	-1.53998171830209	2.13186127213952e-12
ENSG00000130304	SLC27A1	-1.53956810582695	9.18883806251073e-08
ENSG00000134463	ECHDC3	-1.52769456013441	2.86002619207461e-05
ENSG00000167371	PRRT2	-1.52614028099131	0.0116024578235229
ENSG00000173114	LRRN3	-1.51892763061026	2.23940900549275e-05
ENSG00000052344	PRSS8	-1.51845454140493	0.001951856273839
ENSG00000228288	NA	-1.51349771236675	0.0424604611885277
ENSG00000164794	KCNV1	-1.51065041422705	0.023747387605856
ENSG00000163082	SGPP2	-1.50637442308929	5.60978498774509e-16
ENSG00000128394	APOBEC3F	-1.50472238681406	2.18143564594191e-05
ENSG00000119946	CNNM1	-1.50384620149132	7.15378245574871e-05
ENSG00000247400	NA	-1.50332720438027	1.02149208441202e-05
ENSG00000161642	ZNF385A	-1.50300288588911	0.000468410430528563
ENSG00000130054	FAM155B	-1.49894733486509	1.57718148496812e-07
ENSG00000129757	CDKN1C	-1.49782432343182	1.80888410291184e-09
ENSG00000171819	ANGPTL7	-1.49687366735154	0.000723800497007528
ENSG00000154678	PDE1C	-1.48607176723486	1.11163596454733e-05
ENSG00000197291	NA	-1.48538333954266	0.00146456315742389
ENSG00000099260	PALMD	-1.48321566423408	0.016074617693274
ENSG00000255857	NA	-1.4808956061585	0.000975035570655272
ENSG00000243232	PCDHAC2	-1.47873166746985	7.45330145327479e-17
ENSG00000196876	SCN8A	-1.47616926398123	2.13798288395261e-07
ENSG00000106948	AKNA	-1.4736334378014	6.98934380640651e-12
ENSG00000110400	NECTIN1	-1.47038062372543	1.3770270461743e-20
ENSG00000088305	DNMT3B	-1.46573344249596	1.23684038123489e-08
ENSG00000174469	CNTNAP2	-1.4615590069742	0.00161805769982592
ENSG00000123080	CDKN2C	-1.45688393612392	3.99319042728893e-05
ENSG00000101098	RIMS4	-1.45638441043598	3.25040395619499e-15
ENSG00000065057	NTHL1	-1.45538050254367	3.94022803842328e-06
ENSG00000162599	NFIA	-1.45486833606815	1.15037140701826e-13
ENSG00000134215	VAV3	-1.45368067740697	0.0420564810148032
ENSG00000125148	MT2A	-1.45272034486882	0.000105405077554795
ENSG00000267034	NA	-1.4509550542569	3.171472810587e-08
ENSG00000092421	SEMA6A	-1.44970642961724	4.67113263841553e-14
ENSG00000165879	FRAT1	-1.44755479997899	0.000279557148365938
ENSG00000126217	MCF2L	-1.44327991818428	2.10365170136555e-12
ENSG00000245556	NA	-1.43980518455575	5.65216288600143e-10
ENSG00000138653	NDST4	-1.43474390616636	0.0234378696976862
ENSG00000197093	GAL3ST4	-1.43360776966558	0.00603058744296621
ENSG00000168970	JMJD7-PLA2G4B	-1.42970517489003	0.0105571577777217
ENSG00000169071	ROR2	-1.42814465440792	3.71437258449035e-13
ENSG00000185920	PTCH1	-1.42693555034113	1.219835420132e-05
ENSG00000227268	KLLN	-1.42369304506117	0.00026266142423277
ENSG00000260023	NA	-1.42212763233898	0.00581251264134472
ENSG00000145779	TNFAIP8	-1.41855364576531	1.584304505242e-24
ENSG00000137266	SLC22A23	-1.41848958080743	3.00030331908076e-15
ENSG00000196220	SRGAP3	-1.41733451487187	0.000126924164173601
ENSG00000244968	NA	-1.40844346028743	0.00202628345924475
ENSG00000070759	TESK2	-1.40527682664463	0.00093699205129468
ENSG00000241472	NA	-1.40374689225894	0.0214497559319304
ENSG00000143578	CREB3L4	-1.40077916342047	1.17893711199035e-07
ENSG00000170629	NA	-1.39985059352567	1.17804270130702e-11
ENSG00000168517	HEXIM2	-1.39929290674063	0.000125186790353781
ENSG00000174403	NA	-1.39922239871142	2.88099085835927e-12
ENSG00000062038	CDH3	-1.3969268314978	4.52083475274783e-27
ENSG00000108551	RASD1	-1.3960402474679	1.43237726891006e-08
ENSG00000176454	LPCAT4	-1.39200122397007	1.48990231716788e-17
ENSG00000214562	NUTM2D	-1.39082332655248	0.037193990559594
ENSG00000127586	CHTF18	-1.39033034229466	0.000694805592783981
ENSG00000257953	NA	-1.38979383410156	0.0432404421630522
ENSG00000168490	PHYHIP	-1.38973565326583	5.09969443041345e-05
ENSG00000089225	TBX5	-1.38829926812394	2.41281451568461e-26
ENSG00000223891	NA	-1.38743580508803	2.94441103978668e-07
ENSG00000224086	NA	-1.3865686545912	6.8888771533616e-07
ENSG00000183196	CHST6	-1.38647053908253	0.00139295426198966
ENSG00000130270	ATP8B3	-1.38580606779309	0.0113951100070476
ENSG00000169860	P2RY1	-1.38422421394217	6.96729233054635e-11
ENSG00000105519	CAPS	-1.37782386662754	0.0289387067293777
ENSG00000203865	NA	-1.37750268173574	0.00226995038597559
ENSG00000197557	TTC30A	-1.37549331924509	9.77060292584556e-18
ENSG00000115252	PDE1A	-1.37480406097646	2.71855479204123e-12
ENSG00000130433	CACNG6	-1.37319653787501	7.2221215374479e-05
ENSG00000114251	WNT5A	-1.37276058660868	1.89973719788653e-24
ENSG00000165730	STOX1	-1.37159828822657	4.54915663747043e-08
ENSG00000001617	SEMA3F	-1.37110516686077	0.0184264832659128
ENSG00000189319	FAM53B	-1.37082527331183	8.4896136118268e-18
ENSG00000101417	PXMP4	-1.37076041507739	6.65591802849133e-10
ENSG00000110436	SLC1A2	-1.36842249517591	5.14036684256043e-06
ENSG00000131944	FAAP24	-1.36758282733006	0.000390960128472531
ENSG00000007968	E2F2	-1.36360677243718	7.01398381112832e-10
ENSG00000188176	SMTNL2	-1.3635578749156	5.60799765464616e-22
ENSG00000166321	NUDT13	-1.36206466471736	0.00444411395531791
ENSG00000102362	SYTL4	-1.35906192795561	1.26472467247194e-05
ENSG00000062282	DGAT2	-1.35884166146016	3.58877683185944e-12
ENSG00000119714	GPR68	-1.35533567160946	0.0387542136926717
ENSG00000112559	MDFI	-1.35293272501038	5.70133284895888e-08
ENSG00000241764	NA	-1.34741256530035	0.0110648880376324
ENSG00000182378	PLCXD1	-1.34693361029609	2.06341481907961e-12
ENSG00000099957	P2RX6	-1.34681086648448	0.0388210198023062
ENSG00000225840	NA	-1.34551245044315	2.68796916698592e-20
ENSG00000143867	OSR1	-1.34179328911444	0.00800105556223734
ENSG00000100802	C14orf93	-1.34114631597742	4.47123482904297e-06
ENSG00000058453	CROCC	-1.34075378941927	0.0153220775071806
ENSG00000151692	RNF144A	-1.34038236706839	1.76545699691665e-13
ENSG00000171798	KNDC1	-1.33984336599329	1.61284635484692e-05
ENSG00000201428	NA	-1.3394613238341	1.14420451156824e-05
ENSG00000226958	NA	-1.33883011049847	3.6829565261685e-19
ENSG00000157765	SLC34A2	-1.33837578951183	0.0295446703628264
ENSG00000161664	ASB16	-1.3341967237437	0.0092470848811524
ENSG00000251216	NA	-1.33389547053674	0.0265020677430947
ENSG00000203965	EFCAB7	-1.33185596032325	5.43425906825065e-09
ENSG00000239677	NA	-1.32683211639034	0.000118138956502318
ENSG00000124496	TRERF1	-1.32649933815455	4.27333617095645e-05
ENSG00000179604	CDC42EP4	-1.32620463056933	8.41250656965838e-10
ENSG00000166046	TCP11L2	-1.32419746854571	5.24490044076252e-11
ENSG00000174599	TRAM1L1	-1.32361122966577	0.00109523244457899
ENSG00000241732	NA	-1.32323155724654	4.00266602357285e-06
ENSG00000079337	RAPGEF3	-1.31498334016262	0.0173331272822857
ENSG00000174738	NR1D2	-1.31445283143114	1.4691377481754e-18
ENSG00000269609	NA	-1.31349292687567	8.07733372932234e-06
ENSG00000173258	ZNF483	-1.31236645833358	2.19173938073926e-05
ENSG00000130700	GATA5	-1.30862426366245	7.37834547472237e-11
ENSG00000204128	C2orf72	-1.3070099698729	0.0059289807237508
ENSG00000237149	NA	-1.30494600947963	0.00586319176446535
ENSG00000127220	ABHD8	-1.30366078078083	3.80786873144065e-05
ENSG00000272695	NA	-1.30292597367261	0.000395942234688984
ENSG00000112796	ENPP5	-1.30002676125079	2.45324918772707e-05
ENSG00000104983	CCDC61	-1.29968821883336	0.0440931535182066
ENSG00000188322	SBK1	-1.29925339984053	0.000553117338640993
ENSG00000197442	MAP3K5	-1.29723572806861	1.40180015824629e-08
ENSG00000260285	NA	-1.29418476423401	0.049012011959142
ENSG00000160949	TONSL	-1.29328920932645	1.05885549140776e-05
ENSG00000171282	NA	-1.29255560040357	5.08272566173907e-06
ENSG00000105792	CFAP69	-1.29129271038264	0.0487001539232427
ENSG00000034063	NA	-1.29117159647712	2.22116425563478e-08
ENSG00000196517	SLC6A9	-1.29037172853487	0.000260214685839757
ENSG00000162066	AMDHD2	-1.29000528031599	0.000174883307435476
ENSG00000185105	MYADML2	-1.2887927468242	2.76520771868501e-06
ENSG00000173928	SWSAP1	-1.28749310340467	0.00215718233403683
ENSG00000167074	TEF	-1.27848908185153	2.9137315224839e-10
ENSG00000163032	VSNL1	-1.27702890171408	1.65671806809359e-11
ENSG00000120549	KIAA1217	-1.2761481421824	4.27217726167026e-10
ENSG00000066735	KIF26A	-1.27581843540177	9.23641667150898e-08
ENSG00000163818	LZTFL1	-1.27575543775127	2.80289525773652e-13
ENSG00000224165	NA	-1.27341174855947	0.00402823526884816
ENSG00000115107	STEAP3	-1.27304105024208	0.0235057254184628
ENSG00000186193	SAPCD2	-1.27088416258713	1.72450261960005e-07
ENSG00000144354	CDCA7	-1.27057677573646	1.40480398905036e-08
ENSG00000266753	NA	-1.26862147302131	0.00353070866922968
ENSG00000161896	IP6K3	-1.2671342412504	0.0179306970452002
ENSG00000135407	AVIL	-1.26532159451843	0.0133903829437492
ENSG00000198435	NRARP	-1.26376065372347	0.0351669233263078
ENSG00000176531	PHLDB3	-1.26235737040932	1.13126475779063e-06
ENSG00000090238	YPEL3	-1.25921494167475	2.65374244027501e-06
ENSG00000119865	CNRIP1	-1.25780086221494	0.024708946688559
ENSG00000196466	ZNF799	-1.25709635484333	0.00217530397985898
ENSG00000128802	NA	-1.25626198326113	1.07095294503591e-14
ENSG00000101298	SNPH	-1.25484171514482	4.0300508416621e-10
ENSG00000183654	2020-03-11	-1.25147877122551	4.66923680929786e-06
ENSG00000159307	SCUBE1	-1.25024885414057	0.00636076316785422
ENSG00000228451	NA	-1.24858291978652	1.22173862731515e-05
ENSG00000108375	RNF43	-1.248325719842	1.25682855244263e-08
ENSG00000144406	UNC80	-1.24646555657343	0.00119990793961262
ENSG00000109062	SLC9A3R1	-1.24572267622912	0.000288509770750402
ENSG00000174740	PABPC5	-1.24551037927493	2.13783604679268e-06
ENSG00000177459	ERICH5	-1.24438232469378	6.36680546880974e-06
ENSG00000111077	TNS2	-1.24408790143654	2.47930258222512e-05
ENSG00000165821	SALL2	-1.243484775029	4.35391144070822e-20
ENSG00000269693		-1.23848578593337	0.0294626795602785
ENSG00000110665	C11orf21	-1.23443550928301	0.000157493195195448
ENSG00000163406	SLC15A2	-1.23321054967697	0.04207660020256
ENSG00000065361	ERBB3	-1.23268079703283	5.43746573202835e-12
ENSG00000136710	CCDC115	-1.23255160948383	2.89733455071061e-11
ENSG00000140199	SLC12A6	-1.23249401831094	1.01733430144069e-14
ENSG00000215790	SLC35E2	-1.23062890212373	6.30200842787003e-06
ENSG00000142794	NBPF3	-1.22960505066553	0.000120947423754627
ENSG00000145384	FABP2	-1.22638675433561	0.00682754725168222
ENSG00000204366	ZBTB12	-1.22610963391387	0.0130410865627579
ENSG00000144504	ANKMY1	-1.22603024005318	0.00226168696327904
ENSG00000143494	VASH2	-1.22591699454981	0.0370590380897712
ENSG00000167513	CDT1	-1.22405804271657	4.71870702222362e-05
ENSG00000198934	MAGEE1	-1.22322163306206	0.00414569213183378
ENSG00000187091	PLCD1	-1.22166377669747	3.09722557077528e-07
ENSG00000164048	ZNF589	-1.21871841917152	5.68278936238661e-10
ENSG00000133056	PIK3C2B	-1.21859977808547	6.01304474352864e-11
ENSG00000244041	NA	-1.21758000004618	0.0102977463115468
ENSG00000216775	NA	-1.21413725109461	1.2576723461562e-06
ENSG00000096433	ITPR3	-1.212828193317	0.0400995096638663
ENSG00000178718	RPP25	-1.21260617062565	1.98533301121934e-08
ENSG00000184371	CSF1	-1.20707768214388	0.000326855098825167
ENSG00000154920	EME1	-1.20668725211258	3.0708216664118e-07
ENSG00000166473	PKD1L2	-1.20312426302003	0.00800105556223734
ENSG00000090776	EFNB1	-1.20270661377843	3.1778292951304e-15
ENSG00000270177	NA	-1.20122799967064	0.00920516456086382
ENSG00000153993	SEMA3D	-1.20038051516003	2.14992994715356e-08
ENSG00000243244	STON1	-1.19950623704204	6.68961305316472e-10
ENSG00000160602	NEK8	-1.19781517086972	0.0111724912108845
ENSG00000185133	INPP5J	-1.19739485293959	3.72460641203147e-10
ENSG00000181031	RPH3AL	-1.19654123013832	0.00355428904468954
ENSG00000254837	NA	-1.19559614507869	0.000194754415672669
ENSG00000177599	ZNF491	-1.19447051744927	0.000559563388301874
ENSG00000181938	GINS3	-1.19419095619652	2.74681002298535e-10
ENSG00000061938	TNK2	-1.19395758723186	1.36219577238708e-09
ENSG00000161996	WDR90	-1.19123199445105	0.00113896541890755
ENSG00000148218	ALAD	-1.19088119103769	7.43152637781605e-11
ENSG00000163704	PRRT3	-1.18928799866148	0.00102510632776891
ENSG00000177595	PIDD1	-1.18864993392614	0.00317290519356748
ENSG00000162670	BRINP3	-1.18831234867921	3.36097156773024e-05
ENSG00000091262	ABCC6	-1.18795992917749	2.20647705309098e-08
ENSG00000160172	NA	-1.18790510214421	0.00270419126777712
ENSG00000171119	NRTN	-1.18745060590423	7.78694211581143e-05
ENSG00000008283	CYB561	-1.18560655817467	2.09242453981965e-05
ENSG00000131409	LRRC4B	-1.18522351354171	7.84097600401651e-05
ENSG00000162755	KLHDC9	-1.18489830803439	0.000236489297409245
ENSG00000134532	SOX5	-1.18423001321857	0.00241412696717179
ENSG00000185033	SEMA4B	-1.18300747081538	4.10548820455006e-11
ENSG00000168792	ABHD15	-1.18235331763774	6.41233624243509e-06
ENSG00000182168	UNC5C	-1.18001595057274	4.25760851469395e-11
ENSG00000108576	SLC6A4	-1.17978165945066	1.78196370849812e-12
ENSG00000006740	ARHGAP44	-1.17966825320598	2.19567887411734e-07
ENSG00000073737	DHRS9	-1.17787362088197	0.00269983772540547
ENSG00000197472	ZNF695	-1.17700237541044	0.0186817085447484
ENSG00000139835	GRTP1	-1.17577495182852	0.026310290930585
ENSG00000143850	PLEKHA6	-1.17531493274853	3.00612876407058e-21
ENSG00000173566	NA	-1.173595608032	0.000465169193093775
ENSG00000114779	ABHD14B	-1.17287176175553	0.000181004959418373
ENSG00000150722	PPP1R1C	-1.17176855932685	0.00685160683257034
ENSG00000070159	PTPN3	-1.17142002287668	1.699415689381e-08
ENSG00000085840	ORC1	-1.16978359926841	1.95784954121412e-07
ENSG00000150977	RILPL2	-1.1635212702968	0.0002474529322927
ENSG00000165959	CLMN	-1.16255644266383	2.23940900549275e-05
ENSG00000272796	NA	-1.16125824543675	3.69860486711524e-06
ENSG00000260400	NA	-1.1601370209943	0.00128373694020624
ENSG00000261211	NA	-1.15639271838451	0.0171935986547425
ENSG00000164237	CMBL	-1.15511737122919	0.00646024766242784
ENSG00000123933	MXD4	-1.15473149224061	7.42297381311801e-13
ENSG00000137841	PLCB2	-1.15437307462096	2.12456092549074e-08
ENSG00000102935	ZNF423	-1.15267549953782	7.77650523174324e-05
ENSG00000255399	NA	-1.15188164658476	0.00483036536765604
ENSG00000266947	NA	-1.15077050501666	0.0324888586704067
ENSG00000115705	TPO	-1.1487907247962	0.0442575687995568
ENSG00000159259	CHAF1B	-1.14866586562261	7.11120374095176e-09
ENSG00000106991	ENG	-1.14798920581191	4.12897025723867e-05
ENSG00000176723	ZNF843	-1.14716955149994	0.0155783702049639
ENSG00000180881	CAPS2	-1.14626133765429	0.00360636628100216
ENSG00000123892	RAB38	-1.1461289081416	0.000231313149113119
ENSG00000077616	NAALAD2	-1.1458023351432	0.00264283881632386
ENSG00000186280	KDM4D	-1.14386519961603	0.012685023627381
ENSG00000172197	MBOAT1	-1.14252392927025	1.67135839871273e-11
ENSG00000140398	NEIL1	-1.14139149166546	0.00507378895100715
ENSG00000246174	NA	-1.14088829821571	0.000386475109845429
ENSG00000064201	TSPAN32	-1.14064149683897	3.13164676114723e-05
ENSG00000197279	ZNF165	-1.14029445459666	0.00183215946515821
ENSG00000168309	FAM107A	-1.13985892630289	0.000329734077758988
ENSG00000184601	C14orf180	-1.13975213715528	0.00114696230454719
ENSG00000115290	GRB14	-1.13927520767092	0.000275111562892759
ENSG00000152409	JMY	-1.13814778743669	1.8178355447711e-14
ENSG00000161682	FAM171A2	-1.13799573122044	0.000386475109845429
ENSG00000144647	POMGNT2	-1.13797491371086	2.9791068850695e-12
ENSG00000255471	NA	-1.1365015223828	0.00151218760970551
ENSG00000174944	P2RY14	-1.13278161916608	3.49280211058365e-06
ENSG00000145721	LIX1	-1.13107177482883	1.06661683816366e-16
ENSG00000146233	CYP39A1	-1.13009033185528	6.33425259501531e-05
ENSG00000185090	MANEAL	-1.13007216448487	0.000113624104578561
ENSG00000099308	MAST3	-1.12778392638397	0.000233662985282624
ENSG00000164619	BMPER	-1.12773572328668	1.2869871238929e-05
ENSG00000124593		-1.1271109047506	0.000412750065912328
ENSG00000234869	NA	-1.1264294397708	0.000123147819083775
ENSG00000183779	ZNF703	-1.12615135851131	0.000936176131961771
ENSG00000108773	KAT2A	-1.12531772035241	1.31517297843045e-06
ENSG00000169715	MT1E	-1.12529115034585	2.80041837057301e-07
ENSG00000088970	KIZ	-1.12497992532106	1.99478209930199e-07
ENSG00000233251	NA	-1.12494312633245	0.0279028280234299
ENSG00000186350	RXRA	-1.12444066847227	2.56615669970036e-12
ENSG00000165863	C10orf82	-1.12278647826806	0.000113624104578561
ENSG00000073111	MCM2	-1.12236040120055	1.6734134766579e-19
ENSG00000225032	NA	-1.11956755648568	0.0454178908153049
ENSG00000165495	PKNOX2	-1.11892373818118	0.0183116287224703
ENSG00000205643	CDPF1	-1.11579239673863	2.38612726183209e-05
ENSG00000143476	DTL	-1.11480585614518	1.62827830027424e-16
ENSG00000167536	DHRS13	-1.11432264721107	1.44277078095611e-07
ENSG00000247796	NA	-1.11414208034661	0.000394375232928326
ENSG00000152380	FAM151B	-1.11379124831739	0.0126576556281378
ENSG00000017373	NA	-1.11240251926938	0.00305488533170768
ENSG00000215883	CYB5RL	-1.11132377552923	0.00021997349367785
ENSG00000272323	NA	-1.10811174811433	0.00664332492011048
ENSG00000113790	EHHADH	-1.10528372079219	4.35162237271954e-08
ENSG00000235652	NA	-1.10525762711221	0.0177731441929384
ENSG00000178150	ZNF114	-1.10076142422015	0.0100469325314632
ENSG00000165757	JCAD	-1.09955523594448	2.58275560676366e-09
ENSG00000184792	OSBP2	-1.09879314899449	1.82388902731262e-15
ENSG00000137880	GCHFR	-1.09847923400642	7.56745083675305e-06
ENSG00000124074	ENKD1	-1.09820278902104	0.0104741332779215
ENSG00000125864	BFSP1	-1.09788744772076	0.00219339240065323
ENSG00000178947	SMIM10L2A	-1.09779208503111	8.80461053493471e-05
ENSG00000185008	ROBO2	-1.0977610982446	7.01616376430217e-18
ENSG00000213888	NA	-1.09714479414343	0.000418879224610055
ENSG00000151892	GFRA1	-1.09698082057635	2.15050534958418e-06
ENSG00000267868	NA	-1.09587785064381	0.013149532924145
ENSG00000235194	PPP1R3E	-1.0955140324731	2.93845067462222e-06
ENSG00000140451	PIF1	-1.09413573489863	0.0050436500833473
ENSG00000100297	MCM5	-1.09388593832099	3.38615170713272e-17
ENSG00000060709	RIMBP2	-1.09240162329475	0.00788939347368362
ENSG00000111961	SASH1	-1.09152174062354	4.24672829343831e-09
ENSG00000145685	LHFPL2	-1.09058297738422	1.20804828923571e-21
ENSG00000186376	ZNF75D	-1.08994108002972	1.22533927716411e-10
ENSG00000150630	VEGFC	-1.08878433156903	5.07695280966489e-05
ENSG00000137077	CCL21	-1.08807328585535	0.0035242269299764
ENSG00000143554	SLC27A3	-1.08686970197721	0.000539616520764166
ENSG00000016391	CHDH	-1.08657720356084	1.02298054730788e-06
ENSG00000120696	KBTBD7	-1.08511852299541	3.4731968496763e-08
ENSG00000136720	HS6ST1	-1.08435934502924	5.3211186102378e-09
ENSG00000196972	SMIM10L2B	-1.08426881658138	7.90425264460832e-09
ENSG00000152582	SPEF2	-1.08311506490763	6.85547145359761e-05
ENSG00000163864	NMNAT3	-1.08287460640799	0.0165463348435371
ENSG00000105204	DYRK1B	-1.08151484756469	7.21488940520911e-08
ENSG00000164128	NPY1R	-1.07911162106545	5.62667052110762e-08
ENSG00000250722	SELENOP	-1.0777471573217	4.74588367302096e-08
ENSG00000221995	TIAF1	-1.07641504840657	0.0463857637974076
ENSG00000166387	PPFIBP2	-1.07581643686169	3.47595996879505e-06
ENSG00000133247	KMT5C	-1.07480816388205	9.85739053585409e-05
ENSG00000268061	NA	-1.07468646662241	0.00690426844552162
ENSG00000021762	OSBPL5	-1.07449402588358	3.77537175773204e-06
ENSG00000138623	SEMA7A	-1.07414647821137	0.000415214557719393
ENSG00000205913	NA	-1.0717981626376	0.0410657888671296
ENSG00000151474	FRMD4A	-1.07077083897077	7.14898469909684e-06
ENSG00000135547	HEY2	-1.07020432063923	4.27217726167026e-10
ENSG00000043143	JADE2	-1.06727155433114	0.000802574478619703
ENSG00000196338	NLGN3	-1.06654724075855	2.59576014993276e-05
ENSG00000118507	AKAP7	-1.06653651940582	5.20988270326922e-05
ENSG00000104147	OIP5	-1.06599025463304	0.000545248164059386
ENSG00000229809	ZNF688	-1.06532498126077	0.00603451480305208
ENSG00000230487	NA	-1.06526033771118	3.96611806129018e-05
ENSG00000113430	IRX4	-1.06507694161472	7.97200733486106e-07
ENSG00000131669	NINJ1	-1.06435811938534	9.93513352274738e-06
ENSG00000115756	HPCAL1	-1.06307582165946	1.71720968734227e-05
ENSG00000261652	C15orf65	-1.06194983225626	0.00660217325781049
ENSG00000259985	NA	-1.06164772817544	0.0151034154524051
ENSG00000185262	UBALD2	-1.06133231801106	0.000225376828914323
ENSG00000149050	ZNF214	-1.06024920531957	0.00124102005282885
ENSG00000119397	CNTRL	-1.05946795252416	4.6892555062804e-09
ENSG00000178031	ADAMTSL1	-1.05922475589721	1.5876058636158e-09
ENSG00000223764	NA	-1.05916956848541	2.30442509460116e-05
ENSG00000197245	FAM110D	-1.05821041115444	0.00258571923127771
ENSG00000272686	NA	-1.05709857964512	0.000803221918505383
ENSG00000140876	NUDT7	-1.0566401155867	0.000260244308796577
ENSG00000226031	NA	-1.05638926974549	0.0138799968973087
ENSG00000243701	NA	-1.05616573316877	1.46528654603794e-07
ENSG00000225138	NA	-1.05609670909908	0.000666295830804091
ENSG00000139832	RAB20	-1.05580664325867	0.000260244308796577
ENSG00000214756	METTL12	-1.05364223377999	0.0103673437827646
ENSG00000187824	TMEM220	-1.05329849268074	0.0162409193317182
ENSG00000134508	CABLES1	-1.05194159267585	0.000548134328369575
ENSG00000178695	KCTD12	-1.05092465102621	2.72252541192271e-11
ENSG00000139914	FITM1	-1.05010739253765	3.07301786325898e-09
ENSG00000092068	SLC7A8	-1.05008936011533	0.00373910097831356
ENSG00000165192	ASB11	-1.0495614602921	2.59974482228833e-07
ENSG00000169247	SH3TC2	-1.04869907675861	5.16101021052236e-09
ENSG00000151778	SERP2	-1.04857032030741	0.00234639553798152
ENSG00000140450	ARRDC4	-1.04641842242962	7.52020213627045e-12
ENSG00000148200	NR6A1	-1.04466141922171	0.000479737904583245
ENSG00000173698	ADGRG2	-1.04353730215555	0.000757509740582115
ENSG00000026297	RNASET2	-1.04073741345676	0.0150297831590834
ENSG00000105251	SHD	-1.03914465926389	6.29287119999581e-05
ENSG00000077063	CTTNBP2	-1.03638175312757	1.34368828140014e-08
ENSG00000146410	MTFR2	-1.03512472661991	0.0416270411647499
ENSG00000256383	NA	-1.03496070602169	0.0375078615137173
ENSG00000107551	RASSF4	-1.03264234247355	1.68063540774668e-17
ENSG00000130382	MLLT1	-1.0323109643879	9.16778731984738e-09
ENSG00000105559	PLEKHA4	-1.03201053215574	4.18316950807251e-06
ENSG00000156521	TYSND1	-1.03153220420674	2.35710890544304e-06
ENSG00000172731	LRRC20	-1.0295616675051	1.02226847764506e-13
ENSG00000168772	CXXC4	-1.02664789531751	4.21432989439217e-10
ENSG00000146556	NA	-1.02633229034976	0.0138265082919851
ENSG00000124126	PREX1	-1.02524054915755	4.38968718172554e-08
ENSG00000112759	SLC29A1	-1.02466529717207	8.39410831075129e-12
ENSG00000164061	BSN	-1.02266954296491	0.00686985708514762
ENSG00000219607	PPP1R3G	-1.02264736379662	0.00434857459895696
ENSG00000100583	SAMD15	-1.02210260603489	0.0191820543265252
ENSG00000231789	NA	-1.01875263905528	0.014138363110037
ENSG00000147130	ZMYM3	-1.01849786949481	1.03572965211476e-17
ENSG00000126215	XRCC3	-1.01804786671125	2.91136179921989e-05
ENSG00000204371	EHMT2	-1.01803342073297	1.34611426323163e-13
ENSG00000174804	FZD4	-1.01688712953276	2.06276583359049e-13
ENSG00000231770	NA	-1.01668220377638	0.0118410211693474
ENSG00000175711	B3GNTL1	-1.01562106652505	0.00477215430578943
ENSG00000141519	CCDC40	-1.01429105029272	0.0113951100070476
ENSG00000184979	USP18	-1.01359385117748	0.0272812740989833
ENSG00000183048	SLC25A10	-1.01313866252927	0.0151963507674625
ENSG00000142065	ZFP14	-1.01229986860784	3.61456198904841e-07
ENSG00000180938	ZNF572	-1.01209656669614	0.013511999682716
ENSG00000243477	NAT6	-1.01206183491754	0.000483768233054735
ENSG00000138617	PARP16	-1.01187458529204	2.52141919681701e-06
ENSG00000185760	KCNQ5	-1.0107788439016	5.26331671607459e-08
ENSG00000178662	CSRNP3	-1.01029091631058	1.52693325100258e-11
ENSG00000261188	NA	-1.01009377680933	0.0135874397648062
ENSG00000090661	CERS4	-1.00992364158772	3.35463709987033e-07
ENSG00000260000	NA	-1.00958669819068	0.0192787116171689
ENSG00000148225	WDR31	-1.00888539740836	9.73787329000689e-05
ENSG00000100918	REC8	-1.00822236440642	2.76283225122209e-08
ENSG00000163833	FBXO40	-1.00679823924766	8.985621241762e-11
ENSG00000174370	C11orf45	-1.00606728817864	0.00854097433141386
ENSG00000116990	MYCL	-1.00400074718936	0.00570650254768179
ENSG00000273274	ZBTB8B	-1.00290248957848	1.78730752381706e-05
ENSG00000171681	ATF7IP	-1.00264593886199	5.90169171649849e-18
ENSG00000196584	XRCC2	-1.002592322459	6.53887360087186e-06
ENSG00000126351	THRA	-1.00214632402305	2.47725055967297e-14
ENSG00000169083	AR	-1.00131228783872	0.000510988415520075
ENSG00000165659	NA	-1.00102589577849	7.10416885127926e-05
ENSG00000186496	ZNF396	-1.000725691921	0.0116537461960022
ENSG00000111554	MDM1	-1.00064750295314	5.43970713959804e-09
ENSG00000169598	DFFB	-0.99967264805408	0.0151764941171166
ENSG00000140534	TICRR	-0.997847078898796	1.219835420132e-05
ENSG00000167670	CHAF1A	-0.997703862331638	2.42476420462651e-09
ENSG00000096092	TMEM14A	-0.997541170230765	0.000290998749328507
ENSG00000149260	CAPN5	-0.997282125079293	0.00297790470201296
ENSG00000018625	ATP1A2	-0.996908002776253	6.82381240407061e-12
ENSG00000267427	NA	-0.996044911620487	2.78483784795004e-09
ENSG00000158156	XKR8	-0.995986439909503	7.57966953318453e-08
ENSG00000267080	NA	-0.99502804735156	0.000263952897934953
ENSG00000173548	SNX33	-0.994879948159346	1.22674997660049e-07
ENSG00000173918	C1QTNF1	-0.993099887263655	4.73816039235251e-05
ENSG00000114439	BBX	-0.992589211605717	1.1543485214971e-17
ENSG00000132881	RSG1	-0.992469557872997	0.00167602416205692
ENSG00000180902	D2HGDH	-0.991763542084705	0.000926015094023397
ENSG00000100350	FOXRED2	-0.991020232114585	1.91219692100189e-08
ENSG00000132004	FBXW9	-0.990713280802816	0.00347241610313089
ENSG00000115255	REEP6	-0.990025566302689	0.00664290368704888
ENSG00000133739	LRRCC1	-0.98986118110248	3.2993582444245e-06
ENSG00000111679	PTPN6	-0.989693453200553	0.0165924615281546
ENSG00000101311	FERMT1	-0.989453193113795	4.94846356583367e-14
ENSG00000143443	C1orf56	-0.98750681877457	0.000409772546240101
ENSG00000005469	CROT	-0.986659816327518	3.25369651978061e-08
ENSG00000168310	IRF2	-0.986412963140425	3.72360271191269e-06
ENSG00000139625	MAP3K12	-0.986337896257789	3.68424214278802e-05
ENSG00000212978	NA	-0.986267782288282	1.61049963492699e-05
ENSG00000116151	MORN1	-0.985765977563047	0.00373168287381715
ENSG00000133958	UNC79	-0.984894871834707	0.0124895584131664
ENSG00000160051	IQCC	-0.984802020767717	0.000962757614952554
ENSG00000237037	NA	-0.983156941153014	0.0283059330282187
ENSG00000179314	WSCD1	-0.982970585446442	1.31858491674661e-05
ENSG00000138496	PARP9	-0.98213809220743	0.0276276121562703
ENSG00000162692	VCAM1	-0.981401762510647	2.4173952958081e-19
ENSG00000186472	PCLO	-0.981369891860565	0.0215771924884977
ENSG00000100376	FAM118A	-0.980951698314064	8.41250656965838e-10
ENSG00000125170	DOK4	-0.979628849119554	1.95753976068531e-19
ENSG00000198728	LDB1	-0.979551164890109	2.02232100664005e-15
ENSG00000149679	CABLES2	-0.978378482710633	1.29796048936337e-06
ENSG00000090006	LTBP4	-0.978225229227455	0.000565489013853787
ENSG00000267100	NA	-0.977514454581788	4.52691443848727e-05
ENSG00000076351	SLC46A1	-0.977512072309748	2.83382723515329e-06
ENSG00000099958	DERL3	-0.977207469687941	8.94629600086218e-05
ENSG00000064687	ABCA7	-0.975873879710403	7.5068747939915e-05
ENSG00000137507	LRRC32	-0.975765475300669	3.3205809228879e-05
ENSG00000103184	SEC14L5	-0.975525680646627	2.52572069301616e-06
ENSG00000157429	ZNF19	-0.974646433395547	0.0168739279369672
ENSG00000148814	LRRC27	-0.974026778113322	7.62340872945396e-05
ENSG00000101347	SAMHD1	-0.973480014402742	1.19881981070481e-08
ENSG00000006283	CACNA1G	-0.973382846728038	6.2888333413891e-05
ENSG00000006704	GTF2IRD1	-0.973135820646208	1.48283173124128e-06
ENSG00000163219	ARHGAP25	-0.972083973291464	0.0248674591980623
ENSG00000182742	HOXB4	-0.971971168502545	1.0524627986807e-06
ENSG00000249115	HAUS5	-0.971951784636204	0.000100456522778416
ENSG00000247240	NA	-0.971349754172454	0.0228899423008897
ENSG00000249348	NA	-0.971028908815291	0.0219165579625788
ENSG00000106333	PCOLCE	-0.970211127269544	0.0156965196002225
ENSG00000196693	ZNF33B	-0.9688930382652	2.30900836649798e-10
ENSG00000158402	CDC25C	-0.968201913886882	5.05291727112133e-06
ENSG00000115687	PASK	-0.967670985496233	0.000189426250624939
ENSG00000064309	CDON	-0.967451210531577	2.58626077108332e-07
ENSG00000162062	C16orf59	-0.967047824427581	0.0021160857267774
ENSG00000142634	EFHD2	-0.963435621868889	0.00376541384345266
ENSG00000180884	ZNF792	-0.962665516751441	3.89661096076861e-05
ENSG00000162073	PAQR4	-0.962367557862556	4.11288064113035e-05
ENSG00000259901	NA	-0.962349961424854	0.00464580535152837
ENSG00000203952	CCDC160	-0.962217221441238	0.0120245762218795
ENSG00000185361	TNFAIP8L1	-0.962071993691764	0.000211956213549137
ENSG00000115884	SDC1	-0.961570637746742	2.57745344232995e-05
ENSG00000257027	NA	-0.961443242976562	0.00662734598907606
ENSG00000197409	HIST1H3D	-0.96103244053012	2.00079661785343e-08
ENSG00000126561	STAT5A	-0.960099398797024	0.00368632083726052
ENSG00000086300	SNX10	-0.957862926510094	0.010030088276384
ENSG00000102230	PCYT1B	-0.957433742203322	1.11163596454733e-05
ENSG00000167333	TRIM68	-0.957025320606583	1.91414281141444e-07
ENSG00000148219	ASTN2	-0.956806065704624	0.000210834449614159
ENSG00000223652	NA	-0.955569073457174	0.0273160547970524
ENSG00000117643	MAN1C1	-0.955407919600102	4.01014024176564e-16
ENSG00000161010	MRNIP	-0.95528078311807	2.6099636404793e-05
ENSG00000119227	PIGZ	-0.95473390954318	0.0401718134376727
ENSG00000166265	CYYR1	-0.954571482480345	0.0153674529547524
ENSG00000167588	GPD1	-0.954361419644835	0.000231579495489075
ENSG00000110090	CPT1A	-0.95311452880617	5.12831108504614e-11
ENSG00000080503	SMARCA2	-0.953055430785329	4.34156249694733e-13
ENSG00000134253	TRIM45	-0.952211775241243	0.000219787559940444
ENSG00000089060	SLC8B1	-0.951124502671393	0.00933655936627961
ENSG00000105856	HBP1	-0.949850385670766	5.65180137438203e-16
ENSG00000160271	RALGDS	-0.949740144212027	2.47479105573754e-11
ENSG00000213971	NA	-0.948588914859816	6.62080661517628e-05
ENSG00000115461	IGFBP5	-0.948562314567499	5.99892548881866e-18
ENSG00000185065	NA	-0.947697185829235	0.0499175833354856
ENSG00000247572	NA	-0.947024195886495	0.00703943057467849
ENSG00000170190	SLC16A5	-0.946924708324515	0.00184461310370947
ENSG00000130590	SAMD10	-0.946793866712337	0.0113929402780231
ENSG00000125898	FAM110A	-0.946475523611272	0.0351669233263078
ENSG00000160097	FNDC5	-0.945943404474035	1.8003718787424e-07
ENSG00000171604	CXXC5	-0.945389555931163	6.97277871241476e-10
ENSG00000228801	NA	-0.945211592139725	0.0101004861077651
ENSG00000160094	ZNF362	-0.944544549318467	3.18468364086744e-06
ENSG00000124097	NA	-0.944244624359636	0.00658084168441737
ENSG00000139531	SUOX	-0.943928743549462	1.48366977553818e-12
ENSG00000166997	CNPY4	-0.943177322695701	3.70449074689144e-06
ENSG00000108306	FBXL20	-0.940865623602086	2.59886548389826e-06
ENSG00000109944	C11orf63	-0.938767387156084	0.0499175833354856
ENSG00000060656	PTPRU	-0.937930991716394	1.429643043534e-08
ENSG00000029534	ANK1	-0.937804117737735	6.02101329135477e-08
ENSG00000185155	MIXL1	-0.937715995475616	1.39639982135936e-05
ENSG00000143479	DYRK3	-0.936817456157729	6.46189322017176e-06
ENSG00000186638	KIF24	-0.9364765228306	2.98048030936688e-06
ENSG00000092964	DPYSL2	-0.936394752145324	1.66314452757747e-12
ENSG00000100150	DEPDC5	-0.935703056163564	7.98584965648039e-08
ENSG00000110046	ATG2A	-0.933291707646923	2.05518433510449e-07
ENSG00000105011	ASF1B	-0.932748981488803	1.51241621000846e-07
ENSG00000163840	DTX3L	-0.932070422635998	0.00712060366675065
ENSG00000197697	NA	-0.931266927986104	1.29160443434771e-07
ENSG00000159915	ZNF233	-0.93074041526354	0.000520376251637693
ENSG00000214425	NA	-0.930304729159841	0.0216688547775324
ENSG00000181274	FRAT2	-0.929897668867819	7.19312237781403e-06
ENSG00000185650	ZFP36L1	-0.929484664893784	9.95658414900944e-17
ENSG00000023171	GRAMD1B	-0.929470795791104	1.3908274491758e-07
ENSG00000118298	CA14	-0.929212321031025	6.85118865039805e-05
ENSG00000198812	LRRC10	-0.928567295438573	2.52516144017214e-17
ENSG00000162415	ZSWIM5	-0.927736420137571	9.12218967832797e-06
ENSG00000187193	MT1X	-0.927691477901467	0.00329592945554429
ENSG00000184381	PLA2G6	-0.927258222950622	0.0022042031350564
ENSG00000144227	NXPH2	-0.926688926242831	4.86861086610101e-06
ENSG00000100027	YPEL1	-0.925190544884159	2.07173813949626e-07
ENSG00000197506	SLC28A3	-0.924664990087208	4.98754727489896e-09
ENSG00000072310	SREBF1	-0.924655391395575	7.84097600401651e-05
ENSG00000135736	CCDC102A	-0.924403289457173	5.07091225543849e-05
ENSG00000100271	TTLL1	-0.924240798280612	3.88829143596379e-06
ENSG00000263072	NA	-0.92359909662023	0.000907929962571745
ENSG00000074855	ANO8	-0.923010532556906	0.0103748827969343
ENSG00000171817	ZNF540	-0.922320584822696	0.0306285276290455
ENSG00000132623	ANKEF1	-0.920083122948837	0.000209796956809919
ENSG00000245060	NA	-0.919173271048365	1.20163848983758e-05
ENSG00000102678	FGF9	-0.918474868772624	0.000134617011593616
ENSG00000172819	RARG	-0.918297451540814	0.0191725476807617
ENSG00000176834	VSIG10	-0.917623317108408	0.0120866326693138
ENSG00000056972	TRAF3IP2	-0.917002526773361	5.83771351546239e-08
ENSG00000103319	EEF2K	-0.916021096536378	1.66193154595317e-09
ENSG00000198298	ZNF485	-0.915337663789727	0.0472493327575793
ENSG00000177614	PGBD5	-0.914401281713414	1.26472467247194e-05
ENSG00000183250	NA	-0.914372662005903	0.0194157343060701
ENSG00000074621	SLC24A1	-0.914239364383364	0.00464580535152837
ENSG00000154856	APCDD1	-0.913567228036624	3.02389327839309e-07
ENSG00000174516	PELI3	-0.913099173815029	0.00402534678940942
ENSG00000198908	BHLHB9	-0.910997987930911	1.64703992594789e-06
ENSG00000177191	B3GNT8	-0.910961622541998	0.0357938447924035
ENSG00000172878	METAP1D	-0.910043952276986	0.00279610258328755
ENSG00000155363	MOV10	-0.908869068338254	7.12023047085607e-07
ENSG00000117461	PIK3R3	-0.908273016512739	1.76850725798549e-15
ENSG00000174007	CEP19	-0.9065639988393	0.011743114605119
ENSG00000121068	TBX2	-0.906364620690355	3.69740114882167e-09
ENSG00000177042	TMEM80	-0.906145236285644	0.000326247632936796
ENSG00000165475	CRYL1	-0.905836063863089	0.000210192455814742
ENSG00000166821	PEX11A	-0.905388677717036	0.000218805680735109
ENSG00000130023	ERMARD	-0.905075953868721	0.00011420120956296
ENSG00000125945	ZNF436	-0.90496080797648	2.17699861233347e-15
ENSG00000165698	SPACA9	-0.904609694621141	0.00892228298724893
ENSG00000184481	FOXO4	-0.902290132493692	1.08795427522818e-06
ENSG00000125351	UPF3B	-0.901497218996513	6.09753588680488e-05
ENSG00000186532	SMYD4	-0.900695098094038	8.9464585087368e-07
ENSG00000103248	MTHFSD	-0.899252337742726	6.90106088868276e-05
ENSG00000196628	TCF4	-0.898937882681179	9.25883172391562e-10
ENSG00000197943	PLCG2	-0.898786016352155	0.000956534360346996
ENSG00000111254	AKAP3	-0.898404754282726	0.00282983010207824
ENSG00000180071	ANKRD18A	-0.89829159166959	0.0234608714188467
ENSG00000137872	SEMA6D	-0.897881037643938	6.56813117359157e-15
ENSG00000157514	TSC22D3	-0.897859138852019	1.43063798192342e-13
ENSG00000140463	BBS4	-0.897686430405162	4.90414885201305e-09
ENSG00000170873	MTSS1	-0.897563672355369	3.57654943098354e-10
ENSG00000138640	FAM13A	-0.897325287152149	3.10601779550621e-08
ENSG00000103148	NPRL3	-0.897245941147953	0.000217255184175083
ENSG00000148057	IDNK	-0.897197878671906	0.0211258337933084
ENSG00000177548	RABEP2	-0.896521657003216	0.000124360091252074
ENSG00000256594	NA	-0.896376244223939	0.00394726054183074
ENSG00000112984	KIF20A	-0.895035648277521	3.25332521764623e-14
ENSG00000157657	ZNF618	-0.894557809589228	6.60194733583572e-07
ENSG00000221829	FANCG	-0.893491716375621	9.62846773349338e-07
ENSG00000164663	USP49	-0.893362560666603	0.00935645877409314
ENSG00000161618	ALDH16A1	-0.892883180462962	0.00273559656384886
ENSG00000131351	HAUS8	-0.892633078235739	0.000287965848673898
ENSG00000182050	MGAT4C	-0.891968729836029	0.000138142268729044
ENSG00000272093	NA	-0.890254012106242	0.00774011132528794
ENSG00000182796	NA	-0.888363181623683	0.000223143250944122
ENSG00000165533	TTC8	-0.888110419244516	3.9988855837132e-07
ENSG00000040731	CDH10	-0.888010054189869	0.000544682028232237
ENSG00000187187	ZNF546	-0.887287119143702	0.000105860104621784
ENSG00000094804	CDC6	-0.886933476936946	6.5655134710127e-12
ENSG00000228594	FNDC10	-0.886807346047662	0.00051637010367771
ENSG00000141013	GAS8	-0.88561502817897	0.000113099265888281
ENSG00000134574	DDB2	-0.885551366078265	1.1334885158813e-05
ENSG00000124374	PAIP2B	-0.885184706391514	4.6959544682152e-07
ENSG00000235106	LINC00094	-0.885175132795644	3.43748098519005e-07
ENSG00000112659	CUL9	-0.884891192340969	3.69342757108049e-07
ENSG00000182325	FBXL6	-0.884568297682457	0.0286765512659394
ENSG00000235381	NA	-0.883466738463953	0.033574034443496
ENSG00000132781	MUTYH	-0.882845149227313	0.00113281750746737
ENSG00000167747	C19orf48	-0.882763583458643	1.38126066716328e-08
ENSG00000228903	NA	-0.882610562536989	0.0492043649364534
ENSG00000144730	IL17RD	-0.882551068636203	5.59490385832919e-07
ENSG00000139718	SETD1B	-0.882155505989145	0.000606397567508414
ENSG00000138639	ARHGAP24	-0.881656364744515	4.38795232873119e-06
ENSG00000125520	SLC2A4RG	-0.881337165389208	9.35351935341882e-05
ENSG00000162407	PLPP3	-0.881323840023316	3.68630615858791e-08
ENSG00000146243	IRAK1BP1	-0.880838396732775	0.000215449521886913
ENSG00000269416	NA	-0.879743367704235	0.000730917610899217
ENSG00000213930	GALT	-0.879235840533614	1.049929907273e-06
ENSG00000187486	KCNJ11	-0.878564637134223	0.0300245462000579
ENSG00000247735	NA	-0.87819771885901	0.0304444643439756
ENSG00000267383	NA	-0.877881482220408	0.0211165736550562
ENSG00000197496	SLC2A10	-0.875635188949339	0.000307741048903384
ENSG00000171219	CDC42BPG	-0.875000275140321	0.021452945771595
ENSG00000166896	ATP23	-0.874403112806274	0.0138052885165652
ENSG00000171368	TPPP	-0.873452599994713	0.00521377169176215
ENSG00000085552	IGSF9	-0.872578625274536	0.00283324547670356
ENSG00000102977	ACD	-0.871997139356787	0.00227106989999604
ENSG00000102804	TSC22D1	-0.871959406248209	5.72045927407294e-15
ENSG00000100031	GGT1	-0.871849767424038	0.0217106336929973
ENSG00000248487	ABHD14A	-0.871139612062528	0.000196926670635198
ENSG00000272005	NA	-0.870791860163448	0.0449740232829708
ENSG00000149639	SOGA1	-0.870631398240496	1.87715103047447e-08
ENSG00000168884	TNIP2	-0.870417501934549	9.93513352274738e-06
ENSG00000048471	SNX29	-0.869886962579701	2.58016387885051e-06
ENSG00000121691	CAT	-0.869284934576197	2.96852640208651e-11
ENSG00000175643	RMI2	-0.86817050423198	1.174912989391e-05
ENSG00000184611	KCNH7	-0.867952974862509	2.92579283537446e-06
ENSG00000072071	ADGRL1	-0.867782947478888	1.41593814350909e-06
ENSG00000132024	CC2D1A	-0.867674510573384	4.22983919703278e-06
ENSG00000173535	TNFRSF10C	-0.867436103765902	0.000618127212255989
ENSG00000196372	ASB13	-0.867262622218928	2.65019949306017e-05
ENSG00000196890	HIST3H2BB	-0.866720652896036	0.0269849872691236
ENSG00000249242	TMEM150C	-0.866235086401094	0.0115023445906708
ENSG00000083838	ZNF446	-0.86601257127041	7.5725079978598e-05
ENSG00000105939	ZC3HAV1	-0.864691808884178	7.64320614778936e-08
ENSG00000187815	ZFP69	-0.863233233517259	0.0157711684861572
ENSG00000150593	PDCD4	-0.863081660096279	2.5594019893532e-07
ENSG00000008277	ADAM22	-0.862543919180936	0.00746047572365936
ENSG00000006453	BAIAP2L1	-0.862253408339471	0.00120441796946936
ENSG00000160766	NA	-0.861257625944521	0.0197056401331996
ENSG00000112837	TBX18	-0.860993112964353	0.0138520432812478
ENSG00000169660	HEXDC	-0.860963747585222	0.00728744213773097
ENSG00000175938	ORAI3	-0.857120241523758	2.43540791283977e-05
ENSG00000165572	KBTBD6	-0.857104679250842	1.23438301100329e-06
ENSG00000271270	NA	-0.857028850521253	0.0447983648089953
ENSG00000171843	MLLT3	-0.856429468374496	2.92783938235449e-11
ENSG00000103024	NME3	-0.856289271716646	0.0165289531352194
ENSG00000138413	IDH1	-0.855975805038631	1.3778884068149e-12
ENSG00000197070	ARRDC1	-0.854209349119256	0.00819388317983871
ENSG00000144857	BOC	-0.853943429642267	0.0164091842332693
ENSG00000118898	PPL	-0.853648273256795	3.17288275599436e-07
ENSG00000250510	GPR162	-0.853403497244491	0.000392447622677401
ENSG00000054654	SYNE2	-0.852565450508643	1.02934094711747e-12
ENSG00000164093	PITX2	-0.851856133686779	0.00808022226915242
ENSG00000181754	AMIGO1	-0.851180527692345	6.27206396726601e-07
ENSG00000163521	GLB1L	-0.850653657373532	0.00427488185251768
ENSG00000160298	C21orf58	-0.850407929554119	0.00196822178118345
ENSG00000126705	AHDC1	-0.849652363832737	8.31769810277544e-05
ENSG00000007402	CACNA2D2	-0.849246933842764	3.61232292446731e-05
ENSG00000156687	UNC5D	-0.849079713831923	0.0039532592067312
ENSG00000004777	ARHGAP33	-0.848521932620658	0.0218110512473977
ENSG00000182771	GRID1	-0.847119554897721	0.000490913291147387
ENSG00000121281	ADCY7	-0.846668095548499	0.000172800737652529
ENSG00000177181	RIMKLA	-0.846306724165446	5.56693733830184e-09
ENSG00000132821	VSTM2L	-0.84600906132871	0.00402534678940942
ENSG00000117399	CDC20	-0.84583820373797	1.75457787196733e-08
ENSG00000157240	FZD1	-0.845607278464703	3.5802740094577e-13
ENSG00000071967	CYBRD1	-0.844430235341076	0.0261045777226205
ENSG00000075643	MOCOS	-0.844258821232998	0.00154459113033637
ENSG00000228274	NA	-0.843706711227711	0.00941358186665607
ENSG00000189057	FAM111B	-0.842338319778856	4.05523935607474e-07
ENSG00000104835	SARS2	-0.842262836813142	0.0130359557174215
ENSG00000079616	KIF22	-0.842030182906496	1.57848841291702e-09
ENSG00000163683	SMIM14	-0.841991369280544	2.28798335008294e-06
ENSG00000163485	ADORA1	-0.841891824550453	1.26508557996385e-06
ENSG00000110900	TSPAN11	-0.841571035737806	0.000355931387553373
ENSG00000150433	TMEM218	-0.840709237922962	0.00111852826691061
ENSG00000197818	SLC9A8	-0.839148619675096	2.8881386166008e-05
ENSG00000132321	IQCA1	-0.838573834294223	0.00603058744296621
ENSG00000186665	C17orf58	-0.837926467286802	0.00511218200334673
ENSG00000140465	CYP1A1	-0.837655620394146	0.000352093727933005
ENSG00000162927	PUS10	-0.837267223865175	0.00354803895838872
ENSG00000198673	FAM19A2	-0.837041306426033	0.000290839517831843
ENSG00000204947	ZNF425	-0.837028261985328	0.00256886158441247
ENSG00000136943	CTSV	-0.836516971629598	9.35977127567809e-08
ENSG00000013573	DDX11	-0.836212632971798	0.000719143626021455
ENSG00000144115	THNSL2	-0.835914563638106	0.00102698898746974
ENSG00000259943	NA	-0.835895268546842	0.00687677090698723
ENSG00000164683	HEY1	-0.835523790373897	1.69765132466558e-05
ENSG00000166348	USP54	-0.834486087934856	4.38784891373009e-06
ENSG00000205978	NYNRIN	-0.833813203465203	4.45784985405852e-09
ENSG00000132646	PCNA	-0.833561659954944	1.85903458381231e-12
ENSG00000179361	ARID3B	-0.833553973901042	3.80782955754181e-05
ENSG00000128872	TMOD2	-0.833471865595423	6.35122480637675e-06
ENSG00000258708	NA	-0.832905568895298	0.0459470862586204
ENSG00000160703	NLRX1	-0.832255314345712	1.0472365111601e-06
ENSG00000105409	ATP1A3	-0.831921965740794	0.000378510261365095
ENSG00000003987	MTMR7	-0.831794103445398	0.0427370019720175
ENSG00000159899	NPR2	-0.831587248973369	0.0027494843040964
ENSG00000107798	LIPA	-0.831141418487579	0.00070975846562405
ENSG00000149212	SESN3	-0.830460103227306	1.99223490901529e-12
ENSG00000204967	PCDHA4	-0.829782905400786	0.0078005328302609
ENSG00000174684	B4GAT1	-0.829555710642158	3.73023235513627e-07
ENSG00000128694	OSGEPL1	-0.829408666975633	3.97154283876576e-05
ENSG00000184208	C22orf46	-0.828698884639259	0.00398208077227696
ENSG00000050438	SLC4A8	-0.828548796779271	0.00110003064335443
ENSG00000119403	PHF19	-0.826930034673988	5.02354081711688e-08
ENSG00000130766	SESN2	-0.826381818555466	2.40878049521734e-07
ENSG00000151470	C4orf33	-0.825654663541677	0.0190231633453629
ENSG00000154035	NA	-0.825606841905606	2.98048030936688e-06
ENSG00000106479	ZNF862	-0.825312472916938	0.000139283415647596
ENSG00000196374	NA	-0.825011730233292	6.98087953939141e-07
ENSG00000135828	RNASEL	-0.824933877902922	3.04306047301854e-05
ENSG00000163092	XIRP2	-0.824892600589436	0.00457625197005149
ENSG00000135476	ESPL1	-0.824159969588751	4.62605021331211e-05
ENSG00000088035	ALG6	-0.823512462332411	0.00327620847048652
ENSG00000168067	MAP4K2	-0.823187030371411	0.000240824836195553
ENSG00000084774	CAD	-0.822971835804647	1.48913026561289e-07
ENSG00000142675	CNKSR1	-0.822884254071315	0.0149427913080865
ENSG00000166432	ZMAT1	-0.822757064728771	0.00706582431536711
ENSG00000167106	FAM102A	-0.822648860998939	6.141214345329e-07
ENSG00000170917	NUDT6	-0.821466169124503	0.00159314643380866
ENSG00000163827	LRRC2	-0.821461819496699	7.20422079267602e-05
ENSG00000204237	OXLD1	-0.821338963623161	0.000498145108541589
ENSG00000198113	TOR4A	-0.821052156325175	0.00189718760178649
ENSG00000172728	FUT10	-0.820980325550256	7.39774444460575e-05
ENSG00000088280	ASAP3	-0.820867669553643	3.69740114882167e-09
ENSG00000156395	SORCS3	-0.820804237323144	3.43806281973358e-07
ENSG00000168061	SAC3D1	-0.820070242762307	0.0180362527001804
ENSG00000109103	UNC119	-0.818364681207329	7.90176128419677e-06
ENSG00000213626	LBH	-0.817427122733056	1.01750108607978e-13
ENSG00000259877	NA	-0.817250239840414	0.0169628355040623
ENSG00000110002	VWA5A	-0.817178590282487	1.84769562364889e-07
ENSG00000159214	CCDC24	-0.816912767671701	0.0454333386584649
ENSG00000104524	PYCR3	-0.816152716282966	0.0153688821606467
ENSG00000166508	MCM7	-0.815664750712425	1.44845285656425e-12
ENSG00000171444	MCC	-0.814881441739684	2.98536479380499e-13
ENSG00000162643	WDR63	-0.814741934259521	0.0282750453390754
ENSG00000240583	AQP1	-0.814461146350594	2.95323780739615e-13
ENSG00000136490	LIMD2	-0.81441020726426	0.00240883912603549
ENSG00000166833	NAV2	-0.812089881650953	3.54766338680399e-12
ENSG00000162063	CCNF	-0.811504790397634	2.55743443466821e-07
ENSG00000102967	DHODH	-0.809889505957818	0.00189115605441568
ENSG00000173894	CBX2	-0.809678440771477	2.7365746580577e-05
ENSG00000070808	CAMK2A	-0.809281196742404	8.13845792842296e-07
ENSG00000185630	PBX1	-0.809182999094807	3.4320243142183e-13
ENSG00000175305	CCNE2	-0.807320120644157	0.0001147340596652
ENSG00000156140	ADAMTS3	-0.807088474548875	0.000373889681989364
ENSG00000160972	PPP1R16A	-0.807013986164223	0.000733712475249179
ENSG00000123179	EBPL	-0.806095703953128	0.00249785033749195
ENSG00000053328	METTL24	-0.806008595745045	0.00686339332053156
ENSG00000118689	FOXO3	-0.805504500531017	1.68039107116514e-07
ENSG00000067221	STOML1	-0.805239628734844	0.00207928078900163
ENSG00000242612	DECR2	-0.805142874541448	0.00220040609447587
ENSG00000111879	FAM184A	-0.805061110350403	0.000426591531353298
ENSG00000113368	LMNB1	-0.804829774681021	3.54295665376031e-11
ENSG00000186871	ERCC6L	-0.804412087389515	0.000283175071956888
ENSG00000065328	MCM10	-0.802972193814126	8.8614635260839e-07
ENSG00000166123	GPT2	-0.80271794517866	2.55743443466821e-07
ENSG00000142082	SIRT3	-0.802244602584153	1.89055437712516e-06
ENSG00000111653	ING4	-0.801804454205588	2.41274005708292e-08
ENSG00000198739	LRRTM3	-0.801361665451181	0.00439043826620686
ENSG00000172167	MTBP	-0.801307351197925	0.00730412379182177
ENSG00000184348	NA	-0.800884117869988	0.0012603110473148
ENSG00000162341	TPCN2	-0.800195561784606	0.000188403198020771
ENSG00000179242	CDH4	-0.799730892640351	0.0229297115683839
ENSG00000164946	FREM1	-0.799630648185975	1.03257487168598e-07
ENSG00000124613	ZNF391	-0.799564741179877	0.0372342650955676
ENSG00000099910	KLHL22	-0.798914782713418	1.06461002755287e-06
ENSG00000160957	RECQL4	-0.798877839711295	0.0173323043276565
ENSG00000224032	NA	-0.79847901357321	0.000160426497413362
ENSG00000153406	NMRAL1	-0.79782259379251	0.000468105226024387
ENSG00000136866	ZFP37	-0.797502727165515	0.0260996581302451
ENSG00000112294	ALDH5A1	-0.797303049123948	1.87997603057423e-07
ENSG00000141499	WRAP53	-0.797218726939883	0.000391274803290834
ENSG00000133878	DUSP26	-0.797069968699784	5.37815105325098e-09
ENSG00000077514	POLD3	-0.796674894930923	3.31668898003628e-07
ENSG00000161048	NAPEPLD	-0.796600360697801	7.65822266470681e-05
ENSG00000133805	AMPD3	-0.795774982910544	0.000400746639221146
ENSG00000144476	ACKR3	-0.795765568813974	0.00303235071416876
ENSG00000197299	BLM	-0.795747430022869	1.40605288406433e-05
ENSG00000014138	POLA2	-0.795462327151021	8.06160041869511e-07
ENSG00000020256	ZFP64	-0.793920440247186	0.000305704135502488
ENSG00000065609	SNAP91	-0.793830522994089	4.12130028540487e-06
ENSG00000140025	EFCAB11	-0.79376040076684	0.00352838869831645
ENSG00000054392	HHAT	-0.793672896441405	0.000342251226143063
ENSG00000108947	EFNB3	-0.793423570995718	1.66573788442507e-07
ENSG00000185875	THNSL1	-0.79287973536931	0.00141848028649066
ENSG00000106009	BRAT1	-0.792610324723588	0.000257967446777891
ENSG00000105173	CCNE1	-0.792530270619206	4.27235486721863e-05
ENSG00000143409	MINDY1	-0.791684237643591	4.56561574725331e-08
ENSG00000157353	FUK	-0.790239456504963	0.00300206034003246
ENSG00000147813	NAPRT	-0.78944447406667	0.0449740232829708
ENSG00000105072	C19orf44	-0.789044313744236	0.0106084600796904
ENSG00000092036	HAUS4	-0.788104852975806	6.33425259501531e-05
ENSG00000104093	DMXL2	-0.787197997287324	3.40165979581232e-08
ENSG00000046889	PREX2	-0.786797007369499	0.0290323272475533
ENSG00000110844	PRPF40B	-0.78673380380874	2.56185203002713e-05
ENSG00000167173	C15orf39	-0.786482734313689	7.86087195331315e-06
ENSG00000168763	CNNM3	-0.786130969629142	0.00270019158559781
ENSG00000133195	SLC39A11	-0.785515102671615	0.00384932408095794
ENSG00000170522	ELOVL6	-0.78549395371593	1.85418782944258e-07
ENSG00000166783	MARF1	-0.784606268607205	3.94824459604317e-07
ENSG00000105662	CRTC1	-0.784600997990517	0.0209945637970272
ENSG00000088808	PPP1R13B	-0.78398183409258	5.16456526802025e-11
ENSG00000128311	TST	-0.783714024103986	0.000319495094885279
ENSG00000198846	TOX	-0.783520461271373	0.0231526966908249
ENSG00000175215	CTDSP2	-0.782966466636074	3.25615656298272e-11
ENSG00000140350	ANP32A	-0.782561259352906	1.23319346078063e-11
ENSG00000164684	ZNF704	-0.78220130156389	1.44088174602932e-11
ENSG00000228623	ZNF883	-0.781888333257508	0.00933655936627961
ENSG00000154309	DISP1	-0.781524852877394	0.000267487277987794
ENSG00000185015	CA13	-0.780883019599698	0.00813648604321009
ENSG00000138002	IFT172	-0.78005270995665	1.40183159790221e-06
ENSG00000140548	ZNF710	-0.779766849282561	0.000677538409070606
ENSG00000111665	CDCA3	-0.779568383860028	1.78708715165916e-05
ENSG00000074181	NOTCH3	-0.779213769108742	0.000277917293145443
ENSG00000160801	PTH1R	-0.778949893977494	3.59611027645129e-06
ENSG00000185130	HIST1H2BL	-0.778248808287383	0.000402880363922046
ENSG00000165406	2020-03-08	-0.778084024485884	7.01295984614164e-08
ENSG00000157470	FAM81A	-0.777469102062408	0.00322778020135697
ENSG00000183506	NA	-0.776966071538744	0.0134062853866579
ENSG00000100304	TTLL12	-0.776750165996678	6.62385855622442e-05
ENSG00000108963	DPH1	-0.776726786056971	6.83733155416334e-05
ENSG00000104419	NDRG1	-0.776522655256329	0.00709778460446899
ENSG00000126822	PLEKHG3	-0.775896670929779	7.53652988565344e-07
ENSG00000135119	RNFT2	-0.775330078097081	0.00140823503301257
ENSG00000185339	TCN2	-0.775076220647629	0.00162867473492472
ENSG00000197846	NA	-0.774126480636665	4.7150968466481e-07
ENSG00000104973	MED25	-0.77163425602351	0.000169913432552209
ENSG00000077348	EXOSC5	-0.77150454897297	0.00483842150508399
ENSG00000152240	HAUS1	-0.771110899748267	5.1645235758414e-06
ENSG00000214654		-0.770801351628674	0.0328345744256596
ENSG00000164077	MON1A	-0.770681626039107	0.00199368970876714
ENSG00000198056	PRIM1	-0.770602009194864	0.00024003715694351
ENSG00000088543	C3orf18	-0.769741832387363	9.90977124844527e-06
ENSG00000185551	NR2F2	-0.769338094750788	0.0252228140555284
ENSG00000130717	UCK1	-0.769236508036068	3.00196336026891e-06
ENSG00000180672	NA	-0.769119506212099	0.00137882660598638
ENSG00000169696	ASPSCR1	-0.76907571103004	0.0027867788872013
ENSG00000184785	SMIM10	-0.76846334772594	0.0257128287305678
ENSG00000231584	NA	-0.767781479787031	0.0134395905775191
ENSG00000230074	NA	-0.766268143988293	0.0485761699048452
ENSG00000173599	PC	-0.76599082056209	0.000788362957091419
ENSG00000185340	GAS2L1	-0.765749752143888	0.0289662979390772
ENSG00000142303	ADAMTS10	-0.764971303390499	0.0121250524710897
ENSG00000136807	CDK9	-0.764924338459951	6.359435145867e-06
ENSG00000256316	NA	-0.764271941266936	5.02241039271412e-08
ENSG00000103021	CCDC113	-0.763966091936958	0.00093699205129468
ENSG00000137497	NUMA1	-0.763913224532338	3.75997384609869e-11
ENSG00000132773	TOE1	-0.763763278425803	0.000412388117018675
ENSG00000162654	GBP4	-0.763700485510809	0.00231451206432459
ENSG00000163075	CFAP221	-0.763185405998658	0.00967996341124447
ENSG00000249042	NA	-0.763004429421451	0.00289123365348955
ENSG00000049246	PER3	-0.762001144195621	0.0120595772225571
ENSG00000198554	WDHD1	-0.761873800642753	2.26731073917816e-06
ENSG00000166925	TSC22D4	-0.761694519888205	1.14814638712726e-05
ENSG00000162144	CYB561A3	-0.761657500086518	0.000620315302917038
ENSG00000143258	USP21	-0.761581936814527	0.000630472698773329
ENSG00000162738	VANGL2	-0.761396560891378	2.91161676864356e-05
ENSG00000251669	NA	-0.76122431688411	0.030861933302152
ENSG00000258199	NA	-0.760829904463181	0.013451957738934
ENSG00000215908	NA	-0.759927716762647	0.0233426159741783
ENSG00000164938	TP53INP1	-0.75965327782898	7.20744453318955e-09
ENSG00000103343	ZNF174	-0.759310101879548	9.71206143751585e-05
ENSG00000203813	NA	-0.758583883843225	2.57367874904053e-05
ENSG00000149929	HIRIP3	-0.758404937522558	0.000386346925298461
ENSG00000168242	NA	-0.758284369287874	1.22674997660049e-07
ENSG00000197530	MIB2	-0.757646558648735	0.00357778389894257
ENSG00000168286	THAP11	-0.757319001361964	1.41955410878265e-06
ENSG00000099953	MMP11	-0.757104948749024	6.47786813854901e-07
ENSG00000156384	SFR1	-0.756824247182899	0.00237990761379548
ENSG00000135451	TROAP	-0.756761580187381	0.000305704135502488
ENSG00000148926	ADM	-0.756576251978617	3.77137006085881e-06
ENSG00000187626	ZKSCAN4	-0.756129977292028	0.0018163039059665
ENSG00000059378	PARP12	-0.756038309865604	0.000228336897508793
ENSG00000118515	SGK1	-0.755474633019599	5.42710511323126e-05
ENSG00000183044	ABAT	-0.755174733009827	3.29147771572532e-10
ENSG00000137393	RNF144B	-0.754424615633055	0.000694805592783981
ENSG00000132635	PCED1A	-0.751268798595775	0.00156510682734309
ENSG00000180592	SKIDA1	-0.751036935297973	1.67746266156313e-06
ENSG00000183647	ZNF530	-0.750537065842294	0.00102202510543876
ENSG00000149809	TM7SF2	-0.750181698712163	5.39419503349763e-06
ENSG00000196747	HIST1H2AI	-0.749523731536459	1.00746033696769e-05
ENSG00000127191	TRAF2	-0.749445731629022	0.00142633965925051
ENSG00000163686	ABHD6	-0.749255121269776	0.000563562369371298
ENSG00000189339	SLC35E2B	-0.74863323553088	1.56174264200659e-06
ENSG00000108799	EZH1	-0.74838040477957	9.69180987719651e-07
ENSG00000082438	COBLL1	-0.748263824205545	0.000159474560003535
ENSG00000116205	TCEANC2	-0.747877940058474	0.00059027394438298
ENSG00000188707	ZBED6CL	-0.747652257185859	0.0175756812531307
ENSG00000104897	SF3A2	-0.747453571681644	0.00143565615733094
ENSG00000188242	NA	-0.746834837872046	0.00152636323026924
ENSG00000059145	UNKL	-0.746772458841125	0.023304792266971
ENSG00000215256	NA	-0.746568985514152	0.000825650292687189
ENSG00000167703	SLC43A2	-0.746461814805925	0.0105103120427587
ENSG00000248098	BCKDHA	-0.746062615089663	0.02370175128022
ENSG00000164070	HSPA4L	-0.745858596694143	3.55327428617023e-05
ENSG00000112232	KHDRBS2	-0.745836342311631	0.0060114344784724
ENSG00000179588	ZFPM1	-0.743951625925158	0.00309254652906065
ENSG00000107731	UNC5B	-0.743385899882679	5.71371489371415e-10
ENSG00000198339	NA	-0.742479038495339	0.00102290442423407
ENSG00000184508	HDDC3	-0.74216206505089	0.00296681776808218
ENSG00000075651	PLD1	-0.741362107174908	6.50766365871828e-07
ENSG00000251247	ZNF345	-0.740378075768359	0.0446311629390289
ENSG00000146063	TRIM41	-0.740138807961774	7.47763299721354e-05
ENSG00000184967	NOC4L	-0.738813824920508	0.0281989046878239
ENSG00000116128	BCL9	-0.737795625112253	5.97443491650102e-06
ENSG00000152402	GUCY1A2	-0.737762610976322	2.52253498329041e-10
ENSG00000135315	CEP162	-0.737191695335942	0.000242848023714799
ENSG00000130193	THEM6	-0.736980637120846	0.00298635838859379
ENSG00000078725	BRINP1	-0.736887528930554	0.0348121927747874
ENSG00000112118	MCM3	-0.73579184604991	1.09089902426611e-10
ENSG00000183873	SCN5A	-0.735589185691447	5.60305419262397e-07
ENSG00000158717	RNF166	-0.735326791727992	0.00993961815837124
ENSG00000197150	ABCB8	-0.735324563090129	3.60637767434537e-05
ENSG00000119969	HELLS	-0.734550747077454	5.26022452617052e-06
ENSG00000259663	NA	-0.734231478234563	0.0499175833354856
ENSG00000198795	ZNF521	-0.733650192472327	5.51992579907983e-08
ENSG00000188868	ZNF563	-0.733034075770353	0.0404969122224883
ENSG00000242498	ARPIN	-0.732408366494207	0.000120688273481159
ENSG00000206535	LNP1	-0.732301319013361	0.000233604816649451
ENSG00000204315	FKBPL	-0.73198797791251	0.00780530973490782
ENSG00000144120	TMEM177	-0.731180923134128	0.00235866243941426
ENSG00000111249	CUX2	-0.730909217741769	1.13079343904455e-07
ENSG00000185024	BRF1	-0.730621223704304	0.000172561302630881
ENSG00000158158	CNNM4	-0.729882637228808	1.50661165548592e-05
ENSG00000180573	HIST1H2AC	-0.729585517170667	2.29466727086731e-08
ENSG00000226137	NA	-0.729430409607748	3.33122990645579e-05
ENSG00000146776	ATXN7L1	-0.728682551504626	0.0159670392238696
ENSG00000267317	NA	-0.728238110702267	0.0296492760789484
ENSG00000127580	WDR24	-0.727915396876187	0.0086512017467174
ENSG00000177045	SIX5	-0.727742084755102	0.000709299815244403
ENSG00000114126	TFDP2	-0.727316880007145	6.10530466968114e-10
ENSG00000151079		-0.727249387892841	0.000425504654142309
ENSG00000128567	PODXL	-0.726161262521184	0.000929108420016225
ENSG00000099875	MKNK2	-0.726099018431798	1.78106055238203e-05
ENSG00000067836	ROGDI	-0.725171497909743	1.0978285627838e-07
ENSG00000128602	SMO	-0.724216543002028	4.38285975191842e-06
ENSG00000138795	LEF1	-0.723527413073907	0.0031145697703815
ENSG00000178498	DTX3	-0.723203195665544	2.72348683872661e-05
ENSG00000187955	COL14A1	-0.722914157580619	0.0362649485917116
ENSG00000171517	LPAR3	-0.722892135884588	0.000144617132562958
ENSG00000196275	GTF2IRD2	-0.722508173871255	0.0251288109089034
ENSG00000196814	MVB12B	-0.722042982927609	6.72333509318314e-05
ENSG00000137834	SMAD6	-0.721658092184291	1.57718148496812e-07
ENSG00000070193	FGF10	-0.721157989419605	1.57611844096845e-05
ENSG00000162390	ACOT11	-0.720920283576313	2.86548590073661e-05
ENSG00000136878	USP20	-0.72069998363655	0.000200647866482432
ENSG00000183763	TRAIP	-0.720285364318205	0.00603016674319447
ENSG00000174365	NA	-0.719963950190504	0.00658084168441737
ENSG00000106571	GLI3	-0.719625174575483	0.00018023650516987
ENSG00000100147	CCDC134	-0.718872308598485	0.00757244082749882
ENSG00000154079	SDHAF4	-0.718596728187801	0.000724470126087849
ENSG00000198715	GLMP	-0.718524038186999	9.26788190370428e-06
ENSG00000119392	GLE1	-0.717972307662683	6.85139308865026e-07
ENSG00000235535	NA	-0.717303860519478	0.000632855487337017
ENSG00000221886	ZBED8	-0.717257829628824	0.00108980570290579
ENSG00000197562	RAB40C	-0.715407201358693	0.00405346832304724
ENSG00000100726	TELO2	-0.715190742440802	0.00252806027837827
ENSG00000163870	TPRA1	-0.71472497155394	0.000216539199114985
ENSG00000073350	LLGL2	-0.714719546358645	0.00184461310370947
ENSG00000149636	DSN1	-0.714274448410852	1.37907111431517e-05
ENSG00000091947	TMEM101	-0.713807562377901	4.43349993020918e-05
ENSG00000163071	SPATA18	-0.713514478608772	0.000626319494738365
ENSG00000121104	FAM117A	-0.713237083801096	0.0478945407339276
ENSG00000139437	TCHP	-0.713109900958546	0.000290084346958577
ENSG00000187954	CYHR1	-0.712132574132024	5.01575087511716e-05
ENSG00000100354	TNRC6B	-0.71200708621246	1.6468465278199e-09
ENSG00000132906	CASP9	-0.711899166539551	6.33425259501531e-05
ENSG00000186834	HEXIM1	-0.710718876888705	0.00227498839730338
ENSG00000266010	NA	-0.710579913040487	0.000181103475310727
ENSG00000149476	TKFC	-0.710489860587678	0.000408144813935461
ENSG00000178927	C17orf62	-0.709238447580196	0.000163543955942189
ENSG00000269190	FBXO17	-0.707854479907875	0.00127581636880066
ENSG00000146409	SLC18B1	-0.707560672234545	0.000690187359262883
ENSG00000110063	DCPS	-0.706893656535325	0.000794437844040419
ENSG00000100162	CENPM	-0.706723498870542	0.00728761764736451
ENSG00000166169	POLL	-0.706587579134491	5.2562038754792e-05
ENSG00000138380	CARF	-0.706292397606426	0.0010243295736811
ENSG00000119866	BCL11A	-0.706125263267839	0.00591922496122878
ENSG00000137259	NA	-0.70589734906861	0.000125186790353781
ENSG00000188313	PLSCR1	-0.705680207999344	0.0020066290474329
ENSG00000136982	DSCC1	-0.70494104549977	0.00582364397948498
ENSG00000155621	C9orf85	-0.704423027778133	0.00122260446177161
ENSG00000103199	ZNF500	-0.704031476094326	0.00519741517447201
ENSG00000127564	PKMYT1	-0.704018207703104	0.0271829428299011
ENSG00000166801	FAM111A	-0.703813014244926	0.00528416468386417
ENSG00000154358	OBSCN	-0.703704926218371	2.91556751003594e-09
ENSG00000153404	PLEKHG4B	-0.703652178197477	0.00314195267859614
ENSG00000137868	STRA6	-0.703356087455253	0.00177161502720061
ENSG00000182359	KBTBD3	-0.702705782690929	0.042130441099674
ENSG00000111445	RFC5	-0.702599258231008	0.000120947423754627
ENSG00000108469	RECQL5	-0.702392337829835	0.000820975361239073
ENSG00000177406	NA	-0.70198457946505	0.00631914835649012
ENSG00000066629	EML1	-0.701434874152054	8.33973637675814e-06
ENSG00000011143	MKS1	-0.69968285525592	0.000878568417877244
ENSG00000121753	ADGRB2	-0.699442557719197	2.78327211509959e-07
ENSG00000096872	IFT74	-0.698374955089765	6.67293739114299e-05
ENSG00000105655	ISYNA1	-0.698346138257324	3.04908605317941e-08
ENSG00000119431	HDHD3	-0.697340891295266	0.00151862724750385
ENSG00000168297	PXK	-0.697238312278137	0.000483768233054735
ENSG00000099326	MZF1	-0.697130865710562	0.0136519097322454
ENSG00000105612	DNASE2	-0.697038677746486	0.0005290749226485
ENSG00000178896	EXOSC4	-0.696929571339301	0.00824586771437879
ENSG00000168661	ZNF30	-0.695791432444242	0.00804284397963135
ENSG00000140263	SORD	-0.695482944744112	2.22116425563478e-08
ENSG00000174371	EXO1	-0.694635418815435	4.96858348453834e-05
ENSG00000137804	NUSAP1	-0.694509973715284	2.19906477210314e-08
ENSG00000198300	PEG3	-0.693692812980372	0.0006771235605494
ENSG00000121988	ZRANB3	-0.693442158941692	0.000152898483781163
ENSG00000118046	STK11	-0.693426273864862	7.70777629928217e-06
ENSG00000006025	OSBPL7	-0.692372824624627	0.0181161479921137
ENSG00000147364	FBXO25	-0.692083701195281	0.000117538275175269
ENSG00000168306	ACOX2	-0.691711561576517	0.000967939683023561
ENSG00000112312	GMNN	-0.691694451911266	2.02735232420996e-05
ENSG00000169239	CA5B	-0.691565503632563	0.0191820543265252
ENSG00000114388	NPRL2	-0.691235597774081	0.000169035833095744
ENSG00000175920	DOK7	-0.691223106008075	0.0278398295939241
ENSG00000143793	C1orf35	-0.69091379234561	0.0387790752687926
ENSG00000116016	EPAS1	-0.690634967117771	0.00144646188390093
ENSG00000107672	NSMCE4A	-0.690164023033775	4.39630782607494e-05
ENSG00000165995	CACNB2	-0.690111746116975	6.68694716026628e-09
ENSG00000175322	ZNF519	-0.689400321986785	0.0291369622542975
ENSG00000159166	LAD1	-0.688999432034337	0.000503203496552121
ENSG00000196544	BORCS6	-0.688513896507639	0.0185223853370008
ENSG00000167280	ENGASE	-0.688140475722537	0.00488688934206884
ENSG00000036530	CYP46A1	-0.687495512048726	0.040573005460985
ENSG00000165115	KIF27	-0.687309862310119	0.0384885368604009
ENSG00000021355	SERPINB1	-0.687247308097277	0.0104386237474753
ENSG00000198208	RPS6KL1	-0.687063192770452	0.0127177399321751
ENSG00000105705	SUGP1	-0.686869403518093	0.00010158942445985
ENSG00000218018	NA	-0.686786555603439	0.0383228212600831
ENSG00000186615	NA	-0.686737571272414	0.0191215565553101
ENSG00000182568	SATB1	-0.686030546993263	2.32337998490322e-06
ENSG00000157870	FAM213B	-0.685969793625515	0.000160938893852658
ENSG00000137103	TMEM8B	-0.685846632079551	0.0178126404040261
ENSG00000154889	MPPE1	-0.685629496060879	0.00187088636668916
ENSG00000063761	ADCK1	-0.685420778111473	0.00414569213183378
ENSG00000093009	CDC45	-0.684979854615114	0.000317653458695152
ENSG00000167740	CYB5D2	-0.684055948561297	0.00048176848421617
ENSG00000204131	NHSL2	-0.683998504274902	0.000473582984808693
ENSG00000187535	IFT140	-0.683909879585975	0.00145131053936232
ENSG00000144724	PTPRG	-0.682215376410857	5.51110581433218e-05
ENSG00000100784	RPS6KA5	-0.682114794127827	0.0325735089476517
ENSG00000129347	KRI1	-0.681632136427918	0.0083328361651293
ENSG00000100479	POLE2	-0.681400135645499	0.00577057626824331
ENSG00000141295	SCRN2	-0.680396389047231	0.000167381592168815
ENSG00000125247	TMTC4	-0.680115025268211	1.01469110889951e-05
ENSG00000103540	CCP110	-0.679405632359599	0.000143082135310918
ENSG00000160446	ZDHHC12	-0.679387049604336	0.0050696809718324
ENSG00000135333	EPHA7	-0.679373945596889	3.10601779550621e-08
ENSG00000126950	TMEM35A	-0.679055092303944	0.00432553718848719
ENSG00000146143	PRIM2	-0.678740600015106	0.000255798693676528
ENSG00000176055	MBLAC2	-0.678725400940422	0.0242086468412079
ENSG00000133678	TMEM254	-0.677996594211993	0.00875180250969505
ENSG00000127903	ZNF835	-0.677833149128375	0.0492415065797579
ENSG00000178700	DHFR2	-0.676912358186389	0.0347189611101708
ENSG00000129538	RNASE1	-0.67681917945829	0.0162409193317182
ENSG00000156398	SFXN2	-0.676642316595489	0.00142690439573537
ENSG00000104738	MCM4	-0.675868433197421	7.9052741499561e-09
ENSG00000196700	ZNF512B	-0.675467241862143	2.75105165211544e-06
ENSG00000164989	CCDC171	-0.674988129228727	0.0351668954160656
ENSG00000089050	RBBP9	-0.674825962119847	5.38906312334533e-06
ENSG00000134222	PSRC1	-0.674118590646062	0.00314312086534704
ENSG00000160917	CPSF4	-0.674035702351245	0.000227153011684823
ENSG00000110921	MVK	-0.672553410906476	0.000217255184175083
ENSG00000120899	PTK2B	-0.672350772245618	0.00047723065804589
ENSG00000168496	FEN1	-0.672063109747773	5.87001232270693e-07
ENSG00000007541	PIGQ	-0.671246516692813	0.00192189786691327
ENSG00000260077	NA	-0.671221941606973	0.0434199042401598
ENSG00000157456	CCNB2	-0.671095138789149	1.50504905887837e-05
ENSG00000100324	TAB1	-0.670969325007469	3.862214249347e-05
ENSG00000116497	S100PBP	-0.670832017629889	6.98087953939141e-07
ENSG00000128849	CGNL1	-0.670570293713905	2.36779376101584e-09
ENSG00000132600	PRMT7	-0.669657163275648	0.000178663918559537
ENSG00000244509	APOBEC3C	-0.669046537178965	8.5551920203428e-05
ENSG00000133106	EPSTI1	-0.668959769576792	0.00387936039989174
ENSG00000158169	FANCC	-0.668334054840516	0.00489953307345856
ENSG00000120149	MSX2	-0.667916351884354	0.0142450244316397
ENSG00000049883	PTCD2	-0.667632213665316	0.00115011551606233
ENSG00000103174	NAGPA	-0.667347181664495	0.0252731134951784
ENSG00000084636	COL16A1	-0.666460057563717	6.1879130039246e-05
ENSG00000167900	TK1	-0.665573307644535	3.59017382773154e-05
ENSG00000118257	NRP2	-0.665403496807989	3.73113783949798e-07
ENSG00000179981	TSHZ1	-0.665128588434229	0.0001780046897254
ENSG00000170961	HAS2	-0.665091667789309	0.000267186250490268
ENSG00000196081	ZNF724	-0.664514027950697	0.00154281068813312
ENSG00000156050	FAM161B	-0.664442063731696	0.00366161775634274
ENSG00000197459	NA	-0.664336521190286	7.12023047085607e-07
ENSG00000143140	NA	-0.664142456465561	2.30423142752883e-06
ENSG00000157851	DPYSL5	-0.663810976814428	0.011133830347165
ENSG00000183718	TRIM52	-0.663085224174675	0.0125745062085937
ENSG00000176101	SSNA1	-0.662802954899263	0.000757509740582115
ENSG00000138741	TRPC3	-0.662028280711939	0.000127217976886059
ENSG00000121897	LIAS	-0.661603114658867	0.00343816407115865
ENSG00000060491	OGFR	-0.660732886770273	0.00813648604321009
ENSG00000126001	CEP250	-0.660281661851649	0.000120947423754627
ENSG00000198327	NA	-0.659675411898949	4.13853925661629e-05
ENSG00000100908	EMC9	-0.658500112442542	0.00870859921138401
ENSG00000133460	SLC2A11	-0.65797138971535	0.000600061581856204
ENSG00000122547	EEPD1	-0.657931222447688	0.0354277887948629
ENSG00000128309	MPST	-0.65767377621284	0.00251446467165406
ENSG00000139178	C1RL	-0.657549702624104	0.0227399626119143
ENSG00000124104	SNX21	-0.657430181673622	3.77879944665774e-05
ENSG00000114268	PFKFB4	-0.656721856730306	0.00171775240948583
ENSG00000138449	SLC40A1	-0.656625466970444	8.3037747832437e-06
ENSG00000166548	TK2	-0.656474470039884	0.00118028938598903
ENSG00000184719	RNLS	-0.656469067150235	0.0434255515953222
ENSG00000139160	ETFBKMT	-0.655547737957585	0.025030669843516
ENSG00000129195	PIMREG	-0.65544217870794	0.000629825292984169
ENSG00000111261	MANSC1	-0.655433437304255	0.000674706682507351
ENSG00000127946	HIP1	-0.655389749548885	1.54252353082472e-07
ENSG00000100105	PATZ1	-0.655248378843384	1.93343213197481e-05
ENSG00000198366	NA	-0.655110853047282	0.00015973262868895
ENSG00000171861	MRM3	-0.655006465198674	0.00107624099960761
ENSG00000102699	PARP4	-0.65487779826369	6.97971395714461e-07
ENSG00000125124	BBS2	-0.654222692381569	1.54280495982511e-05
ENSG00000158623	COPG2	-0.654210332670437	0.000864663739608432
ENSG00000213676	ATF6B	-0.653910782883419	4.17798929123835e-05
ENSG00000168476	REEP4	-0.653620237540625	0.0282651323304472
ENSG00000120093	HOXB3	-0.653063631043988	0.00432553718848719
ENSG00000166938	DIS3L	-0.652731744357098	1.45205198031957e-06
ENSG00000088882	CPXM1	-0.652286155137506	0.00242630041329886
ENSG00000135447	PPP1R1A	-0.651964197394788	2.33438494778833e-05
ENSG00000101447	FAM83D	-0.651153147382325	8.59375541827621e-05
ENSG00000197124	ZNF682	-0.650691031658678	0.00827232812632656
ENSG00000136877	FPGS	-0.649476336352476	7.43910316522838e-05
ENSG00000164440	TXLNB	-0.649035980321277	9.48965474206005e-06
ENSG00000177628	GBA	-0.648986206115662	2.39127890930527e-05
ENSG00000005379	TSPOAP1	-0.648692491633276	0.0100356800339907
ENSG00000109107	ALDOC	-0.647922342609209	1.40144676958261e-06
ENSG00000166140	ZFYVE19	-0.647593195833522	0.00102510632776891
ENSG00000122966	CIT	-0.647506412158748	0.000594222829340153
ENSG00000143466	NA	-0.647341243506799	0.00529441083378072
ENSG00000163935	SFMBT1	-0.64726479192049	0.000889612716595212
ENSG00000203814	HIST2H2BF	-0.647235839066577	0.000328939528552441
ENSG00000165655	ZNF503	-0.646717430050706	0.0388180248140791
ENSG00000005189	REXO5	-0.64624433646789	6.29902066519584e-05
ENSG00000079819	EPB41L2	-0.645976263259217	0.00933870240776119
ENSG00000184304	PRKD1	-0.645626965919387	0.000187614011905719
ENSG00000168612	ZSWIM1	-0.645293184824777	0.00149316317364724
ENSG00000160325	CACFD1	-0.645276428110172	6.82297376302346e-05
ENSG00000119927	GPAM	-0.644086254037653	2.6144663377109e-06
ENSG00000133216	EPHB2	-0.643875263245764	4.70647792731814e-06
ENSG00000089723	OTUB2	-0.643606590161387	0.0488671980487736
ENSG00000162032	SPSB3	-0.64337912234967	0.00470104983024601
ENSG00000047648	ARHGAP6	-0.643334073411519	0.000497508946786462
ENSG00000109265	KIAA1211	-0.642491840998243	0.00944171441154889
ENSG00000053501	USE1	-0.642214828023368	0.00912310934800141
ENSG00000130005	GAMT	-0.640418563103117	3.98422704598684e-05
ENSG00000092853	CLSPN	-0.639331081769106	0.000145120779473172
ENSG00000067141	NEO1	-0.639181470335009	1.25806088096066e-06
ENSG00000226210	NA	-0.638822865686408	0.0308415839260066
ENSG00000133243	BTBD2	-0.638629980050259	0.000364730827263793
ENSG00000203685	STUM	-0.638398933629832	0.000875829421208561
ENSG00000138764	CCNG2	-0.638396419339527	0.0043148741699178
ENSG00000148985	PGAP2	-0.63802504906652	0.0164466239263973
ENSG00000171163	ZNF692	-0.637731381333357	0.0488669993710718
ENSG00000182500	NA	-0.636979189835641	0.0113951100070476
ENSG00000161267	BDH1	-0.63643078477954	0.00596932690547407
ENSG00000172817	CYP7B1	-0.636143236094	0.0297464004959873
ENSG00000119950	MXI1	-0.635768436655126	9.71950960635061e-06
ENSG00000131153	GINS2	-0.635557642838435	0.000107500744157341
ENSG00000160953	MUM1	-0.635344815559989	0.000127331367739195
ENSG00000088756	ARHGAP28	-0.635343769267608	0.000490081133998632
ENSG00000160570	DEDD2	-0.634690718317909	0.00312583491640482
ENSG00000162639	HENMT1	-0.634372637337222	0.00935645877409314
ENSG00000181827	RFX7	-0.634214526006634	0.00086163636701738
ENSG00000182611	NA	-0.634072700193881	0.000523980686651038
ENSG00000059122	FLYWCH1	-0.634057687673955	0.0154257859521647
ENSG00000164010	ERMAP	-0.633638199282663	0.000450893784378019
ENSG00000184436	THAP7	-0.633484874314425	0.00412372541763392
ENSG00000197256	KANK2	-0.632422028622934	2.05044169943654e-07
ENSG00000184908	CLCNKB	-0.631862882119891	0.0125963746689895
ENSG00000162337	LRP5	-0.631760058077878	0.00239582086144655
ENSG00000182463	TSHZ2	-0.630812172883684	0.000185710409618757
ENSG00000132535	DLG4	-0.63062969621199	0.000844111170460876
ENSG00000100982	PCIF1	-0.630287318649181	0.00296579344926016
ENSG00000110171	TRIM3	-0.628978122810281	0.0147907976904307
ENSG00000137310	TCF19	-0.62868805492117	0.000413267585586141
ENSG00000068137	PLEKHH3	-0.628366834721651	0.0132203473560747
ENSG00000166415	WDR72	-0.628161575297197	0.000975035570655272
ENSG00000187764	SEMA4D	-0.627782522740162	0.000760661915390174
ENSG00000148773	MKI67	-0.627666267206675	2.85557147366061e-06
ENSG00000164708	PGAM2	-0.627637005150111	4.13645268808426e-06
ENSG00000196810	NA	-0.627564132715106	0.00142633965925051
ENSG00000105486	LIG1	-0.627433266874165	0.000103879350411144
ENSG00000137166	FOXP4	-0.626502258220023	0.0146451281186207
ENSG00000135365	PHF21A	-0.626470173257295	3.72907238170907e-05
ENSG00000146674	IGFBP3	-0.626304385218549	3.9058502810731e-08
ENSG00000100413	POLR3H	-0.625008343458401	0.00147762791780624
ENSG00000119688	ABCD4	-0.624423333082971	0.000397703262597356
ENSG00000156253	RWDD2B	-0.623749802446906	2.60590014666043e-05
ENSG00000160753	RUSC1	-0.62345230225506	0.00472345288730328
ENSG00000128578	STRIP2	-0.623201723461706	3.64521714272873e-08
ENSG00000138794	CASP6	-0.622903388464759	0.00128653275352595
ENSG00000118655	DCLRE1B	-0.622687306995637	0.00380215108019033
ENSG00000047346	FAM214A	-0.622588808236115	0.000655124898194194
ENSG00000116774	OLFML3	-0.622119259651786	3.92220469066639e-05
ENSG00000121653	MAPK8IP1	-0.622033237851018	0.0275695273259708
ENSG00000120832	MTERF2	-0.621774625112893	3.33122990645579e-05
ENSG00000104880	ARHGEF18	-0.621377329954903	0.0192091298943668
ENSG00000123815	COQ8B	-0.621219353493742	0.000373924051832474
ENSG00000155636	RBM45	-0.621143795473131	0.00514163512841321
ENSG00000101190	TCFL5	-0.620687391420929	0.0127408818721817
ENSG00000167700	MFSD3	-0.620058322327982	0.0319456242843514
ENSG00000181072	CHRM2	-0.619927403264286	7.56850093283669e-07
ENSG00000026103	FAS	-0.619926282132751	0.0313708100015195
ENSG00000184634	MED12	-0.618690531572867	1.93831826297004e-05
ENSG00000108852	MPP2	-0.617721189959747	0.00322822562675117
ENSG00000176293	ZNF135	-0.617693475584523	0.00687552044519543
ENSG00000106565	TMEM176B	-0.61765272911392	0.00453391966729058
ENSG00000162174	ASRGL1	-0.616952526996896	0.0322503661501998
ENSG00000145365	TIFA	-0.616711206800351	0.0035118032995927
ENSG00000197153	HIST1H3J	-0.61602305022927	0.000381270202748805
ENSG00000148935	GAS2	-0.615966100535789	0.0335255580594733
ENSG00000198373	WWP2	-0.615685860897011	0.000104433072804945
ENSG00000187391	MAGI2	-0.615624372400967	0.00131020927817465
ENSG00000139508	SLC46A3	-0.615115730207665	0.00610038922591958
ENSG00000168159	RNF187	-0.614927629527117	8.979088103058e-06
ENSG00000120318	ARAP3	-0.614795164412037	0.0124718869225279
ENSG00000257698	NA	-0.61463711075487	0.0077738151714558
ENSG00000184825	NA	-0.614238140390151	0.000258099484320474
ENSG00000095002	MSH2	-0.614158544262847	8.22869177442125e-07
ENSG00000228065	NA	-0.613968544962472	0.0302583064804333
ENSG00000072135	PTPN18	-0.613308533418563	0.00777392293504257
ENSG00000139438	FAM222A	-0.611595854169698	0.00215732358624585
ENSG00000119559	C19orf25	-0.610656808388127	0.00199398416242637
ENSG00000134548	SPX	-0.61059468492812	0.013451957738934
ENSG00000114395	CYB561D2	-0.610583529378684	0.0313728653978462
ENSG00000204789	NA	-0.610259578506926	0.00878162748128803
ENSG00000161920	MED11	-0.610180233360397	0.00193949668451336
ENSG00000115459	ELMOD3	-0.610117359481609	0.00587273430209708
ENSG00000164742	ADCY1	-0.609656273402824	0.00373168287381715
ENSG00000204406	MBD5	-0.609463016832795	0.000321666522722168
ENSG00000076003	MCM6	-0.608943531137624	3.88638497152129e-06
ENSG00000142611	PRDM16	-0.608344847791926	0.0173756962823291
ENSG00000204536	CCHCR1	-0.608286264759316	0.00362965181791036
ENSG00000144579	CTDSP1	-0.608120480823688	5.02664536622543e-06
ENSG00000137411	VARS2	-0.607726132584183	0.000844111170460876
ENSG00000168077	SCARA3	-0.60748929535675	0.0467299751317621
ENSG00000213445	SIPA1	-0.607485198613375	0.038021103690064
ENSG00000156990	RPUSD3	-0.607072033349174	0.000212132697587732
ENSG00000131899	LLGL1	-0.606583427375662	3.34111377210752e-05
ENSG00000183837	PNMA3	-0.606479228393572	0.0376915415942278
ENSG00000250312	ZNF718	-0.605803873307142	0.00702126624585477
ENSG00000165029	ABCA1	-0.605631894554778	8.2647317320131e-05
ENSG00000054690	PLEKHH1	-0.605242890862221	0.00166933899861798
ENSG00000066135	KDM4A	-0.605155206299964	1.37007056527532e-06
ENSG00000234616	JRK	-0.604905972157248	0.0013528846961373
ENSG00000002822	MAD1L1	-0.603484678701104	0.0019400347433054
ENSG00000146733	PSPH	-0.60329361123095	0.000334927623890958
ENSG00000236144	NA	-0.603213844489727	0.00367184326416977
ENSG00000118193	KIF14	-0.603172757922959	0.000112412141196951
ENSG00000162576	MXRA8	-0.60311859070503	0.0206147002295764
ENSG00000135090	TAOK3	-0.602741774140779	0.00151218760970551
ENSG00000247746	USP51	-0.602719242847681	0.011657063161284
ENSG00000166949	SMAD3	-0.602357990147628	9.7451051789491e-06
ENSG00000182134	TDRKH	-0.602241692532705	0.0301463845843948
ENSG00000257093	KIAA1147	-0.601518326499119	0.00140016884784899
ENSG00000164463	CREBRF	-0.601246332822086	0.000490171088803686
ENSG00000167515	TRAPPC2L	-0.600783661244964	0.000226761382799953
ENSG00000069188	SDK2	-0.600542723536834	2.61928234686102e-05
ENSG00000150540	HNMT	-0.600417654449311	0.00192993939162383
ENSG00000196557	CACNA1H	-0.600339957857655	0.000446143392555698
ENSG00000155111	CDK19	-0.59994311307463	0.00108463115902459
ENSG00000121060	TRIM25	-0.599389506920428	0.00564545132438081
ENSG00000188987	NA	-0.599293729467537	2.97304539122158e-06
ENSG00000170085	SIMC1	-0.598297956939712	0.00686361751029645
ENSG00000103245	NARFL	-0.597728011149702	0.00336499067641416
ENSG00000022976	ZNF839	-0.59757205657284	0.00548698618279674
ENSG00000031081	ARHGAP31	-0.597550205946487	4.20401059027071e-07
ENSG00000175567	UCP2	-0.597167887929983	0.0337670052136994
ENSG00000135503	ACVR1B	-0.59715613723437	1.53358330905391e-05
ENSG00000196576	PLXNB2	-0.59674029447373	5.14137031720397e-06
ENSG00000186635	ARAP1	-0.596473845205156	0.000261336120005855
ENSG00000171159	C9orf16	-0.59625165959679	0.00363733916842238
ENSG00000114735	HEMK1	-0.595830575048133	0.00887763787044367
ENSG00000169964	TMEM42	-0.595596070296359	0.012277692457
ENSG00000180998	GPR137C	-0.595264515542594	0.0451598649891447
ENSG00000143013	LMO4	-0.59504453428115	9.05601701631515e-07
ENSG00000140396	NCOA2	-0.594525632890633	2.98716236360138e-06
ENSG00000122783	C7orf49	-0.594353093899136	0.000236489297409245
ENSG00000118965	WDR35	-0.594007281905125	0.000331433759984246
ENSG00000121057	AKAP1	-0.593919751538757	4.12038974185323e-05
ENSG00000123485	HJURP	-0.593722633078523	0.000315616960666292
ENSG00000150967	ABCB9	-0.593146742658836	0.0180120200949047
ENSG00000079432	CIC	-0.593081049739	0.000956534360346996
ENSG00000186283	TOR3A	-0.59283760788943	0.00328865768538472
ENSG00000134824	FADS2	-0.592462214348194	6.31968736539796e-07
ENSG00000110711	AIP	-0.592177616417546	0.00181011064543916
ENSG00000115271	GCA	-0.59193350172003	0.00236348398343002
ENSG00000178409	BEND3	-0.59143967199407	0.00658888704648224
ENSG00000248932	NA	-0.591107958805898	0.0364174059521342
ENSG00000141959	PFKL	-0.590883545427309	3.74287845194172e-05
ENSG00000130517	PGPEP1	-0.590669117426825	1.67034821207798e-05
ENSG00000143363	PRUNE1	-0.590331981238638	6.14739217409372e-06
ENSG00000171130	ATP6V0E2	-0.589835481267199	0.000126960087392261
ENSG00000117477	CCDC181	-0.589468703108656	0.023747387605856
ENSG00000143768	LEFTY2	-0.58887044877909	4.49893189979948e-05
ENSG00000118096	IFT46	-0.588015328393292	0.00313126509182579
ENSG00000137478	FCHSD2	-0.587923627558914	0.000453268565354024
ENSG00000015532	XYLT2	-0.587527722872442	0.000587299273079774
ENSG00000111052	LIN7A	-0.586884719871481	0.00622857633623414
ENSG00000151725	CENPU	-0.586808790417421	0.000192420168975867
ENSG00000167674	HDGFL2	-0.586576470373428	0.00068733742856388
ENSG00000157350	ST3GAL2	-0.586560721798612	2.72348683872661e-05
ENSG00000100116	GCAT	-0.586187203952583	0.000905707960770325

## Sheet: 24h Up
This list represent the xx significantly up-regulated genes identified after 24 hours of ET-1 stimulation
Ensambl	Symbol	logFC	FDR
ENSG00000101327	PDYN	4.77993042108971	4.27089315650955e-192
ENSG00000270781	NA	4.75802742113555	0.0420394600451825
ENSG00000259833	NA	3.9416468753338	7.43539378693237e-28
ENSG00000168081	PNOC	3.59177275570675	7.16464400939799e-79
ENSG00000133048	CHI3L1	3.44439794187984	6.10002055577178e-05
ENSG00000262769	NA	3.29083148366031	0.00204225547530662
ENSG00000105825	TFPI2	3.00590093774869	3.29381746224865e-106
ENSG00000124664	SPDEF	2.9616403360429	0.0320225694868514
ENSG00000253690	NA	2.89524552622055	3.01761737134783e-39
ENSG00000189410	SH2D5	2.86209552358042	1.63442823548104e-15
ENSG00000157005	SST	2.80740889382728	5.28631900643697e-08
ENSG00000163814	CDCP1	2.76403510554136	2.74051708574134e-15
ENSG00000196126	HLA-DRB1	2.65987147881473	0.0256223081329738
ENSG00000075461	CACNG4	2.51619412697946	0.000274773037382342
ENSG00000270002	NA	2.50602024830957	0.00407042967089804
ENSG00000109063	MYH3	2.49779411161006	4.90673092830779e-71
ENSG00000214900	NA	2.48400487535282	0.00191666980205144
ENSG00000143632	ACTA1	2.48057958507817	0.00130185761588138
ENSG00000127743	IL17B	2.3889522028116	6.75874697082138e-44
ENSG00000269755		2.21711174871388	0.0200776700591948
ENSG00000126353	CCR7	2.21264643723649	0.00394832210770093
ENSG00000268379	NA	2.20562172605032	0.0131349573385018
ENSG00000248713		2.19496701665668	9.10947237598802e-09
ENSG00000105376	ICAM5	2.17323183841153	3.18407001879014e-06
ENSG00000239440	NA	2.11450779643628	0.0261273685121282
ENSG00000229953	NA	2.11285099184822	0.00977744541665835
ENSG00000083454	P2RX5	2.08133607204138	0.0229095519109863
ENSG00000259278	NA	2.07604334780419	0.011712459930626
ENSG00000172137	CALB2	2.0587713810557	4.04318975831427e-23
ENSG00000148848	ADAM12	2.01654874799632	6.63828846257874e-25
ENSG00000175899	A2M	1.97439022594941	1.50982426191081e-80
ENSG00000270800	RPS10-NUDT3	1.96027156898943	0.0130614948812493
ENSG00000159167	STC1	1.95549358688922	1.41336824567943e-57
ENSG00000006016	CRLF1	1.90976699796369	0.0156039902654581
ENSG00000077009	NMRK2	1.89344880322514	1.89142539354823e-05
ENSG00000123977	DAW1	1.88581470985849	0.000218684508013443
ENSG00000166589	CDH16	1.85267826542936	0.0174911936961052
ENSG00000136698	CFC1	1.85248066456248	0.00071047151794243
ENSG00000163235	TGFA	1.84845721568207	9.10001292028661e-10
ENSG00000079393	DUSP13	1.84206345196231	3.08929885767159e-13
ENSG00000177679	SRRM3	1.83893475422917	7.12676217707993e-06
ENSG00000175832	ETV4	1.83095396389889	1.66935032186939e-41
ENSG00000166396	SERPINB7	1.81691344226401	0.00462196773313768
ENSG00000117245	KIF17	1.81467392714995	0.0102821517022558
ENSG00000236393	NA	1.80992483351257	2.99183982907098e-11
ENSG00000165272	AQP3	1.78899942579942	7.45697179667693e-11
ENSG00000197106	SLC6A17	1.78451051966928	3.84339364192341e-08
ENSG00000152377	SPOCK1	1.76602268193971	2.05527056984575e-61
ENSG00000120937	NPPB	1.760900550554	1.5565517930906e-54
ENSG00000180815	MAP3K15	1.75197795026477	0.000384976233703851
ENSG00000172478	C2orf54	1.74679037879916	0.00597994801669798
ENSG00000074211	PPP2R2C	1.74233995088004	1.45289401364272e-09
ENSG00000167608	TMC4	1.73830417454324	3.90666171591339e-05
ENSG00000172350	ABCG4	1.72739136060963	4.31098351242486e-10
ENSG00000140465	CYP1A1	1.70804513937979	4.21015348281259e-22
ENSG00000106366	SERPINE1	1.70707811328301	9.23385006222344e-54
ENSG00000181773	GPR3	1.70481093259225	3.48965778963803e-08
ENSG00000134259	NGF	1.69440984705448	0.0036064681535281
ENSG00000163630	SYNPR	1.68127174322413	0.00451324106382577
ENSG00000101670	LIPG	1.66611529425843	2.45580930044836e-17
ENSG00000143333	RGS16	1.63587311423003	0.029114203580072
ENSG00000162444	RBP7	1.63432541179019	2.51175077875245e-07
ENSG00000144908	ALDH1L1	1.62270310977197	0.0421213543657437
ENSG00000105711	SCN1B	1.61066254899172	0.00211447723946264
ENSG00000101892	ATP1B4	1.5773714595633	1.14448377850986e-13
ENSG00000174429	ABRA	1.56824911976574	1.06138745090555e-34
ENSG00000242349	NA	1.56378169334626	3.05784925941435e-11
ENSG00000130513	GDF15	1.55329948820872	1.21659316980432e-09
ENSG00000249992	TMEM158	1.54669053125722	0.0151600298570844
ENSG00000088726	TMEM40	1.54348649377764	1.11020589188104e-19
ENSG00000138131	LOXL4	1.54007838895848	2.53512469859014e-47
ENSG00000142871	CYR61	1.52945721215893	6.83111704571785e-37
ENSG00000066056	TIE1	1.52927095886661	0.00031384561038412
ENSG00000165887	ANKRD2	1.51259390779776	7.54153861452599e-05
ENSG00000168530	MYL1	1.5108777767094	8.45359144886826e-05
ENSG00000105649	RAB3A	1.48872813510351	2.22264823102602e-10
ENSG00000169783	LINGO1	1.46940655640086	0.0227066844631728
ENSG00000185022	MAFF	1.45281514584399	1.12509200524905e-08
ENSG00000245532	NA	1.44207212365192	8.21983571932387e-12
ENSG00000204388	HSPA1B	1.44104951705607	4.21021693022631e-24
ENSG00000170498	KISS1	1.42614569448213	0.0131027221126459
ENSG00000119508	NR4A3	1.42305982913276	2.4965283618829e-10
ENSG00000172005	MAL	1.42225163460322	0.0491139616230514
ENSG00000104892	KLC3	1.42157338790062	0.0397496389094613
ENSG00000107742	SPOCK2	1.41770630689561	6.91872108046304e-37
ENSG00000131435	PDLIM4	1.41199491495218	4.87080886528166e-16
ENSG00000120129	DUSP1	1.40657424092847	1.07122251702896e-28
ENSG00000131015	ULBP2	1.40611975750973	0.0337976433555107
ENSG00000212158	NA	1.39881793124501	0.0475929516099485
ENSG00000205710	C17orf107	1.38908122837264	3.763248899041e-07
ENSG00000108932	SLC16A6	1.37889191467508	0.00344947380412324
ENSG00000149591	TAGLN	1.37653932701385	4.48835208631969e-34
ENSG00000185950	IRS2	1.33483035687294	2.59655757181412e-11
ENSG00000137267	TUBB2A	1.33010038284712	2.17920491955294e-30
ENSG00000255815	NA	1.32830745475652	1.06450912002133e-05
ENSG00000175175	PPM1E	1.32046845341277	0.0117132726246488
ENSG00000109846	CRYAB	1.31147641015922	2.6833645828801e-34
ENSG00000249306	NA	1.31121206548091	0.00286670728153283
ENSG00000175206	NPPA	1.30779473979674	1.01059681895864e-30
ENSG00000114480	GBE1	1.30362117819	3.54953597205559e-35
ENSG00000185669	SNAI3	1.29102186130833	0.0338691229164994
ENSG00000171551	ECEL1	1.27638693605769	5.23949233884807e-05
ENSG00000023445	BIRC3	1.27182913011221	0.0160041792801067
ENSG00000171357	LURAP1	1.265024265086	8.00771041919398e-14
ENSG00000164251	F2RL1	1.26188642079087	0.0181858084492581
ENSG00000138347	MYPN	1.25845236873608	1.11764634864972e-31
ENSG00000178597	PSAPL1	1.25236663422306	3.10958720452245e-05
ENSG00000130751	NPAS1	1.24881203933823	0.00023054795571357
ENSG00000133424	LARGE1	1.24162316706971	2.87327402160411e-29
ENSG00000143772	ITPKB	1.2410020146375	8.33804061955093e-11
ENSG00000132329	RAMP1	1.23396277676551	4.19982752896162e-08
ENSG00000127561	SYNGR3	1.23007610871769	5.54447201155109e-16
ENSG00000130822	PNCK	1.22920849529705	1.09760360538242e-21
ENSG00000130234	ACE2	1.22045099097722	2.38353533058909e-21
ENSG00000148600	CDHR1	1.2197773359754	0.0228841747857509
ENSG00000008517	IL32	1.21910545494447	0.0241176647556123
ENSG00000095303	PTGS1	1.21339995058809	0.000853071123496883
ENSG00000183091	NEB	1.20990484512121	3.87559258770793e-05
ENSG00000106538	RARRES2	1.20599196965746	9.07446415214181e-05
ENSG00000164181	ELOVL7	1.20080144360386	0.000312497014324723
ENSG00000112414	ADGRG6	1.19989125863905	2.0154255711528e-24
ENSG00000069122	ADGRF5	1.19828613985062	0.00238584314362665
ENSG00000120875	DUSP4	1.19493717549525	6.45640448661392e-06
ENSG00000157064	NMNAT2	1.18982557870662	0.00858765511670781
ENSG00000266709	NA	1.18876579679063	0.00373725226337993
ENSG00000130558	OLFM1	1.18252242143694	1.49720496911511e-05
ENSG00000188522	FAM83G	1.18229950953592	7.70177173904965e-13
ENSG00000100505	TRIM9	1.18060180454507	1.61016961200727e-13
ENSG00000172346	CSDC2	1.17233740813937	2.8479572299842e-05
ENSG00000167767	KRT80	1.17180113660166	4.99751294255842e-10
ENSG00000224520	NA	1.16065752052291	0.00316312306083335
ENSG00000197893	NRAP	1.15906078878869	1.89134792266015e-23
ENSG00000126803	HSPA2	1.15477682568557	1.9507605045633e-28
ENSG00000173846	PLK3	1.15445375399469	9.45665778345888e-08
ENSG00000138678	GPAT3	1.15311604886395	3.56871328853293e-25
ENSG00000114378	HYAL1	1.14246732455739	0.00772561341564037
ENSG00000167772	ANGPTL4	1.14085175863908	0.0142184563797141
ENSG00000109072	VTN	1.14007653160025	0.000116254941661262
ENSG00000133392	MYH11	1.13968134652491	7.35215306130225e-27
ENSG00000080031	PTPRH	1.13139637908302	3.4982082907424e-06
ENSG00000138119	MYOF	1.12904475866186	3.58216881475071e-26
ENSG00000196781	TLE1	1.12857636376454	0.000133453884304874
ENSG00000263320	NA	1.1250718112328	0.0316044563071186
ENSG00000200434	NA	1.12301665875269	4.77203745013982e-20
ENSG00000199990	NA	1.12183273467688	0.000865253455587281
ENSG00000251705	NA	1.11748042553222	2.21538136344726e-23
ENSG00000111799	COL12A1	1.10635203389458	4.40492118591008e-19
ENSG00000137193	PIM1	1.10583932956574	8.76294372673294e-20
ENSG00000175874	CREG2	1.10501356451922	0.00158269957760292
ENSG00000059804	SLC2A3	1.1011806662019	1.39524539345072e-24
ENSG00000180758	GPR157	1.10096092152874	1.78644996731827e-17
ENSG00000157087	ATP2B2	1.10093488515435	0.0039604050370329
ENSG00000102034	ELF4	1.09936378135496	8.77600018567582e-07
ENSG00000134107	BHLHE40	1.09225521995409	2.55871490204209e-18
ENSG00000166922	SCG5	1.08944806950543	6.25524605819215e-09
ENSG00000143382	ADAMTSL4	1.08526539199486	2.23904508863095e-18
ENSG00000234745	HLA-B	1.08005085304147	1.37865846754208e-07
ENSG00000112139	MDGA1	1.07913687758219	3.40260678518363e-05
ENSG00000006210	CX3CL1	1.07365582840582	1.20911202019844e-05
ENSG00000197991		1.06766523147512	4.21015348281259e-22
ENSG00000118523	CTGF	1.06704066903215	1.41317185065135e-23
ENSG00000140557	ST8SIA2	1.06654695253331	3.91926158828935e-12
ENSG00000005884	ITGA3	1.06247572893289	5.70691481049749e-23
ENSG00000206532	NA	1.05674656124297	0.0175351982585814
ENSG00000137285	TUBB2B	1.05572002851585	1.7805426706251e-15
ENSG00000147036	LANCL3	1.05515962858955	0.0280219573190828
ENSG00000140459	CYP11A1	1.04966494303474	0.0011474911642756
ENSG00000226976	NA	1.04634970622681	0.0438659079232
ENSG00000099937	SERPIND1	1.04055363568297	0.0143723794984855
ENSG00000117595	IRF6	1.03974317951115	4.20963668542403e-16
ENSG00000124507	PACSIN1	1.03956860393414	3.12668599788326e-09
ENSG00000144681	STAC	1.03898449637061	1.44801480126998e-08
ENSG00000003987	MTMR7	1.03597829395205	0.00225492968551949
ENSG00000169756	LIMS1	1.03346419289764	2.26674315303447e-21
ENSG00000079482	OPHN1	1.03335346684886	3.55389310086666e-22
ENSG00000138792	ENPEP	1.03099766923669	6.91997177020449e-06
ENSG00000130164	LDLR	1.02601260601249	3.9980388289038e-22
ENSG00000254285	NA	1.02487034948393	0.00441251173061789
ENSG00000145911	N4BP3	1.02134752036503	1.30226483111906e-08
ENSG00000143369	ECM1	1.02106736181623	1.39375795684726e-07
ENSG00000110675	ELMOD1	1.01853418572235	0.00488362280836814
ENSG00000171385	KCND3	1.01566258902819	0.000206610071884922
ENSG00000117152	RGS4	1.01469934610166	3.40565732000729e-14
ENSG00000101134	DOK5	1.01366584678296	0.0265292357451291
ENSG00000154127	UBASH3B	1.00833646956283	2.96628375199989e-09
ENSG00000100311	PDGFB	1.0050389339629	6.80756317534639e-08
ENSG00000104881	PPP1R13L	1.00226909177769	1.0956240622421e-05
ENSG00000170801	HTRA3	0.997900161918668	0.0372307974209917
ENSG00000159399	HK2	0.997841903991909	5.9072280629974e-17
ENSG00000136274	NACAD	0.996631494803377	2.21164615972744e-05
ENSG00000237463	NA	0.996382915971805	6.22222870798269e-09
ENSG00000261088	NA	0.994917358212327	0.0049102945749124
ENSG00000125895	TMEM74B	0.993512987782055	0.00772561341564037
ENSG00000165474	GJB2	0.991650100614382	0.000155102909839589
ENSG00000131242	RAB11FIP4	0.990546207922256	0.0010953869438847
ENSG00000159200	RCAN1	0.988449858390692	1.21806078793902e-20
ENSG00000131016	AKAP12	0.986147566737025	1.73967716051671e-20
ENSG00000175352	NRIP3	0.985502579890011	0.000139998559758377
ENSG00000106537	TSPAN13	0.982928241644185	1.89612808226591e-20
ENSG00000141639	MAPK4	0.98231328116968	2.11847036744185e-14
ENSG00000130066	SAT1	0.977478261157905	2.79107854053183e-11
ENSG00000131979	GCH1	0.976821293845633	0.00977744541665835
ENSG00000161513	FDXR	0.975727169745139	1.1070301550684e-07
ENSG00000137801	THBS1	0.975573791258858	6.11308793695763e-18
ENSG00000100302	RASD2	0.973954999748427	0.0170745500227499
ENSG00000142910	TINAGL1	0.973834157828899	4.72383814739829e-19
ENSG00000197147	LRRC8B	0.969271439160847	5.66621432329961e-13
ENSG00000123836	PFKFB2	0.968148301751009	4.73651611941211e-14
ENSG00000136854	STXBP1	0.967913376484859	0.000162197810362935
ENSG00000201227	NA	0.966565999949744	0.00505991248042844
ENSG00000188042	ARL4C	0.963990091042784	2.96783042068222e-07
ENSG00000204540	PSORS1C1	0.959990377712899	0.0253971091727912
ENSG00000143590	EFNA3	0.957536970007765	0.00638682986862292
ENSG00000204758	NA	0.955705118858502	0.013000563683524
ENSG00000222041	NA	0.952129589571729	5.27364530962452e-08
ENSG00000143674	MAP3K21	0.951346924597426	0.0114302222729295
ENSG00000160469	BRSK1	0.950018846824616	1.37231845528922e-09
ENSG00000116741	RGS2	0.949527044715289	1.05968257841618e-08
ENSG00000204520	MICA	0.949269644860738	7.25708133645798e-14
ENSG00000109089	CDR2L	0.947276200561951	4.82420733693523e-09
ENSG00000173898	SPTBN2	0.946958963757207	1.33269941105799e-06
ENSG00000197696	NMB	0.945405373389949	7.31214033664234e-05
ENSG00000117266	CDK18	0.942404902162507	1.46603564329003e-06
ENSG00000168917	SLC35G2	0.941981758335113	0.00891783981292362
ENSG00000068078	FGFR3	0.937942872554845	0.00140061989973707
ENSG00000159164	SV2A	0.934737213397539	1.70582601493028e-13
ENSG00000178162	NA	0.932886077263543	0.0151207306015003
ENSG00000091622	PITPNM3	0.932458213238917	9.63394847554105e-05
ENSG00000204052	LRRC73	0.930063064746841	0.0228788572541864
ENSG00000164142	FAM160A1	0.927291825144477	2.39951251845671e-08
ENSG00000232018	NA	0.921682236655025	0.0179684189871679
ENSG00000167861	HID1	0.921269787653575	1.75224911742503e-07
ENSG00000145623	OSMR	0.91964967511258	0.00479271565855245
ENSG00000203879	GDI1	0.918976267347685	2.26951922303879e-17
ENSG00000164976	KIAA1161	0.917443383677609	4.18259646120435e-06
ENSG00000214548	NA	0.913018400777958	2.94353342648847e-09
ENSG00000116717	GADD45A	0.912906381425088	1.54398644851901e-13
ENSG00000178038	ALS2CL	0.912198886333751	0.00183939941642594
ENSG00000103253	HAGHL	0.911510670475439	0.00302497975177721
ENSG00000100345	MYH9	0.910885875414802	2.342523451117e-16
ENSG00000095637	SORBS1	0.909255691101755	5.35798069620275e-16
ENSG00000175084	DES	0.908053531934674	7.43118492760367e-16
ENSG00000251562	NA	0.90742884221209	5.06632064016658e-16
ENSG00000167578	RAB4B	0.904842809460636	0.00445726797997419
ENSG00000131730	CKMT2	0.903559700617497	2.17106474214868e-17
ENSG00000158014	SLC30A2	0.903484036610149	2.82083386729084e-07
ENSG00000186480	INSIG1	0.903457163835381	0.000577658061763872
ENSG00000112972	HMGCS1	0.9030163574951	3.91679950999436e-16
ENSG00000158467	AHCYL2	0.900936268212727	6.7730824347128e-09
ENSG00000248568	NA	0.898185425821955	0.0338328147785002
ENSG00000163170	BOLA3	0.897405692214875	3.12614664828109e-09
ENSG00000173391	OLR1	0.893917126493201	0.0194718689972188
ENSG00000162522	KIAA1522	0.892013850047434	4.4742901079221e-07
ENSG00000166165	CKB	0.891844420978073	0.00209461443742972
ENSG00000170421	KRT8	0.891624430971013	3.40574153209328e-15
ENSG00000106665	CLIP2	0.89138010362781	1.34522391692916e-06
ENSG00000153904	DDAH1	0.886888557015053	2.17247809605443e-16
ENSG00000172965	NA	0.884473910860929	2.1045440597119e-10
ENSG00000178922	HYI	0.883573359966085	3.80338905203684e-07
ENSG00000171365	CLCN5	0.882967976074888	1.56784203413386e-15
ENSG00000100003	SEC14L2	0.88240730968284	0.0114567395707611
ENSG00000197948	FCHSD1	0.879293243195864	0.000506916274528874
ENSG00000137124	ALDH1B1	0.878630924778314	1.70333787681813e-15
ENSG00000180628	PCGF5	0.873533256477251	2.17247809605443e-16
ENSG00000140403	DNAJA4	0.872028912801166	2.53496519056892e-09
ENSG00000115289	PCGF1	0.870742475461746	3.04006054956043e-05
ENSG00000158715	SLC45A3	0.869369985717159	0.00211185712044341
ENSG00000107738	VSIR	0.868721609564801	3.76644223383393e-05
ENSG00000052802	MSMO1	0.868190243971656	8.64492792759092e-14
ENSG00000134030	CTIF	0.864851255232155	5.55879103956104e-14
ENSG00000134716	CYP2J2	0.863375462601765	5.45630568350805e-15
ENSG00000024422	EHD2	0.863357429114713	3.57687718033616e-05
ENSG00000111057	KRT18	0.862549752040212	2.29686906030499e-14
ENSG00000167797	CDK2AP2	0.8565039231472	5.49417055349364e-11
ENSG00000006652	IFRD1	0.855750085860997	1.66388666297835e-11
ENSG00000128683	GAD1	0.854189450533561	0.00751923263768011
ENSG00000156381	ANKRD9	0.85144711458984	5.50341092643832e-06
ENSG00000271952	NA	0.850826771355832	0.0464829657884447
ENSG00000154553	PDLIM3	0.849633025185319	4.80869234589605e-14
ENSG00000089060	SLC8B1	0.84729890938447	0.00968232624792834
ENSG00000122641	INHBA	0.84618343892539	1.86244939916092e-13
ENSG00000198682	PAPSS2	0.845272541566303	5.95329459897222e-12
ENSG00000157680	DGKI	0.845189141981533	2.05549646922858e-13
ENSG00000130402	ACTN4	0.842791244175752	0.00450262275858778
ENSG00000158435	CNOT11	0.842160764433365	3.7846344331434e-15
ENSG00000169032	MAP2K1	0.839332058760431	5.19339996007452e-14
ENSG00000157613	CREB3L1	0.83892433457471	0.000313686017561307
ENSG00000070404	FSTL3	0.834157674200807	2.15484113333549e-11
ENSG00000172403	SYNPO2	0.83415000546144	2.06902887363682e-14
ENSG00000133107	TRPC4	0.832216774144821	3.42504927880575e-07
ENSG00000116132	PRRX1	0.830657634584209	2.05543557662745e-13
ENSG00000157193	LRP8	0.830434271962319	1.57743907930409e-08
ENSG00000075426	FOSL2	0.827887307339519	3.30704829020416e-11
ENSG00000172893	DHCR7	0.821925387102183	4.09229095895056e-13
ENSG00000171608	PIK3CD	0.821256662410525	4.94117850316844e-05
ENSG00000155324	GRAMD2B	0.820757368365867	2.6228300534668e-09
ENSG00000120217	CD274	0.819690768963836	0.00720901907508031
ENSG00000204394	VARS	0.819423233955513	7.63288472166846e-11
ENSG00000175445	LPL	0.818307625375115	0.000137691549741504
ENSG00000163545	NUAK2	0.816725358330315	0.00505997123609892
ENSG00000147202	DIAPH2	0.816184126923253	2.3053021906294e-06
ENSG00000060762	MPC1	0.815537442212487	6.99409368704447e-13
ENSG00000173545	ZNF622	0.814193446834093	5.49296532407619e-13
ENSG00000161958	FGF11	0.810196706122698	0.000365600254588632
ENSG00000127824	TUBA4A	0.810182042652437	3.10372444356280e-09
ENSG00000188290	HES4	0.809738378771739	0.00560393836760148
ENSG00000161896	IP6K3	0.809518620677954	0.0140716029772555
ENSG00000099194	SCD	0.808711126609456	4.89544408025353e-14
ENSG00000142669	SH3BGRL3	0.808096714988964	1.88238215932148e-09
ENSG00000129675	ARHGEF6	0.807937425440237	4.64148636136293e-07
ENSG00000159251	ACTC1	0.80590473110814	3.8087768845878e-11
ENSG00000125648	SLC25A23	0.805425483752606	4.35389532276461e-14
ENSG00000133808	MICALCL	0.805244799234095	0.00104336763417204
ENSG00000221955	SLC12A8	0.801474506298583	0.0241884129838587
ENSG00000169908	TM4SF1	0.80140887349613	2.78550538543969e-08
ENSG00000113070	HBEGF	0.800075644601206	8.59710006242855e-13
ENSG00000204592	HLA-E	0.796308151919094	1.76343579849753e-06
ENSG00000141458	NPC1	0.793619184613787	4.80771086711929e-11
ENSG00000105974	CAV1	0.792422744266163	2.49418618905542e-12
ENSG00000231811	NA	0.788365120743009	5.15401032136366e-07
ENSG00000119715	ESRRB	0.787568612903524	0.000284986821272511
ENSG00000242173	ARHGDIG	0.785907117201438	0.0165946695415035
ENSG00000133069	TMCC2	0.785599029322503	0.000642961463694075
ENSG00000169213	RAB3B	0.785148052174496	4.60555244723063e-05
ENSG00000204389	HSPA1A	0.7850229870437	1.16206011943855e-09
ENSG00000104833	TUBB4A	0.781959501444443	0.0424728845758693
ENSG00000061918	GUCY1B3	0.780874401969576	2.83844022125086e-11
ENSG00000196466	ZNF799	0.779532870487341	0.0499033939411441
ENSG00000175197	DDIT3	0.779391004963479	2.51403910283106e-05
ENSG00000248429	NA	0.776443843952488	0.0335299037904452
ENSG00000168495	POLR3D	0.776071953882645	1.33307847497159e-09
ENSG00000160767	FAM189B	0.775774908701431	0.00151817760375033
ENSG00000099992	TBC1D10A	0.775086390970577	0.00225449804570112
ENSG00000165912	PACSIN3	0.774004195721601	1.56410126276832e-07
ENSG00000052344	PRSS8	0.767523079444213	0.0100110298092936
ENSG00000125746	EML2	0.767126085087628	1.92696827978457e-08
ENSG00000129521	EGLN3	0.766119775393353	5.86246140823937e-12
ENSG00000180834	MAP6D1	0.765983189895488	0.000544612660624644
ENSG00000181788	SIAH2	0.76567220561808	1.05035552561126e-11
ENSG00000125089	SH3TC1	0.76494536921194	0.0427306805438968
ENSG00000177106	EPS8L2	0.763818633359446	0.00221059746933869
ENSG00000170381	SEMA3E	0.763469718654402	0.0367391069218906
ENSG00000155367	PPM1J	0.760912523538008	0.0113588347894382
ENSG00000148834	GSTO1	0.760439524272989	3.28879346601087e-12
ENSG00000258399	NA	0.760221441254357	0.0167028251659364
ENSG00000198355	PIM3	0.758501927541093	4.26785139579447e-05
ENSG00000103187	COTL1	0.755161049910319	1.61184248831795e-10
ENSG00000076554	TPD52	0.753499107937582	3.60150929300996e-09
ENSG00000138623	SEMA7A	0.751996247845885	0.000951245839419093
ENSG00000171345	KRT19	0.751548642368893	1.70203423157778e-08
ENSG00000122574	WIPF3	0.749081549537574	0.00032607148179857
ENSG00000225614	ZNF469	0.747888805074341	0.0283710451607042
ENSG00000142552	RCN3	0.747371723927299	0.0100666618481595
ENSG00000148426	PROSER2	0.746139973569847	2.17893059140958e-06
ENSG00000188517	COL25A1	0.744669081701481	0.000453684748313644
ENSG00000120306	CYSTM1	0.742857441812305	2.77549213892523e-09
ENSG00000130529	TRPM4	0.742168201357395	0.000196410277835643
ENSG00000196850	PPTC7	0.740568543897788	1.78303819586959e-07
ENSG00000167799	NUDT8	0.739648527697413	0.0245415540970045
ENSG00000186577	SMIM29	0.737981051372982	0.0106049130000556
ENSG00000185761	ADAMTSL5	0.737829102630803	0.000324886570208718
ENSG00000253304	TMEM200B	0.73731276575946	0.0114567395707611
ENSG00000118473	SGIP1	0.734478174902434	2.09001990318497e-08
ENSG00000120437	ACAT2	0.734444242519554	6.03234130580294e-11
ENSG00000087076	HSD17B14	0.734340049169011	0.00122333133299163
ENSG00000179967	NA	0.73425605460644	0.0061631901902774
ENSG00000001461	NIPAL3	0.73312964162155	2.04337600556329e-10
ENSG00000179832	MROH1	0.731185660471773	0.00352498330421952
ENSG00000067064	IDI1	0.730112963440063	3.68917598471513e-11
ENSG00000079459	FDFT1	0.730010782273442	1.68213960879078e-11
ENSG00000019505	SYT13	0.72859388325975	5.4052486338441e-10
ENSG00000146072	TNFRSF21	0.726140522953148	1.04649832192375e-09
ENSG00000139725	RHOF	0.725981502532459	8.16533611651771e-08
ENSG00000137571	SLCO5A1	0.725814563570587	0.0229095519109863
ENSG00000130827	PLXNA3	0.725204171787165	1.73857433038524e-06
ENSG00000118263	KLF7	0.723440671993004	1.03279220006245e-06
ENSG00000125454	SLC25A19	0.723186376702268	0.00308534452194179
ENSG00000184185	KCNJ12	0.721035699746724	0.00206131660502416
ENSG00000127241	MASP1	0.720964326341474	4.07861948419016e-10
ENSG00000189067	LITAF	0.720422269557263	1.07681159613112e-08
ENSG00000135424	ITGA7	0.719357628836768	3.20422721998496e-11
ENSG00000185585	OLFML2A	0.715862994637742	1.62102508243024e-09
ENSG00000148842	CNNM2	0.712412853893117	0.000772125910319824
ENSG00000162729	IGSF8	0.709675762303756	0.000716823570075292
ENSG00000136068	FLNB	0.708810007720208	1.45903584773767e-10
ENSG00000114316	USP4	0.70609101986367	3.80730790065735e-07
ENSG00000271755	NA	0.705794090525073	0.0386766539018808
ENSG00000101608	MYL12A	0.705632875738545	3.38590079660914e-10
ENSG00000121769	FABP3	0.70529773335941	1.38474119982221e-09
ENSG00000104998	IL27RA	0.705203848195299	0.00598777948008284
ENSG00000187498	COL4A1	0.70407012140979	1.22034718231031e-09
ENSG00000167601	AXL	0.698794721108399	5.28617968509203e-10
ENSG00000176170	SPHK1	0.696452989546218	0.0104741103939776
ENSG00000235314	NA	0.695156320594103	0.0237504109164861
ENSG00000166411	IDH3A	0.693134020658473	2.53474807603407e-10
ENSG00000118680	MYL12B	0.691098886589303	2.80169796672256e-10
ENSG00000129170	CSRP3	0.690360732431545	3.88416585024804e-09
ENSG00000105971	CAV2	0.689171908109148	1.55665536684273e-09
ENSG00000138735	PDE5A	0.688599992876964	0.00128791381417927
ENSG00000123358	NR4A1	0.688122876242706	0.000793292368065339
ENSG00000147155	EBP	0.687567939189503	4.34974652505083e-08
ENSG00000182575	NXPH3	0.687331781603047	0.00022645162418356
ENSG00000089723	OTUB2	0.687106058730247	0.0144317641664883
ENSG00000113161	HMGCR	0.687051235740514	9.05611698025472e-10
ENSG00000113369	ARRDC3	0.685717141414874	1.64414890658105e-09
ENSG00000167306	MYO5B	0.685651386454625	0.000962110126277522
ENSG00000072110	ACTN1	0.685416342678418	8.67295902404116e-10
ENSG00000136367	ZFHX2	0.684167934037435	0.00494349668543476
ENSG00000148677	ANKRD1	0.683777102460251	2.93126149148734e-08
ENSG00000173376	NDNF	0.683700899835852	1.90490922697526e-06
ENSG00000145016	RUBCN	0.683694269295206	5.36517977658722e-08
ENSG00000106546	AHR	0.680858626727255	5.70406130441533e-07
ENSG00000044115	CTNNA1	0.68069724520729	3.29109161388188e-09
ENSG00000168710	AHCYL1	0.680507524040377	2.91801710789873e-09
ENSG00000072274	TFRC	0.680209258944287	7.08629866666054e-10
ENSG00000128595	CALU	0.680186023087994	3.5620365320162e-09
ENSG00000168209	DDIT4	0.680181076738998	1.37447977873639e-06
ENSG00000126458	RRAS	0.679681691056329	1.3146982216148e-06
ENSG00000135074	ADAM19	0.676192953346411	1.24015648053065e-09
ENSG00000112695	COX7A2	0.675441390562488	1.03269679763032e-09
ENSG00000151729	SLC25A4	0.672317290580796	3.88416585024804e-09
ENSG00000076662	ICAM3	0.671066180392226	0.0190638678291327
ENSG00000242114	MTFP1	0.670787694807469	0.0320954245772628
ENSG00000185567	AHNAK2	0.669993708385032	2.52846465048016e-08
ENSG00000169862	CTNND2	0.669795308956347	0.00140014730067467
ENSG00000197616	MYH6	0.669789848803386	1.76428625374516e-08
ENSG00000108352	RAPGEFL1	0.668917202081833	0.00506125997171138
ENSG00000117479	SLC19A2	0.668261615808981	4.89212640740493e-06
ENSG00000122861	PLAU	0.668218672040701	0.0193676574287165
ENSG00000140511	HAPLN3	0.667849636176032	0.0497573226890548
ENSG00000196141	SPATS2L	0.667046779765697	4.66942876440641e-09
ENSG00000164086	DUSP7	0.666876967587169	0.000397645945380541
ENSG00000139514	SLC7A1	0.664220130025837	4.19982752896162e-08
ENSG00000165271	NOL6	0.664103868602173	5.81644344661308e-08
ENSG00000080824	HSP90AA1	0.663552934564279	5.07745320318175e-09
ENSG00000124762	CDKN1A	0.66338933826255	4.70643800295956e-09
ENSG00000213719	CLIC1	0.663269569512486	1.5016408336546e-09
ENSG00000079435	LIPE	0.663181267990807	0.0169373124280888
ENSG00000185436	IFNLR1	0.66272153163444	0.00142751162695265
ENSG00000101680	LAMA1	0.662147323153154	1.08511520000608e-08
ENSG00000198342	ZNF442	0.661469815353509	0.0498751571523106
ENSG00000198853	RUSC2	0.660937418391607	1.11375084108804e-08
ENSG00000163975	MELTF	0.659966629519617	0.000698317908062623
ENSG00000167553	TUBA1C	0.658635465927171	7.29660667801569e-09
ENSG00000072682	P4HA2	0.656576919551849	1.06780606196938e-08
ENSG00000171970	ZNF57	0.655353144631247	0.0118700699907989
ENSG00000102385	DRP2	0.654986565963683	3.0241772337282e-06
ENSG00000115255	REEP6	0.654308542424136	0.0262578238953398
ENSG00000142949	PTPRF	0.653936312478783	3.98012095172543e-08
ENSG00000144893	MED12L	0.653128575447202	4.88303026000634e-06
ENSG00000163884	KLF15	0.652374856398036	0.0265113149314042
ENSG00000145349	CAMK2D	0.651978017077664	1.30226483111906e-08
ENSG00000022267	FHL1	0.651200517915073	5.03329612397365e-09
ENSG00000165886	UBTD1	0.651056795692083	0.0462705590456128
ENSG00000174669	SLC29A2	0.649890816829516	8.62155453526123e-06
ENSG00000112379	ARFGEF3	0.649658416773355	0.0467993903790065
ENSG00000139289	PHLDA1	0.649515455752284	1.02007757048345e-08
ENSG00000162734	PEA15	0.646371642863662	1.0194570656498e-08
ENSG00000089639	GMIP	0.644546220150235	0.021855088031648
ENSG00000189060	H1F0	0.643079531592611	2.54221469269695e-08
ENSG00000150961	SEC24D	0.642472234840732	3.59870446091274e-08
ENSG00000148154	UGCG	0.642361037244111	7.29839223429809e-08
ENSG00000110841	PPFIBP1	0.64222091632255	6.90960812341488e-09
ENSG00000131871	SELENOS	0.641544167594689	3.82444314406604e-07
ENSG00000051128	HOMER3	0.640047652784448	0.00433726734458172
ENSG00000197712	FAM114A1	0.639091595604187	6.96220321513721e-08
ENSG00000135469	COQ10A	0.638908786156642	7.22732036493419e-05
ENSG00000158578	ALAS2	0.638831319457117	8.66938186796747e-05
ENSG00000126878	AIF1L	0.637023185439355	4.42166264422568e-08
ENSG00000101871	MID1	0.635879507592976	6.70403898491352e-09
ENSG00000074047	GLI2	0.635788044301093	0.00710842371099734
ENSG00000054967	RELT	0.634815453895924	0.0285978066959384
ENSG00000004399	PLXND1	0.633931036187942	0.000279130067122347
ENSG00000105287	PRKD2	0.633918962691089	0.0285978066959384
ENSG00000198276	UCKL1	0.632805298389845	0.000380009234571271
ENSG00000085185	BCORL1	0.631754262177084	0.0130560061027588
ENSG00000107819	SFXN3	0.631337942156899	1.0417344340663e-05
ENSG00000176490	DIRAS1	0.630361281832739	0.00123385154273801
ENSG00000163584	RPL22L1	0.63030250615843	1.66362146916377e-06
ENSG00000156504	FAM122B	0.629963375865193	2.49094993505998e-05
ENSG00000121671	CRY2	0.629640686613118	3.57728281711639e-08
ENSG00000108828	VAT1	0.629276767166447	2.00472859317818e-08
ENSG00000100934	SEC23A	0.628713395632711	5.33371250249862e-08
ENSG00000077522	ACTN2	0.628380445250662	8.85591900000542e-08
ENSG00000100554	ATP6V1D	0.62781775345611	1.89249525944111e-08
ENSG00000010278	CD9	0.62669491795433	0.000654681439400493
ENSG00000119986	AVPI1	0.626208613206004	0.00395206511785987
ENSG00000006327	TNFRSF12A	0.626060103230569	4.50130543039605e-08
ENSG00000115468	EFHD1	0.624045095256961	0.000388363528927062
ENSG00000172840	PDP2	0.62398171574633	0.00314911803429398
ENSG00000130762	ARHGEF16	0.622287017988982	0.0306350222097528
ENSG00000120053	GOT1	0.620360927229065	3.98012095172543e-08
ENSG00000006125	AP2B1	0.619681180474303	2.18217249582402e-08
ENSG00000213337	ANKRD39	0.618584789171915	0.0369742495971172
ENSG00000185274	GALNT17	0.615773768312804	6.79535842134648e-07
ENSG00000197822	OCLN	0.615047025810775	0.0190679301174152
ENSG00000273117	NA	0.614053250291485	0.0334055187617563
ENSG00000183762	KREMEN1	0.612459547087781	0.000790654549934664
ENSG00000164023	SGMS2	0.612426047004058	6.68258241774049e-05
ENSG00000184216	IRAK1	0.611964101778271	2.9517349816554e-05
ENSG00000175182	FAM131A	0.611735907042372	0.00368825455921558
ENSG00000130956	HABP4	0.611599903717478	1.16224930492406e-06
ENSG00000108479	GALK1	0.610476581237469	0.0207035639699135
ENSG00000149218	ENDOD1	0.608250620857692	2.56857268658249e-05
ENSG00000101844	ATG4A	0.607644933576131	7.09469815332155e-06
ENSG00000250091	DNAH10OS	0.607553510628796	0.0171197251523414
ENSG00000142733	MAP3K6	0.607487072431458	0.00624688646680313
ENSG00000100325	ASCC2	0.607321789871196	2.40605117976583e-05
ENSG00000163909	HEYL	0.6069785546189	0.0414236109038342
ENSG00000148803	FUOM	0.606253725675239	0.0208995727542199
ENSG00000167778	SPRYD3	0.60589930783787	1.30303371453906e-05
ENSG00000066855	MTFR1	0.605689165774165	9.33586328091987e-05
ENSG00000169220	RGS14	0.605141123565101	0.0165166099564808
ENSG00000269378	NA	0.604299897160001	0.0447583737421256
ENSG00000089351	GRAMD1A	0.603728074319463	0.000304317156640109
ENSG00000140939	NOL3	0.60301356467781	0.00991672738038837
ENSG00000156265	MAP3K7CL	0.602874118913635	0.00591164518072786
ENSG00000105928	DFNA5	0.601907619230545	0.00392965572904939
ENSG00000154917	RAB6B	0.60061175306868	6.95969226103192e-05
ENSG00000140057	AK7	0.600286403462647	0.00966608502667795
ENSG00000104725	NA	0.60005536123057	0.00545317743883072
ENSG00000008394	MGST1	0.599760077508354	6.73822184325319e-07
ENSG00000185112	FAM43A	0.597997429672267	0.0105422279284649
ENSG00000144959	NCEH1	0.597618317873892	0.0230934161005903
ENSG00000161281	COX7A1	0.596180836075275	0.00374434339523758
ENSG00000104763	ASAH1	0.594555519515762	2.82083386729084e-07
ENSG00000198838	RYR3	0.592764274200261	0.0157772040289922
ENSG00000133083	DCLK1	0.590418521856939	0.010020328512282
ENSG00000134285	FKBP11	0.589760815234142	0.0401692386684554
ENSG00000078804	TP53INP2	0.589589309929478	5.06420003112816e-06
ENSG00000163191	S100A11	0.58916245177505	1.8424157320957e-06
ENSG00000090530	P3H2	0.587581899687424	1.61391706317271e-07
ENSG00000151690	MFSD6	0.586615040051528	0.0106525058744076
ENSG00000131389	SLC6A6	0.586183478734303	3.24277908124244e-06
ENSG00000113811	SELENOK	0.585701070702344	1.69690775472154e-06
ENSG00000120370	GORAB	0.585037689360443	3.43067242371921e-05

## Sheet: 24h Down
This list represent the xx significantly down-regulated genes identified after 24 hours of ET-1 stimulation
Ensambl	Symbol	logFC	FDR
ENSG00000112706	IMPG1	-4.88432672861439	0.0201359036579769
ENSG00000236846	NA	-4.72715244360249	0.0331535540303064
ENSG00000273328	NA	-3.75021247419618	0.0129246882153913
ENSG00000231213	PLSCR5	-3.59023494823559	0.0274998572125415
ENSG00000224586	GPX5	-3.26665550786043	0.0102032491214031
ENSG00000218690	NA	-3.03265144799392	0.0332457245658651
ENSG00000254231	NA	-2.74429010629871	0.0259872566863946
ENSG00000174944	P2RY14	-2.7122064679102	3.16933711765581e-10
ENSG00000260802	LINC00890	-2.7050934753341	2.30172058982997e-16
ENSG00000164342	TLR3	-2.68622545575645	9.71801578391247e-23
ENSG00000110975	SYT10	-2.62909449640239	0.0429917276854562
ENSG00000263597	NA	-2.6290413154349	0.0409066432126981
ENSG00000120057	SFRP5	-2.61854521818159	1.87723022302755e-19
ENSG00000103546	SLC6A2	-2.59602387743728	0.00402234904681127
ENSG00000182612	TSPAN10	-2.58274998339929	0.00202300956173307
ENSG00000250616	NA	-2.58220160219823	0.00329222514435941
ENSG00000162931	TRIM17	-2.54871370612847	0.0250965527048694
ENSG00000110244	APOA4	-2.53921625338415	0.0248345588762958
ENSG00000175928	LRRN1	-2.52476838625678	2.01929322020143e-09
ENSG00000268560	NA	-2.52322096789585	6.12925251174579e-08
ENSG00000250125	NA	-2.50918320783999	0.0330868169911614
ENSG00000107623	NA	-2.42071062107944	0.0373838816618153
ENSG00000204767	FAM196B	-2.41792292333405	0.0163204242466682
ENSG00000256663	NA	-2.41493964692724	0.0184409794296226
ENSG00000224023	NA	-2.39149962310632	0.00196450646700028
ENSG00000145423	SFRP2	-2.34875476997875	0.00130185761588138
ENSG00000235711	ANKRD34C	-2.31982316014272	1.78305380973016e-08
ENSG00000128573	FOXP2	-2.30816787810893	0.00669096978175015
ENSG00000183287	CCBE1	-2.29939572991362	5.83297741292947e-09
ENSG00000185742	C11orf87	-2.29634914771032	0.0319835807641291
ENSG00000237429	NA	-2.28185243813789	0.0248538914484423
ENSG00000259891	NA	-2.23713918818646	0.0135970404816879
ENSG00000273492	NA	-2.23484493843374	0.00836159172519248
ENSG00000158473	CD1D	-2.22372851038292	0.0479430958040038
ENSG00000132016	C19orf57	-2.21892314065649	0.00673949829674161
ENSG00000139985	ADAM21	-2.21630722461864	0.0190254125055353
ENSG00000118849	RARRES1	-2.205462740694	0.04713799421096
ENSG00000145721	LIX1	-2.1763487197738	1.49091972401907e-59
ENSG00000166343	MSS51	-2.13824729160693	1.582003416954e-26
ENSG00000170477	KRT4	-2.13726495526896	0.0405313290991382
ENSG00000174611	KY	-2.03310710148675	5.91184991069688e-06
ENSG00000151892	GFRA1	-2.0320208161048	2.465574924818e-18
ENSG00000241043	NA	-2.0313330737791	0.0350661035804605
ENSG00000135374	ELF5	-1.9989115192578	0.0492559496838788
ENSG00000229659	NA	-1.96555450688906	0.000152456165302027
ENSG00000171962	DRC3	-1.96102806727201	0.0218014774821925
ENSG00000134317	GRHL1	-1.96032770642197	0.046879215123461
ENSG00000112232	KHDRBS2	-1.95329707216414	1.24253063322719e-12
ENSG00000138315	OIT3	-1.95207928888234	0.0258632017507985
ENSG00000184845	DRD1	-1.90702873266942	8.18106377184067e-09
ENSG00000154162	CDH12	-1.89629599635928	0.00283826130791592
ENSG00000119865	CNRIP1	-1.87143415344256	0.00103496352412182
ENSG00000133863	TEX15	-1.87081390838367	0.0273660207431885
ENSG00000006611	USH1C	-1.86036518169558	6.93090696987905e-05
ENSG00000116745	RPE65	-1.85688901113948	0.00127477408239991
ENSG00000272796	NA	-1.83680828022452	5.0537241617117e-14
ENSG00000143546	S100A8	-1.83466641354049	0.000605806363791447
ENSG00000138496	PARP9	-1.8062254221414	0.000102986347992599
ENSG00000205930	NA	-1.78809592118461	0.0167002062506648
ENSG00000271913	NA	-1.78697982690133	0.0342787086623719
ENSG00000189057	FAM111B	-1.77424031621553	9.6189137800224e-21
ENSG00000267242	NA	-1.7703348905735	0.0105058735000702
ENSG00000175262	C1orf127	-1.76636822468565	0.00183939941642594
ENSG00000118432	CNR1	-1.75574221826141	0.0014409270038861
ENSG00000166707	ZCCHC18	-1.75326742620477	0.0263983044475791
ENSG00000115107	STEAP3	-1.7475180681669	0.00503571684450241
ENSG00000226031	NA	-1.74597566527176	0.00030610364613212
ENSG00000135407	AVIL	-1.73482851513432	5.85178938318046e-05
ENSG00000007952	NOX1	-1.72899457262517	1.94835723634836e-06
ENSG00000064692	SNCAIP	-1.72090520596929	6.39150539491739e-24
ENSG00000138400	MDH1B	-1.72005927896684	0.0290933354318853
ENSG00000246898	NA	-1.70771587649453	0.021855088031648
ENSG00000265096	NA	-1.6989082848619	3.82724168802178e-05
ENSG00000145384	FABP2	-1.69503325687985	1.62511116062199e-06
ENSG00000253459	NA	-1.67445783380827	0.018894511563679
ENSG00000175305	CCNE2	-1.66636767500726	2.75626941688657e-13
ENSG00000234719	NPIPB2	-1.66204244700668	0.0213515017877656
ENSG00000179083	FAM133A	-1.65333287720915	0.000714017604378237
ENSG00000108984	MAP2K6	-1.6529695045306	4.84596681117819e-05
ENSG00000104415	WISP1	-1.64836244848126	0.0253169155107051
ENSG00000273081	NA	-1.64440277850703	1.01107791817132e-05
ENSG00000265174	NA	-1.64158093732726	0.0366391478826818
ENSG00000049283	EPN3	-1.64156140461672	0.000771813743930232
ENSG00000187783	TMEM72	-1.63518939225173	3.21198487823143e-09
ENSG00000183166	CALN1	-1.62765307988624	1.38969368209725e-07
ENSG00000151224	MAT1A	-1.624849234863	0.000209292957566168
ENSG00000154188	ANGPT1	-1.61677888954104	4.97294705952213e-08
ENSG00000128655	PDE11A	-1.60758755316571	4.1458756461075e-08
ENSG00000188778	ADRB3	-1.59712599316789	0.0189513553245883
ENSG00000107099	DOCK8	-1.59665161036184	0.0083370753063511
ENSG00000232995	NA	-1.58268420019854	0.00963136826674137
ENSG00000046889	PREX2	-1.55781911422684	4.95146556857841e-07
ENSG00000237807	NA	-1.54451461002418	0.00299494820698237
ENSG00000091262	ABCC6	-1.51831647000042	9.54812491429659e-13
ENSG00000007968	E2F2	-1.51357263884495	5.13388168251532e-10
ENSG00000182050	MGAT4C	-1.51016442552075	2.5223974810821e-11
ENSG00000119969	HELLS	-1.50160400583469	4.07195596715168e-20
ENSG00000255468	NA	-1.50062839330189	0.0445527448308252
ENSG00000173198	CYSLTR1	-1.49974889059702	0.004360308401562
ENSG00000056736	IL17RB	-1.49707684527559	0.00131448252899574
ENSG00000170231	FABP6	-1.49265248173725	0.0107998261202359
ENSG00000183935	NA	-1.48416525218491	0.0197830876063962
ENSG00000130518	KIAA1683	-1.48173997334963	0.0449555023378963
ENSG00000247131	NA	-1.48140035505692	0.0218442328294578
ENSG00000254469		-1.48112617778712	0.0024544687725884
ENSG00000172935	MRGPRF	-1.47767055857068	0.00377399931230874
ENSG00000180385	NA	-1.47730216575381	0.00389709232847216
ENSG00000109205	ODAM	-1.47602974910894	1.0074351206096e-05
ENSG00000110900	TSPAN11	-1.46911357051659	1.00441223973996e-09
ENSG00000137841	PLCB2	-1.46752048781272	1.46811248721987e-10
ENSG00000048540	LMO3	-1.46517965623332	0.00428598959925765
ENSG00000123080	CDKN2C	-1.4618722853435	0.000443545020559157
ENSG00000064201	TSPAN32	-1.45965034437971	5.50024356970722e-08
ENSG00000182771	GRID1	-1.45587491411003	2.67572358717713e-13
ENSG00000140022	STON2	-1.4458199091693	2.1447863971435e-05
ENSG00000108576	SLC6A4	-1.42734359389683	8.78207698235957e-15
ENSG00000114200	BCHE	-1.42590056262244	2.07372324735948e-05
ENSG00000175785	PRIMA1	-1.4248767982281	6.87273928617746e-08
ENSG00000034063	NA	-1.42017929755986	2.41336139477952e-09
ENSG00000136160	EDNRB	-1.41956912306847	2.5713021687988e-06
ENSG00000103196	CRISPLD2	-1.41807859023345	0.025537801284682
ENSG00000135116	HRK	-1.41675854178342	3.28209216150515e-06
ENSG00000196866	HIST1H2AD	-1.41644286571479	0.0128273282973583
ENSG00000198246	SLC29A3	-1.41468604955353	0.00449168516293906
ENSG00000255121	NA	-1.40278441672192	0.0156061133461184
ENSG00000104147	OIP5	-1.40140984388811	4.4742901079221e-07
ENSG00000225265	NA	-1.40110752355529	0.00504201329683767
ENSG00000055813	CCDC85A	-1.39830569214796	0.00973919539943143
ENSG00000227403	NA	-1.39626690043406	0.0134215710696018
ENSG00000231652	NA	-1.39525130697962	0.020701735788501
ENSG00000177133	NA	-1.38821600866126	1.87111647093855e-10
ENSG00000237976	NA	-1.37685839812613	0.036466868202856
ENSG00000154102	C16orf74	-1.37279075064294	0.003904112774287
ENSG00000160229	ZNF66	-1.36713050675915	0.0190275655083271
ENSG00000145703	IQGAP2	-1.36503881667971	2.94860671282258e-06
ENSG00000170629	NA	-1.35729542217781	2.23215644429041e-09
ENSG00000050438	SLC4A8	-1.35179973017449	1.39375795684726e-07
ENSG00000266903	NA	-1.34889181096376	0.0193266599025364
ENSG00000137259	NA	-1.34785675027496	1.16321774332758e-14
ENSG00000124160	NCOA5	-1.33949893720336	4.54777098662802e-13
ENSG00000235919	NA	-1.33678618361131	0.00673949829674161
ENSG00000221817	NA	-1.33568707288483	0.0252679957731261
ENSG00000143867	OSR1	-1.33542184582898	0.000555385885758433
ENSG00000183044	ABAT	-1.33001271360415	5.91258635532211e-32
ENSG00000235997	NA	-1.32915602283486	2.62885436599445e-08
ENSG00000154678	PDE1C	-1.32423169277145	0.00236540889670197
ENSG00000228716	DHFR	-1.32388195316705	6.35187102878765e-22
ENSG00000157578	LCA5L	-1.31697018957225	0.00350902916630782
ENSG00000184825	NA	-1.31421559115965	0.000492749279563539
ENSG00000206579	XKR4	-1.31296084973236	0.0268850053208156
ENSG00000165730	STOX1	-1.30690455097573	9.01947600468142e-06
ENSG00000154856	APCDD1	-1.30088553966574	1.59816989948277e-17
ENSG00000128536	CDHR3	-1.28267888089081	0.000230065957425887
ENSG00000227199	NA	-1.28054852071428	0.0193134470166256
ENSG00000249816	NA	-1.26265852118202	0.029826190365923
ENSG00000124097	NA	-1.2588338515097	0.000112082062093084
ENSG00000226711	NA	-1.25621749778947	0.0235030147875841
ENSG00000136943	CTSV	-1.25550347536248	5.57936470018596e-14
ENSG00000110436	SLC1A2	-1.25240553242505	0.000238376749529211
ENSG00000157927	RADIL	-1.25096510068682	0.000957830714452521
ENSG00000163032	VSNL1	-1.24927537934816	1.61184248831795e-10
ENSG00000231770	NA	-1.24093667208386	0.00425537299439574
ENSG00000197153	HIST1H3J	-1.24051571613007	4.910446766964e-14
ENSG00000260400	NA	-1.239025598966	0.000102518653632084
ENSG00000247271	NA	-1.23865681019342	1.22695767947404e-06
ENSG00000100473	COCH	-1.23657287192957	0.0391733974618611
ENSG00000197943	PLCG2	-1.23521929239168	7.74283672169905e-05
ENSG00000181804	SLC9A9	-1.23493393363098	0.0105549600664927
ENSG00000162595	DIRAS3	-1.23005679801391	0.000874827222265477
ENSG00000138646	HERC5	-1.22930557514012	0.001466503424978
ENSG00000180672	NA	-1.22916095944911	1.99489512364402e-07
ENSG00000143768	LEFTY2	-1.22896812903574	1.9547600954575e-24
ENSG00000167371	PRRT2	-1.22837195844432	0.0138305762393615
ENSG00000171227	TMEM37	-1.2279740918373	0.0339302763449987
ENSG00000185432	METTL7A	-1.22790209569138	5.91184991069688e-06
ENSG00000152253	SPC25	-1.22400140273029	1.20297690673133e-05
ENSG00000113396	SLC27A6	-1.22123727369168	9.19627705587848e-22
ENSG00000152582	SPEF2	-1.21773793125631	0.00242855601728441
ENSG00000196693	ZNF33B	-1.21694040995243	8.64492792759092e-14
ENSG00000173698	ADGRG2	-1.216431764457	0.00215942866886685
ENSG00000164761	TNFRSF11B	-1.2160335119736	0.00126915989317439
ENSG00000245598	NA	-1.21027096129183	0.0106666685369617
ENSG00000077279	DCX	-1.20862904095599	0.0155671442555099
ENSG00000134508	CABLES1	-1.20689833719857	3.14450834203474e-07
ENSG00000150540	HNMT	-1.20538952043148	4.27534109516775e-11
ENSG00000185261	KIAA0825	-1.20358745602852	0.000151998889685681
ENSG00000174371	EXO1	-1.18970724194523	8.65493504760996e-11
ENSG00000184719	RNLS	-1.18123842266361	0.000293937758233584
ENSG00000136859	ANGPTL2	-1.17909971825407	3.77621357049537e-09
ENSG00000159307	SCUBE1	-1.17600156139254	0.014539151277269
ENSG00000137310	TCF19	-1.17405590907805	2.97267792511116e-09
ENSG00000136161	RCBTB2	-1.17223788141101	7.29660667801569e-09
ENSG00000124772	CPNE5	-1.1682268719184	5.77171119926274e-11
ENSG00000174370	C11orf45	-1.16644503825041	0.00712747265646551
ENSG00000169306	IL1RAPL1	-1.16637947595692	0.007568124770903
ENSG00000007402	CACNA2D2	-1.15808586967385	5.07128336476958e-08
ENSG00000107562	CXCL12	-1.15786759895919	2.50616089285789e-28
ENSG00000140968	IRF8	-1.1545738013024	0.0307554015352371
ENSG00000162998	FRZB	-1.15227172134623	4.73046717392509e-13
ENSG00000135409	AMHR2	-1.15140162912287	1.47589852107079e-06
ENSG00000138642	HERC6	-1.14939228150485	1.13260365480555e-06
ENSG00000084453	SLCO1A2	-1.14858319762681	0.0130197823436069
ENSG00000187554	TLR5	-1.14707189081509	0.0397496242333691
ENSG00000170624	SGCD	-1.14622899124337	0.00392965572904939
ENSG00000267034	NA	-1.14588176769398	5.3102384305981e-06
ENSG00000143603	KCNN3	-1.14560124896943	0.0160108366316003
ENSG00000226200	NA	-1.14494966229529	0.0367391069218906
ENSG00000272323	NA	-1.1422602570071	0.00580460025612752
ENSG00000196747	HIST1H2AI	-1.14135180174517	2.53496519056892e-09
ENSG00000183715	OPCML	-1.14000805568346	0.0470955108757297
ENSG00000173114	LRRN3	-1.13767112951584	0.00649967317511326
ENSG00000213976	NA	-1.13638437923583	0.0324126682785025
ENSG00000184348	NA	-1.13516603117388	5.78141352883372e-07
ENSG00000224687	NA	-1.13007746130299	0.00117185414397775
ENSG00000188985	NA	-1.12843483070359	0.00164882758568461
ENSG00000163840	DTX3L	-1.12655441735385	0.00365717725581769
ENSG00000168242	NA	-1.12548298426548	5.70955108075706e-16
ENSG00000141338	ABCA8	-1.12271926255846	7.13727502948578e-09
ENSG00000196172	ZNF681	-1.11846353091102	2.11013784871772e-05
ENSG00000077616	NAALAD2	-1.11293394173911	0.00408848172961974
ENSG00000254473	NA	-1.11060944932854	0.0212252448526195
ENSG00000223764	NA	-1.10975457416849	1.39630302663397e-05
ENSG00000149256	TENM4	-1.10725083509146	5.19120552623734e-22
ENSG00000221866	PLXNA4	-1.10627599794902	4.21021693022631e-24
ENSG00000215218	UBE2QL1	-1.10409158147907	0.00528588449688333
ENSG00000267058	NA	-1.10237876457069	0.0339044518590049
ENSG00000255399	NA	-1.10212431846151	0.00841009653103843
ENSG00000172817	CYP7B1	-1.0973275500906	0.00219756908973563
ENSG00000230772	NA	-1.09215368863595	0.0140566478002068
ENSG00000180440	SERTM1	-1.09052371192739	0.0100094817568066
ENSG00000165591	FAAH2	-1.08630894369822	0.00095016808122947
ENSG00000245556	NA	-1.0840734798484	6.4028360948558e-05
ENSG00000079134	THOC1	-1.08364391702134	3.53110262886836e-11
ENSG00000073111	MCM2	-1.08337270623512	3.40699101413547e-18
ENSG00000143127	ITGA10	-1.08132398346641	0.000161480356352212
ENSG00000270145	NA	-1.07989237110745	0.0296792727888704
ENSG00000163092	XIRP2	-1.07966499288526	4.25838510959874e-06
ENSG00000240875	NA	-1.07725612706778	0.0277938113849118
ENSG00000171848	RRM2	-1.07479652223662	1.2726797622644e-15
ENSG00000260398	NA	-1.07440440246886	0.0133184482606593
ENSG00000177042	TMEM80	-1.07307441015006	0.000245336148699399
ENSG00000182611	NA	-1.06956018597357	4.49980930468227e-10
ENSG00000094804	CDC6	-1.06922824609956	2.83308980623763e-16
ENSG00000268061	NA	-1.06803598388739	0.0041595002331672
ENSG00000271430	NA	-1.06788100890356	7.28876822205198e-05
ENSG00000259129	NA	-1.06305979369575	1.83255374117521e-10
ENSG00000136492	BRIP1	-1.06088719591418	7.25544377305862e-11
ENSG00000197299	BLM	-1.05967921442127	6.10588256407626e-08
ENSG00000116774	OLFML3	-1.05835147365011	7.14521643154084e-13
ENSG00000123405	NFE2	-1.05803547149675	0.000865253455587281
ENSG00000106991	ENG	-1.05741086827321	9.61546720640401e-05
ENSG00000180425	C11orf71	-1.0568929113458	0.0162386144334445
ENSG00000100297	MCM5	-1.05368811917066	1.59269462321502e-15
ENSG00000168405	NA	-1.05147275778392	0.00374361432939717
ENSG00000251247	ZNF345	-1.04868164038763	0.00473214400862119
ENSG00000005108	THSD7A	-1.04705556730828	0.0019554643869866
ENSG00000166268	MYRFL	-1.0468928572967	0.0453091731932687
ENSG00000198374	NA	-1.04651995672965	1.02761167829829e-07
ENSG00000168496	FEN1	-1.04422715963853	1.45938617957524e-14
ENSG00000110328	GALNT18	-1.04363728477185	2.8577392436015e-11
ENSG00000166801	FAM111A	-1.04298677382919	7.05900474177856e-05
ENSG00000136982	DSCC1	-1.03990450695275	0.000203379852350498
ENSG00000135929	CYP27A1	-1.03926049308605	0.000198229636296374
ENSG00000092529	CAPN3	-1.03903353541211	8.89790603625796e-05
ENSG00000109576	AADAT	-1.03817506442711	0.00344616356913119
ENSG00000112149	CD83	-1.03667527899619	0.0394472068623651
ENSG00000196374	NA	-1.03460048691858	2.80169796672256e-10
ENSG00000092853	CLSPN	-1.03155357938705	5.03329612397365e-09
ENSG00000105486	LIG1	-1.03064641395803	1.70677318113707e-09
ENSG00000188312	CENPP	-1.0299436806107	0.000130548834590016
ENSG00000101311	FERMT1	-1.02966443861483	1.61271358930646e-15
ENSG00000166803	PCLAF	-1.02949187098535	7.22335725478978e-08
ENSG00000066032	CTNNA2	-1.02713948317517	0.00273259097539876
ENSG00000186019	NA	-1.02630110134366	6.19592278992997e-06
ENSG00000153044	CENPH	-1.02336988991181	1.2585606115305e-09
ENSG00000165244	ZNF367	-1.02231362902838	9.80947533418304e-07
ENSG00000234869	NA	-1.02141096360422	7.56468581163844e-05
ENSG00000057704	TMCC3	-1.02053268300403	0.004360308401562
ENSG00000112964	GHR	-1.02009188167458	3.28879346601087e-12
ENSG00000156687	UNC5D	-1.01317009705493	0.00234335805706016
ENSG00000163075	CFAP221	-1.01312696840866	0.000451955643846467
ENSG00000198948	MFAP3L	-1.01143759422743	0.00018032209635974
ENSG00000137135	ARHGEF39	-1.01112496859428	0.000348512412522965
ENSG00000066735	KIF26A	-1.01031675850332	1.32305146888801e-05
ENSG00000162670	BRINP3	-1.00974540056297	0.00141927045905895
ENSG00000122952	ZWINT	-1.00933707590583	5.55775262783774e-13
ENSG00000246174	NA	-1.00883282962338	0.0017939839711885
ENSG00000239887	C1orf226	-1.00866675855152	0.00661787388334133
ENSG00000168918	INPP5D	-1.00852088329361	0.0112066887639099
ENSG00000196331	NA	-1.00788068335221	4.56570484026916e-12
ENSG00000183598	HIST2H3D	-1.00576158483559	0.00686818973916988
ENSG00000187634	SAMD11	-1.00568607306719	0.0466867404419361
ENSG00000197415	VEPH1	-1.00369452497245	0.000219383679989267
ENSG00000271270	NA	-1.0027265905375	0.0083763163023785
ENSG00000196267	ZNF836	-1.00263057887656	0.000798259282742864
ENSG00000146374	RSPO3	-1.00117983444504	0.000160736379135831
ENSG00000172748	ZNF596	-0.998636865552777	0.000581908577452424
ENSG00000115841	RMDN2	-0.998371942425215	2.05488561043245e-05
ENSG00000181938	GINS3	-0.997615184937819	1.04634354121802e-05
ENSG00000175643	RMI2	-0.996972148426865	1.19171356268779e-06
ENSG00000174498	IGDCC3	-0.995278451563218	0.00732487559464284
ENSG00000143476	DTL	-0.995128014023575	3.28879346601087e-12
ENSG00000112981	NME5	-0.995111570356721	0.0128659528127864
ENSG00000088305	DNMT3B	-0.989830767342409	0.000388562178708811
ENSG00000139618	BRCA2	-0.989555649401809	5.04113416875342e-09
ENSG00000100479	POLE2	-0.988503275346053	0.000109551727799148
ENSG00000272501	NA	-0.98836127335431	0.0464082165367334
ENSG00000133805	AMPD3	-0.987643207650913	2.23093337430349e-07
ENSG00000196532	NA	-0.985630928862739	0.00248140892138906
ENSG00000114646	CSPG5	-0.985127877689688	1.17005779733979e-09
ENSG00000092421	SEMA6A	-0.98233314325009	1.96068650372901e-06
ENSG00000197846	NA	-0.981191956029736	2.63179826209531e-11
ENSG00000257176	NA	-0.97983347437074	0.0369841329500325
ENSG00000174804	FZD4	-0.978072684104935	2.34276524562538e-13
ENSG00000116560	SFPQ	-0.975783707645027	3.11746841966639e-18
ENSG00000069702	TGFBR3	-0.974747809929465	0.000572588296348533
ENSG00000197409	HIST1H3D	-0.974460186821996	1.5016408336546e-09
ENSG00000257167	NA	-0.971407726130677	0.00316972807385403
ENSG00000162407	PLPP3	-0.970709722742664	4.90754712380152e-09
ENSG00000269343	ZNF587B	-0.969934104118831	6.0913638444054e-08
ENSG00000178033	FAM26E	-0.968811042376877	1.89692594902441e-06
ENSG00000197459	NA	-0.967270222891447	1.73587292540744e-14
ENSG00000250802	NA	-0.958892894804271	0.0113295967610464
ENSG00000203685	STUM	-0.958698371531104	1.82276988253217e-07
ENSG00000223393	NA	-0.958270629353434	0.0018372670758742
ENSG00000261652	C15orf65	-0.956855257548225	0.0135431821589373
ENSG00000260035	NA	-0.956782822259543	0.00348448527930131
ENSG00000151725	CENPU	-0.956128271649843	1.97059076868223e-09
ENSG00000162654	GBP4	-0.952742180510917	0.000297994702612644
ENSG00000123892	RAB38	-0.951055375558483	0.00544615006194965
ENSG00000110665	C11orf21	-0.949974021474439	0.00172493390461243
ENSG00000186638	KIF24	-0.949702556917714	2.8479572299842e-05
ENSG00000167670	CHAF1A	-0.947951375729656	3.25741840153836e-08
ENSG00000198366	NA	-0.947834179151917	2.36909940736715e-09
ENSG00000097046	CDC7	-0.947183233141447	4.18259646120435e-06
ENSG00000134532	SOX5	-0.946393296403739	0.0123325947236741
ENSG00000152270	PDE3B	-0.94602841276092	2.8467091326452e-07
ENSG00000182747	SLC35D3	-0.940975397699947	0.00565713724796692
ENSG00000167740	CYB5D2	-0.940491529971449	1.54410871744215e-06
ENSG00000110002	VWA5A	-0.93970778226673	2.8966106770724e-09
ENSG00000145244	CORIN	-0.93948344493312	1.47513689527063e-18
ENSG00000184208	C22orf46	-0.93845578035616	0.00301328461304951
ENSG00000132464	ENAM	-0.937129441122201	0.000962110126277522
ENSG00000111602	TIMELESS	-0.936337658985661	1.78891647515229e-08
ENSG00000164742	ADCY1	-0.936329957300383	1.74452499237947e-07
ENSG00000204967	PCDHA4	-0.936294640595014	0.00202300956173307
ENSG00000115392	FANCL	-0.935307436628016	3.00418689375162e-09
ENSG00000247572	NA	-0.932727269618548	0.0119426976481059
ENSG00000267470	NA	-0.930833569008463	0.00150188591914275
ENSG00000131153	GINS2	-0.928984224824529	1.08049343890648e-07
ENSG00000241316	NA	-0.927746521459447	0.0345611418625928
ENSG00000093009	CDC45	-0.925086178375397	1.97027228918956e-05
ENSG00000184357	HIST1H1B	-0.923583436334657	3.5228867962969e-17
ENSG00000114638	UPK1B	-0.92358305379622	2.87971227717574e-05
ENSG00000198739	LRRTM3	-0.923373372459127	0.00356743446244749
ENSG00000167513	CDT1	-0.923076025863218	0.00241002429663859
ENSG00000120832	MTERF2	-0.918945904601112	2.36428420815698e-10
ENSG00000180769	NA	-0.917703965863479	0.0466844731939485
ENSG00000137868	STRA6	-0.917079656643506	8.88147028924807e-06
ENSG00000229852	NA	-0.914192085158737	0.0190254125055353
ENSG00000247796	NA	-0.913713798196585	0.0118007073942264
ENSG00000111247	RAD51AP1	-0.91203340571164	2.98035270641865e-06
ENSG00000157399	ARSE	-0.911907125728625	0.0317260980767665
ENSG00000250981	NA	-0.909490476293263	0.0098061812051674
ENSG00000256316	NA	-0.909303816415193	5.01380845115309e-10
ENSG00000272447	NA	-0.909073862403523	0.0488901058599605
ENSG00000260244	NA	-0.909058264552136	3.42363493723762e-13
ENSG00000267321	NA	-0.907955053306394	0.00676415897443798
ENSG00000185008	ROBO2	-0.907543369802276	4.67888481822501e-13
ENSG00000137077	CCL21	-0.907362620687994	0.01067331207489
ENSG00000162144	CYB561A3	-0.90668356672925	0.00010276622480541
ENSG00000196338	NLGN3	-0.901747700286421	0.000579410744589922
ENSG00000267886	NA	-0.900622665884951	0.0139280880651069
ENSG00000188730	VWC2	-0.90006171792557	8.88147028924807e-06
ENSG00000176834	VSIG10	-0.899770018097676	0.0267271979678382
ENSG00000146263	MMS22L	-0.899758041356723	1.22087126245561e-07
ENSG00000102924	CBLN1	-0.89900103441512	0.0114038488232453
ENSG00000165029	ABCA1	-0.897208752927395	2.51027428403949e-08
ENSG00000155011	DKK2	-0.895621049821677	0.0129246882153913
ENSG00000178295	GEN1	-0.893643765293316	6.90456216617904e-06
ENSG00000156395	SORCS3	-0.891826746349906	6.07144712890995e-10
ENSG00000169933	FRMPD4	-0.891472219133413	0.0193511385743202
ENSG00000137266	SLC22A23	-0.891384016117071	1.67124361386757e-08
ENSG00000133958	UNC79	-0.890114904207329	0.0422737457137125
ENSG00000172167	MTBP	-0.889825487593063	0.00493785540000908
ENSG00000132646	PCNA	-0.889383494800023	3.31047391136581e-14
ENSG00000159259	CHAF1B	-0.886698903331736	0.00013338327237802
ENSG00000183850	ZNF730	-0.886298263828067	0.0261248491380534
ENSG00000203813	NA	-0.884453231701682	2.20155665434645e-05
ENSG00000240583	AQP1	-0.884028996252956	1.14219100457259e-16
ENSG00000115594	IL1R1	-0.883901631988551	0.0138614717840807
ENSG00000065328	MCM10	-0.87950509473644	9.58926763268195e-07
ENSG00000235978	NA	-0.876996865443138	0.0283710451607042
ENSG00000221886	ZBED8	-0.876862867664187	4.729333031441e-05
ENSG00000171320	ESCO2	-0.876642625883535	8.89861688785417e-06
ENSG00000062370	ZNF112	-0.875785039304497	3.08708327927624e-05
ENSG00000110400	NECTIN1	-0.875582974633675	6.02592575637375e-08
ENSG00000189050	RNFT1	-0.872561160033901	0.00123674333179847
ENSG00000164946	FREM1	-0.872364290704836	1.13551831536497e-09
ENSG00000197557	TTC30A	-0.870107039584161	4.563030139549e-07
ENSG00000160298	C21orf58	-0.866128378248456	0.00209689775795851
ENSG00000064199	SPA17	-0.861925599748878	0.0143668527272745
ENSG00000078725	BRINP1	-0.857615966083682	0.0135431821589373
ENSG00000166508	MCM7	-0.85655667892064	1.81712534619118e-13
ENSG00000251615	NA	-0.855766839638352	0.00279602611489554
ENSG00000196226	NA	-0.855691516953976	1.45061282238559e-06
ENSG00000165659	NA	-0.855265883460963	0.00610802714588249
ENSG00000169715	MT1E	-0.854831165485839	0.00721602558186922
ENSG00000149575	SCN2B	-0.853322251688833	0.00111071446233984
ENSG00000138944	KIAA1644	-0.851410140176961	0.000381152248825916
ENSG00000198558	NA	-0.850356165420592	7.74126607652e-06
ENSG00000205678	TECRL	-0.849941310730062	1.41224914308047e-15
ENSG00000133739	LRRCC1	-0.84870809155614	0.000309034298653185
ENSG00000196584	XRCC2	-0.848297115521303	0.000756266737900662
ENSG00000196502	SULT1A1	-0.847679673770142	5.29327856486401e-06
ENSG00000185130	HIST1H2BL	-0.847574309027037	3.87211308130832e-05
ENSG00000132854	KANK4	-0.847029924029021	0.0015287131054052
ENSG00000142065	ZFP14	-0.846296890141311	1.31265978737157e-05
ENSG00000132773	TOE1	-0.845761576701798	0.00115908489980482
ENSG00000157388	CACNA1D	-0.845023622090473	7.99398391128108e-08
ENSG00000259901	NA	-0.844401911965786	0.0436599189221724
ENSG00000086991	NOX4	-0.843953332402974	0.0213115660375776
ENSG00000100918	REC8	-0.842983091540526	4.95146556857841e-07
ENSG00000179270	C2orf71	-0.841258811918703	0.0261248491380534
ENSG00000080839	RBL1	-0.841166502153907	3.40301594354833e-05
ENSG00000144227	NXPH2	-0.840611000759992	6.26592581802895e-05
ENSG00000133119	RFC3	-0.840004023006637	9.42052640667334e-06
ENSG00000151623	NR3C2	-0.839893616619233	0.0137905302110279
ENSG00000128594	LRRC4	-0.839302455599528	0.000570753711120589
ENSG00000124635	HIST1H2BJ	-0.839028026130723	3.16933711765581e-10
ENSG00000120278	PLEKHG1	-0.838121822342871	0.00428598959925765
ENSG00000260136	NA	-0.837638213082254	0.0353725894220185
ENSG00000185052	SLC24A3	-0.836706532572931	8.44516600753536e-09
ENSG00000224914	NA	-0.835772331183867	0.00459669094575883
ENSG00000072952	MRVI1	-0.835642384798105	1.69718639653155e-05
ENSG00000076003	MCM6	-0.835007144214728	1.57776135103189e-10
ENSG00000185339	TCN2	-0.833430639594987	0.00212719982371963
ENSG00000266208	NA	-0.833315155078333	0.0248392659160461
ENSG00000127564	PKMYT1	-0.83294109021607	0.0112139067464731
ENSG00000156804	FBXO32	-0.832855542792507	2.5786528575732e-13
ENSG00000100784	RPS6KA5	-0.832531016804416	0.0214351094915865
ENSG00000165124	SVEP1	-0.830398917629733	0.00445317470653666
ENSG00000141642	ELAC1	-0.828361888801144	0.0370239197619675
ENSG00000173193	PARP14	-0.828304312997092	0.00129551004439157
ENSG00000136002	ARHGEF4	-0.827271937704101	0.0130114048918886
ENSG00000186153	WWOX	-0.82471377149391	0.00636021561501648
ENSG00000165959	CLMN	-0.823660618813349	0.0147359124812087
ENSG00000173914	RBM4B	-0.823138223594175	8.33839190017035e-06
ENSG00000157851	DPYSL5	-0.822190456542704	0.000201235141175801
ENSG00000164010	ERMAP	-0.8217051258737	1.99121949476797e-05
ENSG00000146858	ZC3HAV1L	-0.821488558627224	0.0134911380255942
ENSG00000272462	NA	-0.820502864713628	0.00698774660111442
ENSG00000256018	NA	-0.820316676161407	4.59492561794071e-11
ENSG00000204655	MOG	-0.818075034590836	0.0189573055450905
ENSG00000239523	NA	-0.817251275893451	0.0438400338161194
ENSG00000104738	MCM4	-0.815953079229959	1.0543883515658e-12
ENSG00000197506	SLC28A3	-0.81557003867433	2.52846465048016e-08
ENSG00000112837	TBX18	-0.815278596272138	0.0332630188802131
ENSG00000118655	DCLRE1B	-0.815077630911565	0.000326966505227376
ENSG00000196659	TTC30B	-0.814544656720021	0.00564157436535419
ENSG00000147536	GINS4	-0.814505531160495	5.94157401268357e-06
ENSG00000270959	NA	-0.813786500416976	0.00288009128310077
ENSG00000067836	ROGDI	-0.811656501424559	3.67176593180593e-10
ENSG00000128951	DUT	-0.811546850566137	1.00606195355283e-07
ENSG00000254837	NA	-0.811315110230747	0.0484551893810343
ENSG00000183840	GPR39	-0.811076522316079	0.029369272644961
ENSG00000092470	WDR76	-0.809677881226071	2.10208809004676e-07
ENSG00000170270	GON7	-0.809273290221657	0.000986932900650319
ENSG00000259673	NA	-0.809243994562833	0.0379341479529232
ENSG00000215190	NA	-0.808700859633306	0.00332385997129984
ENSG00000135315	CEP162	-0.808516313344937	7.71768841138173e-05
ENSG00000165480	SKA3	-0.807575373726094	0.000477574691350423
ENSG00000089335	ZNF302	-0.807201399861744	4.12056180561797e-10
ENSG00000084636	COL16A1	-0.804995491837418	1.19316778270191e-08
ENSG00000227869	NA	-0.803942405671826	0.0456497745164807
ENSG00000168874	ATOH8	-0.802909571430239	0.000131392191493377
ENSG00000109794	FAM149A	-0.801729841453492	0.001655094035554
ENSG00000170743	SYT9	-0.800794556234585	1.58209682555866e-08
ENSG00000162636	FAM102B	-0.799327311701925	5.55739920828476e-09
ENSG00000127423	AUNIP	-0.798734571273835	0.00736414036417937
ENSG00000134986	NREP	-0.797274217413861	7.89110914559838e-13
ENSG00000235904	NA	-0.796377425223812	0.0182665489704631
ENSG00000065320	NTN1	-0.794552992332856	2.48247394199753e-06
ENSG00000166432	ZMAT1	-0.791973540176187	0.0159410752079352
ENSG00000197697	NA	-0.79056591111285	8.25288870197306e-06
ENSG00000168274	NA	-0.790239055531542	6.17194070679756e-11
ENSG00000197442	MAP3K5	-0.788682097899976	6.72884018078677e-05
ENSG00000167723	TRPV3	-0.787431175899132	0.0165521380586558
ENSG00000228623	ZNF883	-0.786828008537611	0.010717713853485
ENSG00000162599	NFIA	-0.786652025744227	1.03204330072763e-05
ENSG00000196353	CPNE4	-0.78489179372112	0.0220636276216753
ENSG00000233224	NA	-0.783260270129237	0.0088879390488397
ENSG00000253161	NA	-0.782621390553691	0.0240890192115838
ENSG00000172687	ZNF738	-0.782596580923798	4.50079400929779e-05
ENSG00000137878	GCOM1	-0.782271580791233	0.00527891685045381
ENSG00000118257	NRP2	-0.780958582246182	8.99294462629549e-11
ENSG00000124693	NA	-0.7804073854912	3.94604023963723e-11
ENSG00000267744	NA	-0.780048385593307	0.0163204242466682
ENSG00000008277	ADAM22	-0.779277201458686	0.0300701901182489
ENSG00000242265	PEG10	-0.778331072013656	1.00018239661858e-12
ENSG00000151617	EDNRA	-0.777874973714762	1.03640123271944e-12
ENSG00000165490	DDIAS	-0.777378516796096	0.000148974835173433
ENSG00000228065	NA	-0.774233094710359	0.00749403423829174
ENSG00000179240		-0.772921738960406	0.0120787812875869
ENSG00000136932	TRMO	-0.772783359971797	0.00335303960561225
ENSG00000099958	DERL3	-0.772684408865552	0.00287059391190875
ENSG00000105011	ASF1B	-0.771847408160903	3.10958720452245e-05
ENSG00000170775	GPR37	-0.770693733652771	1.30482995001371e-08
ENSG00000248835	NA	-0.770596655790876	0.0438861453112138
ENSG00000174348	PODN	-0.770173865123318	0.00657886888014716
ENSG00000269834	NA	-0.770030037316653	0.00625911823539321
ENSG00000163521	GLB1L	-0.768854106838612	0.0160122913904564
ENSG00000139437	TCHP	-0.768569412472174	0.000123468084526526
ENSG00000159915	ZNF233	-0.76757528794993	0.0211400391173888
ENSG00000137261	KIAA0319	-0.767335241338543	0.000355940167126048
ENSG00000138741	TRPC3	-0.766839823093167	2.04741829043293e-07
ENSG00000119946	CNNM1	-0.766065461665621	0.0497975205973461
ENSG00000183718	TRIM52	-0.765406052434911	0.00656186515140597
ENSG00000044524	EPHA3	-0.763818193978774	1.40630322347012e-05
ENSG00000181544	FANCB	-0.763415480868347	0.0325668902101942
ENSG00000085840	ORC1	-0.763269183580956	0.00588287418982813
ENSG00000125945	ZNF436	-0.76322297302178	1.25890540160194e-11
ENSG00000160957	RECQL4	-0.762999802639982	0.0168037739226688
ENSG00000185760	KCNQ5	-0.762003051083509	9.82050835070778e-05
ENSG00000182742	HOXB4	-0.76185951219498	0.000220972512158136
ENSG00000182185	RAD51B	-0.761191681288299	0.0108433719732774
ENSG00000101825	MXRA5	-0.760954665979394	0.00381038111464839
ENSG00000271912	NA	-0.759763319670507	0.0202813981164167
ENSG00000157212	PAXIP1	-0.758586885539575	0.000608658943901887
ENSG00000172465	TCEAL1	-0.758396089664323	0.000226935034657015
ENSG00000006283	CACNA1G	-0.756964734343881	0.00218458112968254
ENSG00000071243	ING3	-0.756544359720341	0.0001799874407582
ENSG00000112167	SAYSD1	-0.755387744468575	0.00212732019441837
ENSG00000168772	CXXC4	-0.755001473906893	1.77999310037655e-06
ENSG00000128606	LRRC17	-0.754449418127582	0.00127777392214391
ENSG00000130749	ZC3H4	-0.754356266450522	3.75609002267003e-05
ENSG00000165501	LRR1	-0.754234159216658	3.51668791356649e-05
ENSG00000178700	DHFR2	-0.753738059963865	0.0187486853759966
ENSG00000133401	PDZD2	-0.751457069760139	0.00613925018604334
ENSG00000168675	LDLRAD4	-0.750876011805531	3.95159229146138e-09
ENSG00000157240	FZD1	-0.750490655908839	3.53212234590734e-11
ENSG00000065609	SNAP91	-0.749501230244568	2.59362855925744e-05
ENSG00000100162	CENPM	-0.749189536080938	0.00685463935406853
ENSG00000198774	RASSF9	-0.748875777840833	0.0059272447775904
ENSG00000140876	NUDT7	-0.748722893410209	0.0217672321016116
ENSG00000165507	C10orf10	-0.745971378059515	0.000111425075649851
ENSG00000162687	KCNT2	-0.745935520643599	0.0476075000276983
ENSG00000059378	PARP12	-0.745761421432834	5.08880883297214e-05
ENSG00000267280	NA	-0.744594070374341	0.0267333605387902
ENSG00000012048	BRCA1	-0.743932276736221	8.603271360271e-06
ENSG00000134548	SPX	-0.743730410033456	0.00294489850175866
ENSG00000151572	ANO4	-0.743675072125712	0.00157707923758054
ENSG00000179743	NA	-0.743210821672794	0.00858692835792798
ENSG00000162989	KCNJ3	-0.742631991906138	0.0368446172927951
ENSG00000102287	GABRE	-0.741988231956873	0.000855552642062193
ENSG00000176890	TYMS	-0.74062406989813	6.39032266966793e-06
ENSG00000153993	SEMA3D	-0.739097153207313	0.0033177608700814
ENSG00000187990	NA	-0.738250991205239	6.53952042763977e-10
ENSG00000113368	LMNB1	-0.737886787085252	4.92579389366156e-09
ENSG00000065029	ZNF76	-0.737087183658849	4.44247694926811e-06
ENSG00000173212	MAB21L3	-0.736676562156002	0.0413879066830662
ENSG00000166482	MFAP4	-0.73627196114872	2.48247394199753e-06
ENSG00000186310	NAP1L3	-0.734655784965786	1.95956902586716e-07
ENSG00000106819	ASPN	-0.734496243543601	0.00268081813242865
ENSG00000066629	EML1	-0.734290442029135	4.58782636445029e-06
ENSG00000196458	ZNF605	-0.733944342936699	5.32129026815802e-05
ENSG00000184661	CDCA2	-0.73138007535206	8.60227532579474e-06
ENSG00000054654	SYNE2	-0.731147517410708	3.53517373346764e-10
ENSG00000122694	GLIPR2	-0.73075220146647	4.96473179530945e-05
ENSG00000180626	ZNF594	-0.730449034509437	0.000867962245058134
ENSG00000170364	SETMAR	-0.729163071787335	0.000175280652211635
ENSG00000124406	ATP8A1	-0.728358387666053	1.47888106418862e-07
ENSG00000168906	MAT2A	-0.728290492574826	1.88238215932148e-09
ENSG00000053328	METTL24	-0.727919335465732	0.0255524456933544
ENSG00000177459	ERICH5	-0.727213248247485	0.0149931027359908
ENSG00000165494	PCF11	-0.726622096097602	8.19350801901406e-08
ENSG00000196176	NA	-0.726397906237615	3.42767905507814e-05
ENSG00000188987	NA	-0.726099201101295	2.13465097978129e-09
ENSG00000164440	TXLNB	-0.725582620557855	6.01556201475835e-08
ENSG00000089225	TBX5	-0.725169406142958	1.11375084108804e-08
ENSG00000074621	SLC24A1	-0.724607892715927	0.0434768041228247
ENSG00000143507	DUSP10	-0.724023523316529	0.00126915989317439
ENSG00000251602	NA	-0.723836258606433	0.0109078493671251
ENSG00000104332	SFRP1	-0.723645321160811	3.20019663544564e-11
ENSG00000144554	FANCD2	-0.722512004162765	6.04410614009063e-06
ENSG00000254685	FPGT	-0.721977837489562	0.00110518739428024
ENSG00000071073	MGAT4A	-0.720952035858218	0.00176087872024934
ENSG00000174740	PABPC5	-0.720386597399746	0.0209701962111886
ENSG00000140534	TICRR	-0.719705423835294	0.00493132041061427
ENSG00000130768	SMPDL3B	-0.719656343117715	0.00538253002309093
ENSG00000051180	RAD51	-0.719419924124739	0.00602122327418683
ENSG00000137872	SEMA6D	-0.718679187450389	2.80169796672256e-10
ENSG00000182168	UNC5C	-0.718255365584891	0.000247878435784815
ENSG00000256043	CTSO	-0.717825026193141	0.0323416877805905
ENSG00000124529	NA	-0.717295434902592	9.05611698025472e-10
ENSG00000106012	IQCE	-0.717100292918295	1.59223395431647e-05
ENSG00000168806	LCMT2	-0.716997483672333	0.000687311164389121
ENSG00000154620	TMSB4Y	-0.716253433396027	0.0410713959492134
ENSG00000124225	PMEPA1	-0.715907831660796	3.87594638085745e-07
ENSG00000204104	TRAF3IP1	-0.715812976212747	0.00451316871847409
ENSG00000096092	TMEM14A	-0.71562890080772	0.0230541718565789
ENSG00000018625	ATP1A2	-0.714441461014289	3.21787254928708e-06
ENSG00000103174	NAGPA	-0.713843620278906	0.0331535540303064
ENSG00000128052	KDR	-0.71273829183801	1.39375795684726e-07
ENSG00000272686	NA	-0.710696552705985	0.039853587144084
ENSG00000143416	SELENBP1	-0.710301948377161	0.00102204840722768
ENSG00000178031	ADAMTSL1	-0.710045235137312	1.91948284408739e-05
ENSG00000078487	ZCWPW1	-0.708979489270657	0.0131349573385018
ENSG00000182796	NA	-0.708864991848012	0.00651699586516877
ENSG00000250722	SELENOP	-0.708728851649056	0.000361447616232269
ENSG00000196247	ZNF107	-0.708108728699423	0.00858799117035007
ENSG00000149972	CNTN5	-0.706936206731917	9.53049980024411e-08
ENSG00000100629	CEP128	-0.706694752965716	0.00658458600989192
ENSG00000115461	IGFBP5	-0.706181321131269	7.89202791181135e-08
ENSG00000079257	LXN	-0.706169434530853	0.0201052143912814
ENSG00000174403	NA	-0.705579889906429	0.00445317470653666
ENSG00000132436	FIGNL1	-0.704078237838732	0.000272725087510678
ENSG00000148225	WDR31	-0.703140660875145	0.00991672738038837
ENSG00000265142	NA	-0.70295516198184	1.16245325625354e-06
ENSG00000112769	LAMA4	-0.702669279875306	1.78720830722056e-09
ENSG00000130054	FAM155B	-0.702441499377171	0.0126875119669027
ENSG00000198300	PEG3	-0.700435089987739	0.00180933748267678
ENSG00000104320	NBN	-0.699623548637168	1.81368695535276e-06
ENSG00000186871	ERCC6L	-0.699391920974722	0.00437383707158414
ENSG00000070808	CAMK2A	-0.697964148706102	1.9409067661456e-06
ENSG00000169508	GPR183	-0.696681057459346	0.000301303117087176
ENSG00000162630	B3GALT2	-0.695601654712006	9.98488089600702e-07
ENSG00000187951	ARHGAP11B	-0.695491300415229	0.0101660107334333
ENSG00000167107	ACSF2	-0.695456592420472	2.17321940138663e-07
ENSG00000126215	XRCC3	-0.695289933098875	0.00996660477093126
ENSG00000044459	CNTLN	-0.695138232948957	0.00919913634718765
ENSG00000109881	CCDC34	-0.693402566119746	4.48365451713621e-07
ENSG00000226403	NA	-0.693354801489221	0.000114434247551291
ENSG00000121211	MND1	-0.693263998482947	0.0114100392937057
ENSG00000164898	FMC1	-0.691450234615966	0.02238513932789
ENSG00000106415	GLCCI1	-0.690875354527726	0.000756266737900662
ENSG00000143815	LBR	-0.690688728849805	2.36524126015621e-06
ENSG00000118507	AKAP7	-0.69021226459379	0.0130241179459469
ENSG00000197903	HIST1H2BK	-0.690209582093079	2.47555615131388e-07
ENSG00000254635	NA	-0.690165190957279	9.58036252131349e-07
ENSG00000256771	ZNF253	-0.689562991193113	2.832455321054e-05
ENSG00000075407	ZNF37A	-0.688925835860877	0.000142007379262083
ENSG00000241127	YAE1D1	-0.68806613534215	0.00250008954340339
ENSG00000160097	FNDC5	-0.687677567404469	0.00209677006221603
ENSG00000167900	TK1	-0.6876259027303	7.61146573897854e-06
ENSG00000266010	NA	-0.687391243118478	3.74007274976174e-05
ENSG00000062038	CDH3	-0.687349297544326	2.96783042068222e-07
ENSG00000103647	CORO2B	-0.68731007102059	0.0174956116483026
ENSG00000144730	IL17RD	-0.686347501086464	1.69324935871264e-05
ENSG00000002933	TMEM176A	-0.686330189021602	0.0361979418602814
ENSG00000113430	IRX4	-0.686321385960885	0.000993501449746261
ENSG00000103742	IGDCC4	-0.686095926286079	9.96955605208741e-06
ENSG00000269416	NA	-0.686002584694583	0.0202814654647434
ENSG00000036530	CYP46A1	-0.685955442818843	0.027754740055789
ENSG00000157514	TSC22D3	-0.685491279163606	3.88694322467976e-09
ENSG00000101412	E2F1	-0.684899691745135	0.00136491551759331
ENSG00000139220	PPFIA2	-0.684671284852588	0.0466844731939485
ENSG00000138061	CYP1B1	-0.684526725532038	0.00844824462997741
ENSG00000117461	PIK3R3	-0.684254652707085	2.53580646169273e-09
ENSG00000080986	NDC80	-0.684249179925701	5.14891651598459e-06
ENSG00000204219	TCEA3	-0.68363735865203	3.27528653380952e-08
ENSG00000144354	CDCA7	-0.682948801370927	0.00832621321142737
ENSG00000171033	PKIA	-0.6815283637182	8.16858202236331e-09
ENSG00000180787	ZFP3	-0.679312044878817	0.00111964223128404
ENSG00000117643	MAN1C1	-0.678317180293953	2.12400406096794e-09
ENSG00000069712	KIAA1107	-0.677879027390379	0.0153871828499249
ENSG00000221829	FANCG	-0.676265772491107	0.00150532982348657
ENSG00000164128	NPY1R	-0.675882738520311	0.00311550693369616
ENSG00000011258	MBTD1	-0.675497204324339	7.43131440711364e-05
ENSG00000151474	FRMD4A	-0.674882757979977	0.00863861049456194
ENSG00000150995	ITPR1	-0.67316888454387	0.000107417403802722
ENSG00000204682	CASC10	-0.672895808140256	6.17393515434555e-06
ENSG00000169860	P2RY1	-0.672585005946228	0.00356052492735932
ENSG00000165617	DACT1	-0.672447176037426	9.09425730332256e-10
ENSG00000000005	TNMD	-0.671312104674098	3.96457679766045e-07
ENSG00000262879	NA	-0.671165141078738	0.00617452162650745
ENSG00000176842	IRX5	-0.670977481109601	0.0289142582804972
ENSG00000185745	IFIT1	-0.669602671863317	1.60414381223384e-06
ENSG00000114251	WNT5A	-0.66924599820294	7.80614799700711e-08
ENSG00000173218	VANGL1	-0.668578443916548	3.40301594354833e-05
ENSG00000099256	PRTFDC1	-0.668301974447495	0.0380643373209228
ENSG00000140525	FANCI	-0.668154506517607	2.79539502579216e-07
ENSG00000213160	KLHL23	-0.66479894363393	3.17464784637932e-07
ENSG00000145808	ADAMTS19	-0.664617108108298	0.0102572480469562
ENSG00000139364	TMEM132B	-0.663203782942585	0.000656722749295144
ENSG00000100916	BRMS1L	-0.663117643897422	0.00057267740822444
ENSG00000166275	BORCS7	-0.663102510672644	0.00152373848449244
ENSG00000070159	PTPN3	-0.663101426546303	0.00193195262276515
ENSG00000171016	PYGO1	-0.663048635577848	5.99783706414795e-05
ENSG00000160094	ZNF362	-0.660418000683943	0.000961886203329578
ENSG00000203814	HIST2H2BF	-0.660107361916883	0.000100903045969602
ENSG00000136653	NA	-0.659988197062216	2.29070370652265e-06
ENSG00000152402	GUCY1A2	-0.659515117461869	6.18293153763996e-09
ENSG00000029363	BCLAF1	-0.659498628167904	6.61235867534084e-09
ENSG00000151012	SLC7A11	-0.65855721756345	0.0102907076089761
ENSG00000122970	IFT81	-0.658511507420606	1.27115461470548e-06
ENSG00000188070	C11orf95	-0.657785445345965	7.72904878127487e-05
ENSG00000184226	PCDH9	-0.657392861395467	0.000189634454154971
ENSG00000070190	DAPP1	-0.656867133515255	0.006713835416552
ENSG00000108947	EFNB3	-0.656575729487508	1.70031608741313e-05
ENSG00000235954	NA	-0.656565238985915	0.00433818276060698
ENSG00000040275	SPDL1	-0.655983223947765	6.53871732355683e-06
ENSG00000100395	L3MBTL2	-0.655125999459929	2.09968066834635e-05
ENSG00000109083	IFT20	-0.654872714600011	0.00271326434570895
ENSG00000143390	RFX5	-0.6540855862543	1.33302783994662e-07
ENSG00000104490	NCALD	-0.653972971052765	0.000139998559758377
ENSG00000139914	FITM1	-0.653156850141862	0.000172493548320721
ENSG00000115687	PASK	-0.652511827775161	0.036466868202856
ENSG00000197124	ZNF682	-0.652278747330895	0.0122032095778481
ENSG00000121152	NCAPH	-0.652155334400078	0.000492749279563539
ENSG00000144278	GALNT13	-0.651384520886201	0.0388920060358286
ENSG00000103494	RPGRIP1L	-0.649821838992143	0.00287127303469962
ENSG00000142149	HUNK	-0.649201496590114	0.000451955643846467
ENSG00000111665	CDCA3	-0.64907458767177	0.000773940947926446
ENSG00000049192	ADAMTS6	-0.648911386997057	3.68608189915789e-05
ENSG00000180596	HIST1H2BC	-0.645510632585098	5.78141352883372e-07
ENSG00000157470	FAM81A	-0.645287886668021	0.0291044887787981
ENSG00000114166	KAT2B	-0.644723090060256	8.96829688610635e-06
ENSG00000004139	SARM1	-0.644461190451813	0.039853587144084
ENSG00000102390	PBDC1	-0.643772975867672	0.00736354684629334
ENSG00000180999	C1orf105	-0.643137828940854	1.5387378421445e-06
ENSG00000143850	PLEKHA6	-0.640621572789002	1.45563493585476e-07
ENSG00000264247	NA	-0.640609900253147	0.00204002468552047
ENSG00000163482	STK36	-0.640536730025563	0.000626614802675947
ENSG00000204519	ZNF551	-0.640147207583191	0.00322755065307694
ENSG00000173406	DAB1	-0.639635630520158	2.98549547120869e-05
ENSG00000067141	NEO1	-0.637889929549769	1.02598284788167e-06
ENSG00000137726	FXYD6	-0.637834351116401	2.34123135881033e-08
ENSG00000158813	EDA	-0.637494387110176	0.000678484506865006
ENSG00000198331	HYLS1	-0.636577311203961	0.00301328461304951
ENSG00000128694	OSGEPL1	-0.636470908349468	0.00374361432939717
ENSG00000204514	ZNF814	-0.635806326548513	0.00344554666048592
ENSG00000138778	CENPE	-0.635591077602182	2.15209479552336e-06
ENSG00000143878	RHOB	-0.635379847898566	1.49720496911511e-05
ENSG00000119699	TGFB3	-0.634096142421517	0.000217703152380485
ENSG00000196653	ZNF502	-0.633386598775787	0.011917849702785
ENSG00000119004	CYP20A1	-0.633373982426395	0.00126580911330452
ENSG00000163935	SFMBT1	-0.632745002116582	0.00186865486581737
ENSG00000124593		-0.632234117401986	0.0389153274379478
ENSG00000105976	MET	-0.631983397230631	0.0305054051889938
ENSG00000198056	PRIM1	-0.631922895182214	0.0103535294761077
ENSG00000253414	NA	-0.630942061649841	0.030667290199276
ENSG00000163002	NUP35	-0.630464423519888	0.000690229614558406
ENSG00000174749	C4orf32	-0.630107903625544	0.000571672918987269
ENSG00000156876	SASS6	-0.62910755938636	0.00552623056706411
ENSG00000163818	LZTFL1	-0.629069107544462	0.00042824669485129
ENSG00000179841	AKAP5	-0.628415894362327	0.00451694859085388
ENSG00000142731	PLK4	-0.628307600262929	0.00244954021115542
ENSG00000127337	YEATS4	-0.6271663247065	0.00200463052792404
ENSG00000123219	CENPK	-0.62642766458778	0.00661117355962045
ENSG00000005469	CROT	-0.625849331934423	0.00062294230318933
ENSG00000107105	ELAVL2	-0.625836258263991	0.00277698448379147
ENSG00000137834	SMAD6	-0.625634854234863	5.65865277861111e-06
ENSG00000136720	HS6ST1	-0.625457417244121	0.000307615931503967
ENSG00000124193	SRSF6	-0.625383744963637	3.37107673197947e-07
ENSG00000121621	KIF18A	-0.625292417981511	0.000112747495903135
ENSG00000085276	MECOM	-0.62486134469156	3.08972693243884e-05
ENSG00000085982	USP40	-0.624425701338798	0.00126915989317439
ENSG00000036448	MYOM2	-0.62438339381214	7.10836295024323e-07
ENSG00000178695	KCTD12	-0.623786927470609	0.000547941089178231
ENSG00000133878	DUSP26	-0.623705355172115	4.82140031218914e-06
ENSG00000186767	SPIN4	-0.62358410868941	0.00116971854917297
ENSG00000111452	ADGRD1	-0.622991429699252	1.90353490118347e-05
ENSG00000109805	NCAPG	-0.622890520705414	3.51262956738983e-05
ENSG00000101057	MYBL2	-0.62208059886232	6.8925286634116e-06
ENSG00000154839	SKA1	-0.621811815508565	0.00198127415261828
ENSG00000172171	TEFM	-0.62180234231252	0.0178497640599782
ENSG00000155393	HEATR3	-0.621387385110873	0.000210032688126767
ENSG00000206535	LNP1	-0.621019152938385	0.00165424227472395
ENSG00000135299	ANKRD6	-0.620700765612382	3.3226827209851e-06
ENSG00000146197	SCUBE3	-0.620690391456792	2.91136005350576e-08
ENSG00000060656	PTPRU	-0.620300320741911	2.87194565530565e-05
ENSG00000132434	LANCL2	-0.620121855922897	0.000131885904352915
ENSG00000119943	PYROXD2	-0.619815635503428	0.000174572462293455
ENSG00000243232	PCDHAC2	-0.619294706710257	0.00219730828439098
ENSG00000146243	IRAK1BP1	-0.619282378131636	0.0251160890917583
ENSG00000118515	SGK1	-0.618696822065351	0.00166798353572575
ENSG00000151773	CCDC122	-0.618628459705077	0.00104162187601986
ENSG00000198842	DUSP27	-0.618250336972861	6.30773314563947e-08
ENSG00000138380	CARF	-0.618088915577854	0.00541442753027819
ENSG00000133216	EPHB2	-0.618053549707267	2.80654000246398e-06
ENSG00000105750	ZNF85	-0.616944132632779	0.0235106755982438
ENSG00000115526	CHST10	-0.616922980351197	0.000252805394484274
ENSG00000164045	CDC25A	-0.615044850991554	9.31032907701389e-05
ENSG00000197061	HIST1H4C	-0.614952897861584	1.39810642717177e-07
ENSG00000243701	NA	-0.614091649485117	0.0199291815662124
ENSG00000101773	RBBP8	-0.612312997842535	1.5603130348086e-05
ENSG00000234444	ZNF736	-0.612225513434313	0.00286164130987188
ENSG00000158406	HIST1H4H	-0.612190372264807	3.79830013435407e-07
ENSG00000146143	PRIM2	-0.610844695326103	0.00290188779520294
ENSG00000005379	TSPOAP1	-0.60919013870041	0.0132110998337865
ENSG00000100100	PIK3IP1	-0.609060290891325	0.00156353589016426
ENSG00000162849	KIF26B	-0.608821331165198	7.89202791181135e-08
ENSG00000140993	TIGD7	-0.607662457110067	0.00374643704180426
ENSG00000154920	EME1	-0.606906429888719	0.0342365895175496
ENSG00000135476	ESPL1	-0.60647707062158	0.00736639556215361
ENSG00000171517	LPAR3	-0.605326853424524	0.00117660367741421
ENSG00000198440	ZNF583	-0.604352597525587	0.0222887785272312
ENSG00000105204	DYRK1B	-0.603669985386648	0.004710298365821
ENSG00000182810	DDX28	-0.603072923279079	0.022222641425586
ENSG00000049541	RFC2	-0.603025734562467	0.000190805301854443
ENSG00000133302	SLF1	-0.602935184303369	0.0021722420385593
ENSG00000047597	XK	-0.602346974462811	0.00287059391190875
ENSG00000215146	NA	-0.602232608008764	0.0353531762665911
ENSG00000128872	TMOD2	-0.602088387219692	0.00466311822307583
ENSG00000182010	RTKN2	-0.599934971068873	0.0478265319213605
ENSG00000196670	ZFP62	-0.599885668968951	0.00173052779482536
ENSG00000129810	SGO1	-0.59868736408365	0.0103973245147809
ENSG00000224032	NA	-0.598152012318185	0.0104415579022665
ENSG00000152894	PTPRK	-0.59733539852366	7.05721324201276e-07
ENSG00000020922	MRE11	-0.597323397781513	0.00277575808852483
ENSG00000075702	WDR62	-0.597048404381563	0.0159177116631714
ENSG00000177084	POLE	-0.596382553607776	0.000251322311905006
ENSG00000185565	LSAMP	-0.595690872663001	0.00713515805925048
ENSG00000235194	PPP1R3E	-0.595645793274818	0.0497573226890548
ENSG00000112081	SRSF3	-0.595622151129596	4.91550289893917e-07
ENSG00000178568	ERBB4	-0.595512052943997	3.77228996452745e-07
ENSG00000150756	FAM173B	-0.595434581573561	0.00540579540580483
ENSG00000170873	MTSS1	-0.59510707944932	3.66028376444768e-06
ENSG00000107902	LHPP	-0.594784923019539	0.0449018727743748
ENSG00000054392	HHAT	-0.594410132034259	0.0164856820511849
ENSG00000187741	FANCA	-0.594111352688286	0.00739013916814305
ENSG00000146670	CDCA5	-0.593968610231817	0.0029849271886001
ENSG00000070778	PTPN21	-0.593462302552259	2.82083386729084e-07
ENSG00000164684	ZNF704	-0.592542672658516	1.74452499237947e-07
ENSG00000146250	PRSS35	-0.591411516536297	1.58473725015632e-07
ENSG00000254202	NA	-0.591154322963613	0.000716823570075292
ENSG00000179818	NA	-0.591134149223238	0.00552623056706411
ENSG00000111653	ING4	-0.591045880825508	7.58302667203846e-05
ENSG00000125378	BMP4	-0.590964221162194	0.0287302905585255
ENSG00000146555	SDK1	-0.590785951587359	0.00435125964976939
ENSG00000178665	ZNF713	-0.590376164335063	0.004360308401562
ENSG00000185917	SETD4	-0.590128657995062	0.0060690477354048
ENSG00000123570	RAB9B	-0.589766711870745	2.85851422086065e-06
ENSG00000155755	TMEM237	-0.589533578476363	2.8479572299842e-05
ENSG00000196081	ZNF724	-0.589477647383447	0.00835070341857163
ENSG00000076382	SPAG5	-0.589362951850503	2.03774928169882e-05
ENSG00000077514	POLD3	-0.589331292656563	0.000834437476601336
ENSG00000104889	RNASEH2A	-0.588113101276851	0.00273259097539876
ENSG00000122483	CCDC18	-0.587345052920974	0.00479271565855245
ENSG00000103343	ZNF174	-0.587053821458533	0.00417189327277694
ENSG00000177614	PGBD5	-0.586665488766814	0.0254976065413397
ENSG00000138346	DNA2	-0.586536170093511	0.00158972282308853
ENSG00000180354	MTURN	-0.586045288957067	1.80712414210809e-06
ENSG00000168306	ACOX2	-0.585458990889177	0.00445317470653666

## Sheet: 48h Up
This list represent the xx significantly up-regulated genes identified after 48 hours of ET-1 stimulation
EnsID	Symbol	logFC	FDR
ENSG00000258807	NA	4.70756939581633	0.0229836275303981
ENSG00000172232	AZU1	4.58140407529647	0.0482490975666811
ENSG00000212743	NA	3.58629988033671	0.0431355835162237
ENSG00000101327	PDYN	3.58049302378126	1.05540878143352e-158
ENSG00000135346	CGA	3.42018946649839	0.00820793886026786
ENSG00000168081	PNOC	3.35222998750137	4.01807143483533e-103
ENSG00000124664	SPDEF	3.18949671652986	2.75204979374954e-06
ENSG00000259833	NA	3.08712148554487	4.35227484496611e-22
ENSG00000273284	NA	2.76158469727593	0.00157819206463141
ENSG00000187642	PERM1	2.60423526455432	0.0154498002635268
ENSG00000130475	FCHO1	2.51919227703984	2.27083024000094e-08
ENSG00000128340	RAC2	2.44215796556463	0.00034903052087423
ENSG00000007264	MATK	2.3959758200598	0.014403303673657
ENSG00000125965	GDF5	2.30374487569584	0.0142275014438959
ENSG00000236577	NA	2.27410533856463	0.0373013800639877
ENSG00000270061	NA	2.26852945711667	0.0219426342752434
ENSG00000165731	RET	2.23599722874264	0.0243116708676451
ENSG00000128482	RNF112	2.06860045022157	0.029136784773694
ENSG00000174788	PCP2	2.05153060634412	0.0133633605603598
ENSG00000197582	NA	2.04838244778213	0.00899749206081923
ENSG00000165215	CLDN3	2.03885531206318	0.000276390610353979
ENSG00000268204	NA	2.03368058501002	0.0299748048755048
ENSG00000163235	TGFA	2.01636094735631	3.71881227962312e-63
ENSG00000236830	NA	1.99502543503488	0.0147536048864199
ENSG00000214435	AS3MT	1.98596749104404	0.00825052199520445
ENSG00000079393	DUSP13	1.95568936450154	2.14696835926612e-26
ENSG00000224215	NA	1.94758603668806	0.020695754494882
ENSG00000227155	NA	1.93701259685993	0.0473187935109878
ENSG00000188488	SERPINA5	1.91243931878365	0.00262007194321102
ENSG00000166793	YPEL4	1.9104890409447	3.48728799125651e-05
ENSG00000116985	BMP8B	1.90900007565014	2.26040185771796e-09
ENSG00000181085	MAPK15	1.90155430836977	0.0312086407205137
ENSG00000166592	RRAD	1.8976584938821	0.0461498001780313
ENSG00000007314	SCN4A	1.84937689295894	2.78872922310925e-06
ENSG00000140274	DUOXA2	1.82408610777825	0.0253571623539254
ENSG00000183379	SYNDIG1L	1.80637158313043	0.000701715669667275
ENSG00000167608	TMC4	1.80636173377941	7.60943488711068e-12
ENSG00000229953	NA	1.80343369819715	0.011268137060489
ENSG00000185669	SNAI3	1.79586559006052	1.74137661869349e-10
ENSG00000157005	SST	1.77109933361725	0.00454978714530154
ENSG00000043591	ADRB1	1.76679647765525	0.00109983971588497
ENSG00000188112	C6orf132	1.74606157078048	0.00811819382465644
ENSG00000006016	CRLF1	1.73906320135802	0.000231963484557727
ENSG00000159733	ZFYVE28	1.71926675159769	0.00950576536226069
ENSG00000160678	S100A1	1.71528381959448	3.9738672627415e-05
ENSG00000179344	HLA-DQB1	1.70737556625856	0.000149827677014897
ENSG00000105376	ICAM5	1.70035225290906	7.02397748710259e-08
ENSG00000181652	ATG9B	1.67872670215783	0.00328176132478825
ENSG00000272068	NA	1.66686131708445	0.0223361575060386
ENSG00000233695	NA	1.66369409206172	0.0359867985691354
ENSG00000052344	PRSS8	1.65477123206345	3.17189613236908e-28
ENSG00000143333	RGS16	1.64928984472798	6.16633063098413e-05
ENSG00000183248	PRR36	1.64597842845012	3.06541726320108e-07
ENSG00000263426	NA	1.64439752846413	5.196208614752e-21
ENSG00000114378	HYAL1	1.62488010123722	1.41325955037297e-10
ENSG00000177679	SRRM3	1.62474705399023	3.53752334209035e-05
ENSG00000243753	NA	1.61555035737858	0.0303663686015123
ENSG00000130513	GDF15	1.60478512865593	3.1730741519342e-27
ENSG00000185955	C7orf61	1.60409239245429	0.00759430520432074
ENSG00000186862	PDZD7	1.60213518216281	0.0147746510297225
ENSG00000139200	PIANP	1.59421762583341	1.12055589790104e-05
ENSG00000124466	LYPD3	1.58169279779166	0.00109779589363737
ENSG00000133519	NA	1.55297477984903	0.00782109980909908
ENSG00000127585	FBXL16	1.53919916669973	0.000137095600660147
ENSG00000107742	SPOCK2	1.53068893956739	1.09224267508453e-96
ENSG00000143369	ECM1	1.52827604130589	3.54523801757052e-38
ENSG00000204055	NA	1.52332308077044	4.16492377708469e-12
ENSG00000167968	DNASE1L2	1.52105253330305	0.0322549818342876
ENSG00000249096	NA	1.51542467287332	0.0253095489736747
ENSG00000118785	SPP1	1.50379974451423	0.00190177730498869
ENSG00000049089	COL9A2	1.496375515175	0.014331478846075
ENSG00000253690	NA	1.48910043698433	6.87448532473996e-08
ENSG00000087250	MT3	1.486483845069	0.000329491090760759
ENSG00000159167	STC1	1.47672215489229	1.96235504499632e-52
ENSG00000148600	CDHR1	1.47349831281641	5.90036604620729e-07
ENSG00000041353	RAB27B	1.44003678863416	1.6587129200286e-08
ENSG00000119508	NR4A3	1.42417013360866	4.73740358645178e-17
ENSG00000163630	SYNPR	1.42141068559566	4.35041060941627e-05
ENSG00000264462	NA	1.41332446315556	8.77625408051266e-12
ENSG00000269194	NA	1.41259773443515	0.0478135381966232
ENSG00000175899	A2M	1.40979213496359	5.6259129274257e-32
ENSG00000178882	RFLNA	1.39962806857943	2.47655817166912e-07
ENSG00000166589	CDH16	1.39605201065059	0.0404525230288349
ENSG00000102934	PLLP	1.3766452385287	0.0477850062780976
ENSG00000213261	NA	1.37178685092582	0.0361134587880242
ENSG00000131242	RAB11FIP4	1.37125799757059	3.59484231888318e-16
ENSG00000140465	CYP1A1	1.36847344647328	1.91067552195733e-29
ENSG00000073150	PANX2	1.36393356740493	0.0062540539522118
ENSG00000104892	KLC3	1.3613871058515	0.00784795204831573
ENSG00000115257	PCSK4	1.35914452425706	0.00244131201999667
ENSG00000272822		1.3575022308928	0.0144176829431319
ENSG00000184524	CEND1	1.35467957209379	5.42543770135231e-11
ENSG00000237512	NA	1.35457506309555	4.48737912015859e-08
ENSG00000141738	GRB7	1.35260776809151	3.30072436446535e-05
ENSG00000264063	NA	1.34990872121572	0.00200639508598416
ENSG00000163814	CDCP1	1.33590913761769	0.00231308578897148
ENSG00000135077	HAVCR2	1.33360888464504	0.014331478846075
ENSG00000177576	C18orf32	1.33338103859032	0.000243117035099658
ENSG00000143772	ITPKB	1.32864086536552	6.40092613263606e-28
ENSG00000185559	DLK1	1.31830718978155	0.000154611892213471
ENSG00000106538	RARRES2	1.31126314330432	7.78359676887546e-09
ENSG00000105825	TFPI2	1.30705967980898	2.69430452179393e-24
ENSG00000105649	RAB3A	1.29497281376086	6.76150108273602e-18
ENSG00000105642	KCNN1	1.28567729265878	6.62409574940598e-12
ENSG00000117245	KIF17	1.279560989543	0.0173491104345191
ENSG00000100300	TSPO	1.2772965991863	1.33159077682583e-08
ENSG00000115255	REEP6	1.27591871372489	2.00826135575215e-15
ENSG00000108551	RASD1	1.26172571191946	1.06180127012474e-30
ENSG00000128683	GAD1	1.26013660462293	1.82280108063962e-13
ENSG00000172350	ABCG4	1.25967850553613	2.03744578842295e-10
ENSG00000175874	CREG2	1.252146323371	4.08825336517504e-08
ENSG00000271303	SRXN1	1.23866394919303	0.0165622471870751
ENSG00000167772	ANGPTL4	1.22912500016769	0.00225082674815294
ENSG00000105289	TJP3	1.21684997066979	0.0120773481097476
ENSG00000161513	FDXR	1.21273853490581	3.09833664923533e-26
ENSG00000173267	SNCG	1.21165632660839	0.000187731881380691
ENSG00000197106	SLC6A17	1.21098738408809	2.34729652089171e-05
ENSG00000068078	FGFR3	1.20928930645038	7.47232056313375e-09
ENSG00000145506	NKD2	1.20817954223692	0.00364672647573415
ENSG00000210100	NA	1.2036195254902	1.69281910114446e-06
ENSG00000205710	C17orf107	1.19693178760812	1.73369164571212e-09
ENSG00000162105	SHANK2	1.19370566639866	0.0401863444283343
ENSG00000184451	CCR10	1.19340474998413	0.0495824750214216
ENSG00000157119	KLHL40	1.18176865045794	1.18494570990078e-06
ENSG00000160161	CILP2	1.18118215868376	0.0439689423661594
ENSG00000135740	SLC9A5	1.17838526548808	0.00352379256782812
ENSG00000258947	TUBB3	1.17711260921863	9.20176515231563e-07
ENSG00000272405	NA	1.17480557814618	0.000283146023866107
ENSG00000131187	F12	1.17152146801833	0.0276155809222071
ENSG00000213700	NA	1.16951895469324	0.0466194867796279
ENSG00000171551	ECEL1	1.16566834678362	7.8555509803454e-06
ENSG00000174429	ABRA	1.16077162825845	2.81322175023629e-43
ENSG00000117472	TSPAN1	1.15864129433207	0.0433638431276664
ENSG00000105696	TMEM59L	1.15360610565321	0.00157532918588634
ENSG00000040608	RTN4R	1.15349506796311	0.0028855666528615
ENSG00000242114	MTFP1	1.15340957951142	2.4377483804164e-07
ENSG00000197696	NMB	1.15256224520313	7.99570019542904e-12
ENSG00000147804	SLC39A4	1.15170613073952	1.61331672641353e-06
ENSG00000105711	SCN1B	1.15010632481744	0.00248266259697716
ENSG00000104419	NDRG1	1.14757945931372	8.47911718472806e-15
ENSG00000166924	NYAP1	1.1437425297956	5.15334236781697e-07
ENSG00000198915	RASGEF1A	1.13771595387754	4.73188233080356e-08
ENSG00000272973	NA	1.13175912181461	0.0136558114480535
ENSG00000198753	PLXNB3	1.12591152911395	0.00229377779172161
ENSG00000154645	CHODL	1.12456783704306	1.87262578426061e-05
ENSG00000088340	NA	1.12151769840882	4.29948948695093e-06
ENSG00000172346	CSDC2	1.12133176271007	3.11990596734998e-22
ENSG00000164236	ANKRD33B	1.11411680222514	0.00143334593557526
ENSG00000163046	ANKRD30BL	1.11305092217316	2.40783106749181e-34
ENSG00000124507	PACSIN1	1.11249951317042	3.37333726940309e-21
ENSG00000204052	LRRC73	1.11204187851075	8.37434211800838e-05
ENSG00000126368	NR1D1	1.10588957030174	7.9171699813056e-08
ENSG00000137819	PAQR5	1.10394784065517	0.00330924363735064
ENSG00000126218	F10	1.09555532636063	0.00106818588052766
ENSG00000095303	PTGS1	1.0928937669898	5.25220724276471e-05
ENSG00000242349	NA	1.09007355462525	4.10430260500709e-11
ENSG00000167994	RAB3IL1	1.08428011997064	1.32095381884569e-08
ENSG00000236393	NA	1.08312319726676	0.000214707234625867
ENSG00000111674	ENO2	1.08210027435871	2.36115908812526e-53
ENSG00000111679	PTPN6	1.08073140598746	5.19455116536318e-06
ENSG00000182272	B4GALNT4	1.08055052884664	7.38654737308561e-08
ENSG00000105464	GRIN2D	1.08043031041019	0.0255824722314371
ENSG00000104833	TUBB4A	1.07821225707321	1.25957804492638e-06
ENSG00000105639	JAK3	1.07057214342296	3.24347592415125e-08
ENSG00000249430	NA	1.06875333520545	1.1845470478292e-05
ENSG00000142235	LMTK3	1.0663118142241	2.93956023152298e-05
ENSG00000177106	EPS8L2	1.06453416289525	9.86294216029155e-12
ENSG00000136274	NACAD	1.06387162545187	2.24777394410476e-11
ENSG00000155897	ADCY8	1.05962077261827	0.000155677787839363
ENSG00000116661	FBXO2	1.05786036565351	2.85749038126562e-14
ENSG00000177191	B3GNT8	1.05512203817291	1.00238451354144e-10
ENSG00000170290	SLN	1.05355311245532	0.000127565291923292
ENSG00000228594	FNDC10	1.05140337790321	7.88378522175375e-14
ENSG00000143382	ADAMTSL4	1.03945778752702	1.26250916023676e-30
ENSG00000137285	TUBB2B	1.03861132639131	7.83214075810604e-34
ENSG00000162444	RBP7	1.03840681066258	0.000315686189637744
ENSG00000105643	ARRDC2	1.0365823849207	0.000546935620570973
ENSG00000127666	TICAM1	1.03576925920361	0.000830149127042243
ENSG00000180758	GPR157	1.0351007536165	6.52635301304332e-36
ENSG00000203999	NA	1.03491242410146	0.049382459343893
ENSG00000185883	ATP6V0C	1.03303551119379	1.87996471208535e-05
ENSG00000165887	ANKRD2	1.03260688104938	0.0017749044643845
ENSG00000131435	PDLIM4	1.03235328104834	1.57071074442229e-15
ENSG00000152377	SPOCK1	1.03201429313643	1.15462199792323e-48
ENSG00000235314	NA	1.03013978391716	8.29510618679977e-10
ENSG00000138623	SEMA7A	1.02545768470261	1.19587419353067e-13
ENSG00000179242	CDH4	1.02326916247871	7.68071457548217e-09
ENSG00000181409	AATK	1.02172383841375	1.86815019928682e-07
ENSG00000185519	FAM131C	1.02140690174276	5.43092059636443e-05
ENSG00000105516	DBP	1.02107565628602	3.43090992381384e-06
ENSG00000163132	MSX1	1.01937301938192	0.00121184559519164
ENSG00000100599	RIN3	1.0184008487825	0.00660735343642634
ENSG00000019505	SYT13	1.01700284158788	5.18407865191906e-48
ENSG00000104881	PPP1R13L	1.01548982945785	1.17489555286415e-09
ENSG00000074211	PPP2R2C	1.01394816475799	0.00299260504308916
ENSG00000187479	C11orf96	1.01286704202423	0.00071207517289512
ENSG00000143674	MAP3K21	1.01269352388554	0.00016196900691152
ENSG00000161896	IP6K3	1.01122703568097	9.34722650403466e-08
ENSG00000166816	LDHD	1.01051238264606	1.00785721737323e-07
ENSG00000133250	ZNF414	1.0103421191036	0.00379596846128354
ENSG00000245532	NA	1.00825554224533	4.88748155561201e-41
ENSG00000149599	DUSP15	1.0051223876045	7.58583581017309e-07
ENSG00000158014	SLC30A2	1.00504090146172	8.47515093820618e-13
ENSG00000162068	NTN3	1.00358979996451	0.0432542327411731
ENSG00000100302	RASD2	1.00345408074605	1.05265009265779e-05
ENSG00000185950	IRS2	1.00271863003398	3.42214222268278e-11
ENSG00000099377	HSD3B7	1.0025174048106	2.16799195188598e-06
ENSG00000185507	IRF7	0.997159638449126	0.0149428006832227
ENSG00000172137	CALB2	0.99270865331213	1.03341411864136e-07
ENSG00000197483	ZNF628	0.992689801603482	0.00846444040914377
ENSG00000129007	CALML4	0.990912449593949	0.0359815348405925
ENSG00000262814	MRPL12	0.989919029443293	1.2997940072793e-05
ENSG00000178814	OPLAH	0.989729050329016	0.0402217451325764
ENSG00000178597	PSAPL1	0.988297912321397	2.26911468772857e-05
ENSG00000143590	EFNA3	0.987217474416049	5.1926740265715e-05
ENSG00000164181	ELOVL7	0.986121616899929	0.00131343559641473
ENSG00000170498	KISS1	0.983643147232458	0.048021338326652
ENSG00000189410	SH2D5	0.980092825519668	0.00893253249263803
ENSG00000167100	SAMD14	0.977328275434	0.000390458617569099
ENSG00000123453	SARDH	0.976945835337823	0.00834204092641095
ENSG00000128342	LIF	0.974835379475088	0.00186352562976193
ENSG00000087085	ACHE	0.97462048323191	8.05120987549279e-06
ENSG00000270800	RPS10-NUDT3	0.973395383608781	0.0290966858443809
ENSG00000102109	PCSK1N	0.970920500941797	0.00739954866344615
ENSG00000172345	STARD5	0.970545394312894	0.0158318242464113
ENSG00000188042	ARL4C	0.969481634410845	2.58240015946235e-12
ENSG00000175832	ETV4	0.969289468976931	1.18148111766754e-17
ENSG00000270188	MTRNR2L11	0.963042110162821	0.0167832051940594
ENSG00000175206	NPPA	0.962716754197952	7.97626917934438e-52
ENSG00000169692	AGPAT2	0.962663750593434	2.4397445712704e-05
ENSG00000175701	LINC00116	0.957905403318432	0.0212322721059073
ENSG00000095539	SEMA4G	0.957441439959024	7.60943488711068e-12
ENSG00000109107	ALDOC	0.956486672682854	3.75560903324127e-44
ENSG00000130234	ACE2	0.955901968859406	2.29271376811655e-28
ENSG00000160972	PPP1R16A	0.955044772470194	0.027607558613347
ENSG00000247596	TWF2	0.952380242254458	7.02397748710259e-08
ENSG00000100065	CARD10	0.950682934128081	0.000152294555460819
ENSG00000168490	PHYHIP	0.949225605982143	6.01618585260985e-06
ENSG00000168528	SERINC2	0.948924404660964	6.74508254364601e-07
ENSG00000198355	PIM3	0.946734422734911	7.16734430841463e-16
ENSG00000181577	C6orf223	0.942365094948	0.000190881587678295
ENSG00000161677	JOSD2	0.940512684830668	1.36307626300389e-06
ENSG00000159399	HK2	0.934758410349223	5.01708464400709e-27
ENSG00000105613	MAST1	0.933289461201764	3.65495134484663e-07
ENSG00000197930	ERO1A	0.932354806505851	2.69044436963552e-33
ENSG00000143178	TBX19	0.932143220896402	0.0481173785671833
ENSG00000165272	AQP3	0.927471730888373	9.88289029267307e-05
ENSG00000161958	FGF11	0.924597515485302	6.88131522372803e-11
ENSG00000188522	FAM83G	0.923331920892739	1.28709287519953e-15
ENSG00000116761	CTH	0.922101085582461	4.84106299888117e-05
ENSG00000212864	RNF208	0.921494930388149	0.00145450316094785
ENSG00000130810	PPAN	0.921465710655439	0.00767662007764509
ENSG00000142765	SYTL1	0.919461391575489	0.00176493140980038
ENSG00000141526	SLC16A3	0.919001014423036	0.0224696588411766
ENSG00000088726	TMEM40	0.917653418046426	8.75300897551514e-14
ENSG00000142694	EVA1B	0.914406542762031	0.00326010324658295
ENSG00000133069	TMCC2	0.914227457069259	2.09566755733213e-09
ENSG00000007516	BAIAP3	0.914053266208967	0.019020492136833
ENSG00000125510	OPRL1	0.913709861001271	2.64770262092165e-06
ENSG00000165474	GJB2	0.9104761426367	2.53213552920073e-06
ENSG00000103254	FAM173A	0.910393925458792	8.52773725196643e-06
ENSG00000243554	NA	0.909094488295848	0.00110304894236323
ENSG00000198829	SUCNR1	0.906470755950833	0.00277949128579397
ENSG00000142910	TINAGL1	0.905467607678458	2.38638863309525e-40
ENSG00000141854	MISP3	0.904729289091917	1.1178775918911e-05
ENSG00000187091	PLCD1	0.904602653890827	8.88773861484446e-13
ENSG00000200169	NA	0.904344933797661	0.0113988329491822
ENSG00000167641	PPP1R14A	0.904252840505701	0.00810503728734244
ENSG00000142552	RCN3	0.904190334530632	3.35303274681245e-07
ENSG00000156381	ANKRD9	0.902897102053597	4.24402034245195e-14
ENSG00000110057	UNC93B1	0.902715787925881	0.00716397851967574
ENSG00000185633	NDUFA4L2	0.900254007829159	0.0211417755293188
ENSG00000132329	RAMP1	0.892728715576627	4.39603993022496e-07
ENSG00000261088	NA	0.892246957398786	0.000279897892451848
ENSG00000163975	MELTF	0.891969426247227	3.84825441875653e-13
ENSG00000099625	CBARP	0.890151723844778	0.000611089659266519
ENSG00000079435	LIPE	0.886532343523149	7.02397748710259e-08
ENSG00000229848	NA	0.881271946518559	0.0482265054538207
ENSG00000175482	POLD4	0.881182985382109	8.94071093357614e-06
ENSG00000125534	PPDPF	0.880391280264392	5.31744343773365e-11
ENSG00000148842	CNNM2	0.877205425217235	5.86530125702893e-12
ENSG00000186462	NAP1L2	0.87607446176013	5.9971178214645e-05
ENSG00000125089	SH3TC1	0.874269700994011	0.000158814436989092
ENSG00000173566	NA	0.873379296826321	3.21012656436493e-05
ENSG00000179094	PER1	0.869838730047975	1.53237873708682e-17
ENSG00000123836	PFKFB2	0.8684660978184	1.1655870340573e-26
ENSG00000115318	LOXL3	0.867679901784808	9.53341497108563e-10
ENSG00000243660	ZNF487	0.865598334667536	0.00149416117913174
ENSG00000228300	C19orf24	0.865076327834744	4.81264612713248e-06
ENSG00000108479	GALK1	0.864937974851954	1.25999022835076e-09
ENSG00000107317	PTGDS	0.863573312092415	0.0045218445718342
ENSG00000074855	ANO8	0.862832391825	1.09804558637005e-06
ENSG00000092758	COL9A3	0.859075579214174	0.0481173785671833
ENSG00000109610	SOD3	0.858554595169802	2.58669697371121e-07
ENSG00000026559	KCNG1	0.856670202303612	0.0239595121097613
ENSG00000161642	ZNF385A	0.856072511090355	7.74542663902814e-07
ENSG00000149260	CAPN5	0.85364250885473	1.08364998112743e-05
ENSG00000064932	SBNO2	0.853594458123373	9.21406540793624e-10
ENSG00000147465	STAR	0.853537762943952	0.0266374326343217
ENSG00000171357	LURAP1	0.853304451255944	4.19627932436786e-13
ENSG00000184185	KCNJ12	0.852678655644751	2.15162787525223e-09
ENSG00000104725	NA	0.85092504541328	1.18959688959454e-10
ENSG00000267519	NA	0.850610836570962	0.0158318242464113
ENSG00000129667	RHBDF2	0.850452391088261	0.00343684115482371
ENSG00000167578	RAB4B	0.850080298122581	0.000109541606563575
ENSG00000148288	GBGT1	0.850048705913117	0.000627541460289018
ENSG00000212283	NA	0.848326564584328	0.0212441051373758
ENSG00000171094	ALK	0.847194704253339	0.00816462051506247
ENSG00000117152	RGS4	0.847186938170238	2.65752902243229e-20
ENSG00000234745	HLA-B	0.846915452955518	5.0653401273855e-09
ENSG00000196878	LAMB3	0.846147636806203	1.91053188195719e-07
ENSG00000261221	ZNF865	0.844807932495708	0.000300483265093925
ENSG00000139269	INHBE	0.843095681209032	0.0297541441785797
ENSG00000146411	SLC2A12	0.842897935337413	1.06312039365777e-25
ENSG00000140511	HAPLN3	0.841095532574624	0.000107524280254946
ENSG00000196754	S100A2	0.838356192514277	0.0406343931311792
ENSG00000183091	NEB	0.837800546738274	0.000689960867709713
ENSG00000109072	VTN	0.837245008661356	0.00100592916775095
ENSG00000059804	SLC2A3	0.836605913965226	5.71695636929178e-37
ENSG00000127561	SYNGR3	0.834440638061075	2.26732278321642e-14
ENSG00000237039	NA	0.833408886164363	0.00449764013063762
ENSG00000017373	NA	0.832716845150032	4.12667018158107e-06
ENSG00000112379	ARFGEF3	0.832316921765882	0.000697114397435734
ENSG00000110628	SLC22A18	0.831422907861059	2.5700584512983e-07
ENSG00000159761	C16orf86	0.830350720702639	0.00737559375591359
ENSG00000113369	ARRDC3	0.829601600821785	9.93855142889643e-32
ENSG00000054356	PTPRN	0.828440774178116	0.000166251605171743
ENSG00000089820	ARHGAP4	0.826063433241669	6.45812703082333e-05
ENSG00000197584	KCNMB2	0.823328072971708	0.0173571293181614
ENSG00000168071	CCDC88B	0.82012948325973	0.0197487840005214
ENSG00000116741	RGS2	0.819529803035062	1.81811318626821e-11
ENSG00000187688	TRPV2	0.819402297476099	0.0293989046886352
ENSG00000188747	NOXA1	0.818381663614562	0.0214021246372524
ENSG00000228288	NA	0.817435558201871	0.00590773577992676
ENSG00000180448	ARHGAP45	0.81715566285519	0.0313287764697702
ENSG00000167971	CASKIN1	0.816453145575453	1.35322633337542e-05
ENSG00000006015	C19orf60	0.816198403217707	3.33523813945329e-05
ENSG00000089351	GRAMD1A	0.815108222545529	3.33788427001434e-16
ENSG00000125746	EML2	0.813075320910282	5.18444087293297e-22
ENSG00000180155	LYNX1	0.812494574239792	8.55563441956832e-11
ENSG00000269968	NA	0.811412781045296	0.00590773577992676
ENSG00000124762	CDKN1A	0.811279059643322	2.42698958273505e-35
ENSG00000226742	HSBP1L1	0.811097714390244	0.0042767174135439
ENSG00000171219	CDC42BPG	0.810451358103179	3.06454102929542e-05
ENSG00000072274	TFRC	0.810006546083546	1.9075619457347e-35
ENSG00000126705	AHDC1	0.809585538441335	1.1897316310306e-12
ENSG00000213996	TM6SF2	0.809118339418178	0.0174242951070491
ENSG00000100299	ARSA	0.809090146802655	3.90078922138134e-10
ENSG00000181773	GPR3	0.808773077864144	0.0203265353443502
ENSG00000171017	LRRC8E	0.808681122061898	0.00698303626537845
ENSG00000142733	MAP3K6	0.808666327909691	9.5106511076421e-09
ENSG00000130669	PAK4	0.807987604575499	3.15217372330276e-11
ENSG00000119715	ESRRB	0.806848315230249	1.19987616667948e-09
ENSG00000103253	HAGHL	0.806312159125029	5.39124181667244e-05
ENSG00000142178	SIK1	0.806156431354522	1.87902125110874e-18
ENSG00000175602	CCDC85B	0.802847427221336	0.00265436152953608
ENSG00000236824	NA	0.802263864312932	2.21702885563462e-07
ENSG00000169239	CA5B	0.801185943293087	4.9686096880798e-06
ENSG00000185187	SIGIRR	0.80075004815676	2.42786134921666e-06
ENSG00000242173	ARHGDIG	0.800143105552141	0.000205065238610935
ENSG00000179085	DPM3	0.799899092011177	5.7023531997481e-05
ENSG00000162522	KIAA1522	0.798786404872279	1.14406292544304e-11
ENSG00000061656	SPAG4	0.797057207364198	5.86079592553492e-05
ENSG00000168899	VAMP5	0.796317602973493	0.00530693201984343
ENSG00000152518	ZFP36L2	0.793951436256759	1.30637774653493e-10
ENSG00000138678	GPAT3	0.792932283691395	2.97774030724003e-29
ENSG00000113196	HAND1	0.792301040940761	0.00378970780299623
ENSG00000161681	SHANK1	0.791456394124739	8.01748798580427e-06
ENSG00000090339	ICAM1	0.790445205969599	0.0138048906919255
ENSG00000130304	SLC27A1	0.789538035227685	5.94185377257658e-08
ENSG00000196850	PPTC7	0.789003562096842	4.43287431352845e-17
ENSG00000251322	SHANK3	0.788111193749124	0.000107177317407438
ENSG00000112796	ENPP5	0.786883784274541	4.12796505830219e-08
ENSG00000172974	NA	0.785571024737188	1.80673862652077e-05
ENSG00000164867	NOS3	0.784734750979839	0.0186835835598057
ENSG00000148803	FUOM	0.784673127446623	7.25729471481543e-07
ENSG00000185028	LRRC14B	0.783626322014999	2.26493081740708e-06
ENSG00000188290	HES4	0.783607714118132	0.000474316511387816
ENSG00000165175	MID1IP1	0.782160468283551	1.51111448625464e-06
ENSG00000101680	LAMA1	0.781861442051903	2.19738242718773e-28
ENSG00000076864	RAP1GAP	0.780753777990944	4.08825336517504e-08
ENSG00000185838	GNB1L	0.779133055951954	0.0487206081616705
ENSG00000113389	NPR3	0.779039573774172	0.0158318242464113
ENSG00000236714	NA	0.777049853976509	0.0112531503623459
ENSG00000109063	MYH3	0.776998070421311	5.06870032505315e-08
ENSG00000092929	UNC13D	0.77072824873077	5.763031221222e-09
ENSG00000147036	LANCL3	0.769659162933626	0.0270703844162603
ENSG00000076826	CAMSAP3	0.767234700441344	0.00118614327194
ENSG00000153832	FBXO36	0.767006467908082	0.000106279238937391
ENSG00000024422	EHD2	0.765126861837287	1.19933759014545e-06
ENSG00000130733	YIPF2	0.762402435929305	5.43163805084e-13
ENSG00000213337	ANKRD39	0.762008752125343	5.41331438805324e-05
ENSG00000187609	EXD3	0.758082703349613	0.00661722005044089
ENSG00000171223	JUNB	0.7567777735351	0.0198106500453721
ENSG00000160767	FAM189B	0.755602386096734	1.75995405055102e-06
ENSG00000006210	CX3CL1	0.754705615403001	2.88502148222272e-05
ENSG00000112787	FBRSL1	0.754036393353418	2.28002325626685e-07
ENSG00000141577	CEP131	0.753866606499965	2.44358926958744e-05
ENSG00000106948	AKNA	0.752628387754852	5.00292669767299e-10
ENSG00000099937	SERPIND1	0.751609416968929	0.0477817249396929
ENSG00000184916	JAG2	0.750485770680663	1.2070672024873e-05
ENSG00000122971	ACADS	0.749920787052448	3.39211534787337e-13
ENSG00000120913	PDLIM2	0.748908550301276	5.41443722721877e-06
ENSG00000170801	HTRA3	0.748882560333875	0.0420217693585796
ENSG00000147813	NAPRT	0.748360165835247	0.00642720232840637
ENSG00000103024	NME3	0.748263128993425	0.000299994766944566
ENSG00000105409	ATP1A3	0.746946059154298	4.64903482759584e-09
ENSG00000145911	N4BP3	0.746527952753938	6.55358673907857e-09
ENSG00000244486	SCARF2	0.746141170406874	7.0969488683608e-06
ENSG00000134107	BHLHE40	0.745899462786934	6.29967303999493e-20
ENSG00000089060	SLC8B1	0.745651288758346	0.000840470753999204
ENSG00000117479	SLC19A2	0.745427455469498	1.9179777675623e-17
ENSG00000107331	ABCA2	0.744863204886238	1.8708437577544e-12
ENSG00000198682	PAPSS2	0.744285640161817	1.52557777515681e-18
ENSG00000175449	RFESD	0.742351524547259	0.0309491119974905
ENSG00000165644	COMTD1	0.742270075146847	5.22745620029918e-05
ENSG00000101115	SALL4	0.742037148291792	0.00208670851624224
ENSG00000136854	STXBP1	0.741442281307292	4.84106299888117e-05
ENSG00000161544	CYGB	0.741268025171575	0.0237966311703608
ENSG00000182154	MRPL41	0.740705845518047	0.00933568948284862
ENSG00000127586	CHTF18	0.738132464225314	0.00349449165287175
ENSG00000097021	ACOT7	0.736474940052136	1.08093095357318e-08
ENSG00000165886	UBTD1	0.735594419477888	0.000123818171265121
ENSG00000174132	FAM174A	0.733737185862078	9.79983486487961e-07
ENSG00000117266	CDK18	0.7336041478924	1.5665090587877e-08
ENSG00000177169	ULK1	0.732666473090132	1.15960463181239e-09
ENSG00000207279	NA	0.731270367645798	6.82901821818106e-08
ENSG00000032444	PNPLA6	0.728926346639711	2.32911647087807e-12
ENSG00000157613	CREB3L1	0.728457840837027	3.56806816547464e-06
ENSG00000106665	CLIP2	0.72666368447632	3.42425260879021e-09
ENSG00000137193	PIM1	0.7262651200351	3.13941147378849e-18
ENSG00000106537	TSPAN13	0.725747991024103	3.03821915989058e-27
ENSG00000064545	TMEM161A	0.72549318776955	0.00524647336228101
ENSG00000167543	TP53I13	0.72497892566657	0.000688364599722372
ENSG00000142634	EFHD2	0.722801916421751	1.97341610271983e-05
ENSG00000163359	COL6A3	0.722036285134632	3.04248978927535e-07
ENSG00000164855	TMEM184A	0.721568759316469	0.00218706580074898
ENSG00000143816	WNT9A	0.721059799296606	0.0115904444295352
ENSG00000138834	MAPK8IP3	0.720213860328605	0.00610675693981531
ENSG00000135604	STX11	0.719960305039739	3.40077278060401e-05
ENSG00000004399	PLXND1	0.71960728702375	6.27350655910977e-11
ENSG00000070423	RNF126	0.715891492522287	1.84858909567291e-05
ENSG00000167799	NUDT8	0.71587670215687	8.34287171415329e-05
ENSG00000188322	SBK1	0.715146043891446	6.98191299793582e-05
ENSG00000137267	TUBB2A	0.714943616827188	3.95719439227075e-17
ENSG00000271755	NA	0.714699165409314	0.000169275260373311
ENSG00000109846	CRYAB	0.712528603764588	9.10390770814765e-29
ENSG00000061918	GUCY1B3	0.712276546698868	5.98299211275806e-21
ENSG00000105255	FSD1	0.712234037585142	6.6179992553632e-06
ENSG00000119986	AVPI1	0.711839130712203	4.67651277983625e-08
ENSG00000211450	SELENOH	0.710984823545853	1.32018092836595e-08
ENSG00000225968	ELFN1	0.709956439452279	1.37168165999258e-06
ENSG00000114480	GBE1	0.709515164121825	1.99914726455931e-27
ENSG00000251562	NA	0.708959168758668	9.92728163601987e-29
ENSG00000110011	DNAJC4	0.708114581113942	4.66419439493507e-08
ENSG00000157087	ATP2B2	0.707923112064413	0.0475917693283114
ENSG00000168209	DDIT4	0.706773044217297	6.23780682643873e-13
ENSG00000074695	LMAN1	0.70604668418986	9.77592476936715e-26
ENSG00000099822	HCN2	0.704978653716143	0.000524608559703654
ENSG00000185567	AHNAK2	0.704461730293952	1.45613162464573e-19
ENSG00000163013	FBXO41	0.704383510625132	4.35014046512019e-05
ENSG00000125895	TMEM74B	0.704289642117123	0.0428523556649319
ENSG00000185924	RTN4RL1	0.701765965970616	5.40684030199768e-05
ENSG00000100003	SEC14L2	0.701587699463324	0.0124817384235229
ENSG00000187650	VMAC	0.701017963188391	0.0208482202443014
ENSG00000052802	MSMO1	0.700990511323031	3.91387356894404e-14
ENSG00000178162	NA	0.697743034917064	0.0188329860069746
ENSG00000110719	TCIRG1	0.697742775623502	0.00107703890694304
ENSG00000204520	MICA	0.69757907536144	1.57071074442229e-15
ENSG00000164897	TMUB1	0.697103793813645	4.10189626530242e-05
ENSG00000183762	KREMEN1	0.696920122787249	2.24339579757869e-10
ENSG00000103260	METRN	0.696784039940864	3.4431483306564e-05
ENSG00000119630	PGF	0.695959234232148	2.34381263282837e-05
ENSG00000221955	SLC12A8	0.695781077825804	0.00331073715572776
ENSG00000130720	FIBCD1	0.694555287582611	0.0368713060817545
ENSG00000169992	NLGN2	0.694447677684925	2.65165077708693e-05
ENSG00000160588	MPZL3	0.694216856012573	0.000829390836650747
ENSG00000162729	IGSF8	0.69352355852731	5.04790623899979e-07
ENSG00000074800	ENO1	0.692927161874965	3.03821915989058e-27
ENSG00000169220	RGS14	0.692751080673008	5.96117667286381e-06
ENSG00000167074	TEF	0.690665269240071	5.55599694699076e-13
ENSG00000130762	ARHGEF16	0.688837739408288	0.000239945515347037
ENSG00000136378	ADAMTS7	0.687959470705581	0.000222392372449408
ENSG00000175229	GAL3ST3	0.687636583809271	3.92248187668812e-06
ENSG00000173535	TNFRSF10C	0.687304060433763	4.74774462287832e-06
ENSG00000214097	SMCO1	0.686833978248923	0.00025296453937028
ENSG00000137880	GCHFR	0.683570182725081	1.38940508729367e-05
ENSG00000173546	CSPG4	0.682695896190064	6.68465647791721e-10
ENSG00000185585	OLFML2A	0.681798457861887	1.52059013148388e-20
ENSG00000187118	CMC1	0.681492172155518	3.49773861746745e-06
ENSG00000158715	SLC45A3	0.680329031796924	0.000917821217576416
ENSG00000104368	PLAT	0.679569683170839	5.54769210880689e-15
ENSG00000186480	INSIG1	0.679288128554191	0.0452654347095393
ENSG00000007080	CCDC124	0.679216667244847	0.0048899004417159
ENSG00000087076	HSD17B14	0.678975960359237	1.41131342751742e-06
ENSG00000107281	NPDC1	0.678696557950324	6.6016700228716e-05
ENSG00000170638	TRABD	0.678431732626331	0.000482319616853389
ENSG00000164976	KIAA1161	0.677704137954478	6.8272439486525e-06
ENSG00000167680	SEMA6B	0.676905862748864	4.82991642917087e-08
ENSG00000130635	COL5A1	0.674624536696463	1.24321146744455e-10
ENSG00000131979	GCH1	0.674241543289313	0.0336509070956009
ENSG00000104863	LIN7B	0.673823590131984	0.00060427216609339
ENSG00000175182	FAM131A	0.673304726537078	2.99711929292982e-07
ENSG00000059915	PSD	0.672995993009261	3.70975893509097e-06
ENSG00000171222	SCAND1	0.672668305676728	0.000681418139071673
ENSG00000107872	FBXL15	0.669495191087755	0.00534735777671481
ENSG00000131730	CKMT2	0.669119751247201	2.87714608746373e-24
ENSG00000214548	NA	0.669095288423134	2.22173489156207e-09
ENSG00000101000	PROCR	0.668980427303844	1.0687595235721e-17
ENSG00000235280	NA	0.668062827460147	0.0254675218623166
ENSG00000171044	XKR6	0.667812582803674	0.000196045912329565
ENSG00000132510	KDM6B	0.666083981088157	1.51708396459607e-05
ENSG00000123095	BHLHE41	0.665299160581969	0.0342451685424799
ENSG00000105329	TGFB1	0.664176499017953	4.553347940065e-09
ENSG00000129932	DOHH	0.664171676259585	0.0153672488650286
ENSG00000187961	KLHL17	0.663569861798379	0.0151121556616343
ENSG00000160284	SPATC1L	0.663240772010866	0.00101884637633124
ENSG00000250091	DNAH10OS	0.661804205371067	3.36391067691808e-05
ENSG00000174032	SLC25A30	0.661541091813197	4.26014272009872e-13
ENSG00000130529	TRPM4	0.661017492307225	9.79983486487961e-07
ENSG00000175946	KLHL38	0.659599363797175	0.00832039640984226
ENSG00000172508	CARNS1	0.658385806434864	0.0437699381637389
ENSG00000175567	UCP2	0.658271928455518	6.01618585260985e-06
ENSG00000224051	CPTP	0.657462905243777	0.000105679321571143
ENSG00000070444	MNT	0.657312897109454	3.18740887852808e-05
ENSG00000179403	VWA1	0.65688843583666	0.00869592568446081
ENSG00000161714	PLCD3	0.65644799405376	3.02656705608042e-14
ENSG00000128228	SDF2L1	0.654572728086352	0.00449864909573454
ENSG00000176171	BNIP3	0.654373367676952	0.0128353016203195
ENSG00000172663	TMEM134	0.653756561921537	0.000315417792608388
ENSG00000185049	NELFA	0.653125866053221	1.07964909595253e-06
ENSG00000130299	GTPBP3	0.652309911086712	0.000125686894241497
ENSG00000138347	MYPN	0.651541748949498	2.44664504368386e-20
ENSG00000196544	BORCS6	0.651166023033204	3.07622163441612e-05
ENSG00000244398	NA	0.651008746131478	0.0172897307878935
ENSG00000261434	NA	0.65100838850458	0.00291400726158918
ENSG00000138769	CDKL2	0.649948056682976	0.0103177637904782
ENSG00000105290	APLP1	0.648607146989898	5.6708476513842e-14
ENSG00000138119	MYOF	0.648478070894238	3.93687634558538e-20
ENSG00000171119	NRTN	0.647625594565707	9.12925106082026e-05
ENSG00000214063	TSPAN4	0.646254173595884	1.28793816504849e-06
ENSG00000164142	FAM160A1	0.645710043338341	5.35892551227974e-08
ENSG00000076554	TPD52	0.645513317073079	1.59331494917147e-13
ENSG00000196557	CACNA1H	0.645151100772557	0.0156578491598705
ENSG00000196365	LONP1	0.645103039744103	6.96207667712271e-11
ENSG00000015532	XYLT2	0.644659365087562	1.7467354061532e-14
ENSG00000240303	ACAD11	0.644340154427053	0.00620509582603256
ENSG00000102125	TAZ	0.643785219851285	4.09968798200475e-08
ENSG00000108352	RAPGEFL1	0.643299443279067	1.70761209695521e-05
ENSG00000139832	RAB20	0.642021614743924	0.0011182146386464
ENSG00000126458	RRAS	0.641657748378966	8.57603766198091e-13
ENSG00000182827	ACBD3	0.641327480943399	2.27967559250456e-20
ENSG00000106397	PLOD3	0.641007221366923	7.11148654381184e-15
ENSG00000125520	SLC2A4RG	0.639826427774323	5.73096205539549e-06
ENSG00000126603	GLIS2	0.639708956316732	0.000106396322374571
ENSG00000176658	MYO1D	0.639632471736662	1.05350234664577e-14
ENSG00000152082	MZT2B	0.639618709831561	0.00025296453937028
ENSG00000178038	ALS2CL	0.639595191329304	0.00381428225909405
ENSG00000165449	SLC16A9	0.638167988943475	0.0373013800639877
ENSG00000125931	CITED1	0.637889211017245	0.0022755601506169
ENSG00000090975	PITPNM2	0.636603411424171	2.86422039221309e-06
ENSG00000173545	ZNF622	0.636239702653627	1.88551256805513e-18
ENSG00000160949	TONSL	0.635594458044776	0.000456590848750847
ENSG00000118946	PCDH17	0.635412233291593	0.00202446102516504
ENSG00000099785	2020-03-02	0.635271821767993	7.79151692493074e-13
ENSG00000197991		0.63451399941739	1.43740553146953e-16
ENSG00000159214	CCDC24	0.633542133137574	0.00592800426768469
ENSG00000077454	LRCH4	0.63315039495119	2.17294082571867e-07
ENSG00000105357	MYH14	0.632219010315754	1.23543769873224e-06
ENSG00000121671	CRY2	0.63221066989686	2.22688503029394e-21
ENSG00000119669	IRF2BPL	0.632180159182139	1.81956669840919e-13
ENSG00000128626	MRPS12	0.631491463948205	1.44557166238529e-08
ENSG00000128591	FLNC	0.631387147942551	2.58915455860501e-12
ENSG00000176058	TPRN	0.631363888204246	3.75094669522133e-05
ENSG00000158467	AHCYL2	0.630931402802701	1.48626707914689e-08
ENSG00000166922	SCG5	0.630812329877418	6.49681784161117e-05
ENSG00000181418	DDN	0.629603573895296	5.76868548679328e-05
ENSG00000174516	PELI3	0.628785497550242	0.000346789393755753
ENSG00000164070	HSPA4L	0.627637171169979	1.50358357293441e-10
ENSG00000076944	STXBP2	0.627623921108966	8.91563109808476e-05
ENSG00000196961	AP2A1	0.626515018229637	3.64395198017799e-18
ENSG00000174276	ZNHIT2	0.62618901561374	0.0470483425884666
ENSG00000175084	DES	0.626169227931511	1.73515978189805e-17
ENSG00000010404	IDS	0.626051325126447	5.37119613975753e-11
ENSG00000177685	CRACR2B	0.625836717540487	0.00891304483060347
ENSG00000130294	KIF1A	0.625209484321452	1.38813977957854e-18
ENSG00000254986	DPP3	0.623649990729257	3.07364853384004e-11
ENSG00000141971	MVB12A	0.623533752728541	7.28443500815867e-08
ENSG00000130479	MAP1S	0.622002385884471	0.00102542586792341
ENSG00000164638	SLC29A4	0.621881898953913	3.81046427128924e-05
ENSG00000171608	PIK3CD	0.62088981239104	3.36982488339849e-06
ENSG00000081181	ARG2	0.620750621005128	2.0949297705537e-15
ENSG00000054967	RELT	0.620575303073815	0.00474256046238301
ENSG00000155970	MICU3	0.620318876384917	0.00596224031073357
ENSG00000204394	VARS	0.619874368418501	9.83249825713717e-13
ENSG00000172819	RARG	0.619286688510144	0.000646672196718277
ENSG00000176490	DIRAS1	0.618566651663457	9.11446555645448e-07
ENSG00000108509	CAMTA2	0.618297008268887	2.91174032125164e-06
ENSG00000171004	HS6ST2	0.617945460423731	0.00011090953831027
ENSG00000166046	TCP11L2	0.617830884407893	7.02397748710259e-08
ENSG00000106333	PCOLCE	0.617404726608973	0.00795631380953999
ENSG00000184470	TXNRD2	0.614786798290649	0.000797027822783438
ENSG00000122574	WIPF3	0.614335198018136	7.53133062450346e-05
ENSG00000243978	RTL9	0.614208965466935	0.0229538280922599
ENSG00000180730	SHISA2	0.614185208493677	4.87596724710141e-08
ENSG00000139725	RHOF	0.613911647083054	1.08109098118512e-12
ENSG00000172840	PDP2	0.612527351230213	2.53213552920073e-06
ENSG00000140557	ST8SIA2	0.612473488164637	6.86905542174419e-07
ENSG00000213465	ARL2	0.612396564557484	2.17029663009608e-08
ENSG00000188338	SLC38A3	0.609949533191337	0.0465381987747951
ENSG00000145214	DGKQ	0.609674233871613	0.00536217380714948
ENSG00000179832	MROH1	0.608979740673222	0.000174728577844864
ENSG00000107738	VSIR	0.608211276181817	4.24067629398933e-05
ENSG00000134970	TMED7	0.607677996352186	1.57071074442229e-15
ENSG00000149925	ALDOA	0.607548432643371	5.67499366550622e-21
ENSG00000210049	NA	0.607507731574938	0.0235268799335274
ENSG00000068976	PYGM	0.607474851765615	3.13939755621708e-18
ENSG00000176531	PHLDB3	0.60534169044029	0.000123818171265121
ENSG00000124074	ENKD1	0.605269609348946	0.0148945962831242
ENSG00000120256	LRP11	0.605156057654129	7.33673627825934e-07
ENSG00000150961	SEC24D	0.604174298600838	2.16041286031083e-16
ENSG00000099849	RASSF7	0.604077323161876	0.00120058078505832
ENSG00000077150	NFKB2	0.603653645433787	4.46109689685524e-07
ENSG00000259291	NA	0.601615683984247	1.20781308827664e-09
ENSG00000228672	PROB1	0.600318313973897	4.92341488667634e-05
ENSG00000206567	NA	0.600073877397124	0.0202722882031547
ENSG00000189060	H1F0	0.599984500117401	1.23108449381703e-17
ENSG00000126464	PRR12	0.599867342132341	0.00117765988942367
ENSG00000142327	RNPEPL1	0.598697758559199	1.92126958816921e-07
ENSG00000077009	NMRK2	0.597670240408795	0.00131185361231965
ENSG00000129235	TXNDC17	0.596280909210174	3.5043391497409e-10
ENSG00000100889	PCK2	0.595835428469325	0.00499897836461598
ENSG00000213445	SIPA1	0.595012090580169	1.72327303888821e-05
ENSG00000197467	COL13A1	0.59496429329824	1.8197089217897e-06
ENSG00000164291	ARSK	0.594545263182152	8.84964286514202e-07
ENSG00000169499	PLEKHA2	0.594537090183738	5.01911584583718e-14
ENSG00000183597	TANGO2	0.594248252420707	9.78823749054589e-09
ENSG00000225614	ZNF469	0.594022932040911	0.0247708535408511
ENSG00000154153	RETREG1	0.593365353927373	2.51426445114899e-14
ENSG00000112183	RBM24	0.59309380151304	6.29967303999493e-20
ENSG00000099194	SCD	0.592781791450376	1.51011766519881e-19
ENSG00000175197	DDIT3	0.592545257052822	7.88240566436422e-06
ENSG00000239677	NA	0.592050501905156	0.0307873395096779
ENSG00000169093	ASMTL	0.591695772200248	2.6390329258885e-07
ENSG00000103021	CCDC113	0.591016814885945	0.000162981250526362
ENSG00000116260	QSOX1	0.590997027283753	1.46304573094662e-15
ENSG00000198517	MAFK	0.590740032375109	1.07106787219876e-06
ENSG00000112414	ADGRG6	0.590579864603164	2.12235620820007e-10
ENSG00000103326	CAPN15	0.590531384760748	0.00291005431473166
ENSG00000108828	VAT1	0.589972111127672	1.52557777515681e-18
ENSG00000123358	NR4A1	0.589751771503347	2.10965230632216e-06
ENSG00000185043	CIB1	0.588877814685475	1.65223930063206e-06
ENSG00000160326	SLC2A6	0.588770012832701	0.00767662007764509
ENSG00000163931	TKT	0.588443718534296	4.12748429726925e-15
ENSG00000113296	THBS4	0.58841250217391	1.71502983155734e-13
ENSG00000269996	NA	0.58805628726705	6.06238722822291e-05
ENSG00000102385	DRP2	0.587694496100263	1.69891652569569e-10
ENSG00000130731	METTL26	0.587442376049701	7.96631766388876e-07
ENSG00000111276	CDKN1B	0.587116134894943	5.36885698499236e-12
ENSG00000008853	RHOBTB2	0.586957051594143	2.28233449541026e-17
ENSG00000104973	MED25	0.586810075042758	1.02579572132802e-07
ENSG00000129757	CDKN1C	0.586229996132261	1.58436487201266e-05
ENSG00000197355	UAP1L1	0.585199701756784	1.58925704551094e-09

## Sheet: 72h Up
This list represent the xx significantly up-regulated genes identified after 72 hours of ET-1 stimulation
EnsID	Symbol	logFC	FDR
ENSG00000267528	NA	3.09775015570903	2.91508714681452e-05
ENSG00000197582	NA	2.89547537062556	0.00241973866935957
ENSG00000184986	TMEM121	2.68200182172098	0.00300466844478655
ENSG00000255495	NA	2.62305080626902	0.025537680505054
ENSG00000101327	PDYN	2.45681863481938	1.78387906078042e-68
ENSG00000128886	ELL3	2.43547843696002	0.0172319427492877
ENSG00000142538	PTH2	2.2422389608085	0.0409716470896352
ENSG00000132702	HAPLN2	2.12727671515903	0.00706133260116383
ENSG00000136449	MYCBPAP	2.11499135459156	0.00262602454885979
ENSG00000168081	PNOC	1.90130167214442	6.59116253874294e-27
ENSG00000132470	ITGB4	1.80246650313081	0.0175072575706349
ENSG00000205744	DENND1C	1.79678727152754	0.00942789586672878
ENSG00000267339	NA	1.75402258679506	0.0150978596081594
ENSG00000198753	PLXNB3	1.74384941134056	5.54201480114864e-07
ENSG00000179344	HLA-DQB1	1.66721324135608	0.000122324663095618
ENSG00000259833	NA	1.63353736778066	7.1953214085657e-07
ENSG00000183379	SYNDIG1L	1.62947368468384	0.00100142715300611
ENSG00000166823	MESP1	1.62903897192114	0.021703160557985
ENSG00000272068	NA	1.59690951943661	0.0048060047530946
ENSG00000177103	DSCAML1	1.57276077684632	0.00246423144900765
ENSG00000136698	CFC1	1.56218477945157	0.022557145251826
ENSG00000263426	NA	1.51791225602296	1.11697382025383e-13
ENSG00000149927	DOC2A	1.513371634127	0.00200160469495036
ENSG00000163814	CDCP1	1.50916196064271	0.00314948319793477
ENSG00000079393	DUSP13	1.50585414631342	2.05445081086543e-18
ENSG00000105376	ICAM5	1.50011249980492	2.59267363074046e-05
ENSG00000105707	HPN	1.48100158626209	0.00765119962831264
ENSG00000124664	SPDEF	1.48092449191214	0.0475572367900101
ENSG00000006016	CRLF1	1.46387196068007	2.39026503936588e-05
ENSG00000139890	REM2	1.4549603600912	0.028565543325574
ENSG00000154645	CHODL	1.449818591584	1.9812904531e-09
ENSG00000158683	PKD1L1	1.44162291151303	0.00432735977070294
ENSG00000052344	PRSS8	1.43701597981472	1.52273108470425e-24
ENSG00000178882	RFLNA	1.43329434269308	2.07837162646032e-09
ENSG00000185215	TNFAIP2	1.41831039817709	0.00253775653205018
ENSG00000163235	TGFA	1.40344552372909	3.45834166157784e-32
ENSG00000270149		1.39655187254111	0.0139113678549341
ENSG00000124466	LYPD3	1.39428221652709	0.0157173914164115
ENSG00000105289	TJP3	1.37837198436334	0.00416473911963543
ENSG00000185669	SNAI3	1.37658024955216	8.43009527162608e-06
ENSG00000272405	NA	1.35997929352757	9.17954128093922e-06
ENSG00000205517	RGL3	1.33469979865116	0.000751507754310791
ENSG00000166793	YPEL4	1.32823461904114	0.000943024553249648
ENSG00000143369	ECM1	1.31804101310323	1.98453609395139e-35
ENSG00000203999	NA	1.30680737162222	0.00268495115165461
ENSG00000268204	NA	1.27762372597499	0.0366324046217772
ENSG00000181652	ATG9B	1.27382080283885	0.0121711802803187
ENSG00000257556	NA	1.26338195681597	0.000977435491842231
ENSG00000167772	ANGPTL4	1.25386392394687	0.00380319322989706
ENSG00000257135	NA	1.25208728838357	0.0132177733814887
ENSG00000185559	DLK1	1.24935079063669	2.84839047968728e-05
ENSG00000107317	PTGDS	1.24321664651258	0.000121471941280309
ENSG00000175899	A2M	1.22691584690251	6.46360518750894e-84
ENSG00000159713	TPPP3	1.2194836147908	0.000934721623571297
ENSG00000137101	CD72	1.21129535222059	0.00802988691166928
ENSG00000133055	MYBPH	1.2093447558489	0.034837469398938
ENSG00000156885	COX6A2	1.19649266815541	2.91684382138723e-18
ENSG00000130748	TMEM160	1.18555603352278	0.000511978265686878
ENSG00000132185	FCRLA	1.17484268534635	0.0467558150473618
ENSG00000114626	ABTB1	1.16918874951328	0.000438534202327112
ENSG00000105639	JAK3	1.15282643559425	9.44406591068977e-10
ENSG00000140465	CYP1A1	1.15252972999275	5.1030094194783e-23
ENSG00000163630	SYNPR	1.1523843473233	0.000393647368536567
ENSG00000074211	PPP2R2C	1.15225485500417	0.000274823063473059
ENSG00000088340	NA	1.15086478903341	2.69581035836647e-08
ENSG00000105696	TMEM59L	1.1507431886096	0.000387164943120174
ENSG00000177106	EPS8L2	1.14794350250769	2.17281480119468e-15
ENSG00000205090	TMEM240	1.14787277688463	0.00171395755394171
ENSG00000087250	MT3	1.14547614009493	0.00497975111983221
ENSG00000171094	ALK	1.14441411168673	9.8867983656103e-06
ENSG00000104983	CCDC61	1.1408105342369	0.000439347571757029
ENSG00000185633	NDUFA4L2	1.13783601986372	0.000372393879592818
ENSG00000135722	FBXL8	1.1343613015323	0.00930495822697217
ENSG00000172350	ABCG4	1.13031245286522	5.4498497811973e-10
ENSG00000131242	RAB11FIP4	1.12772660701027	2.41059303181677e-12
ENSG00000107742	SPOCK2	1.121421425209	9.69939515656934e-48
ENSG00000228436	NA	1.11849072635831	0.00479212335319805
ENSG00000157119	KLHL40	1.11605490778113	8.47914284509676e-07
ENSG00000126218	F10	1.11246941550784	0.000580084084139875
ENSG00000143178	TBX19	1.11236166612711	0.0120892811286055
ENSG00000198915	RASGEF1A	1.11004975114691	5.42447868534094e-08
ENSG00000141738	GRB7	1.10302119723768	0.000578459501935008
ENSG00000174939	ASPHD1	1.09612149641295	0.0106041135560184
ENSG00000241935	HOGA1	1.09365421032274	0.00466434999243134
ENSG00000173267	SNCG	1.08761942971235	9.59707301549315e-05
ENSG00000158050	DUSP2	1.08396714179529	0.0202977789541731
ENSG00000166924	NYAP1	1.06469606609008	2.62333958240022e-06
ENSG00000007314	SCN4A	1.06202933327053	0.0246729939315079
ENSG00000183091	NEB	1.06093909430921	2.05373414508354e-06
ENSG00000102109	PCSK1N	1.06013257093578	0.000888533873472699
ENSG00000158106	RHPN1	1.05813678997908	0.0041111122365555
ENSG00000115705	TPO	1.05626560316963	0.000330581930524112
ENSG00000144452	ABCA12	1.04375799529233	0.00691998839463087
ENSG00000115255	REEP6	1.04237054558381	1.14420457894657e-10
ENSG00000099377	HSD3B7	1.0415581708683	4.59864844842336e-07
ENSG00000178597	PSAPL1	1.03579757354926	9.86827982180436e-06
ENSG00000109072	VTN	1.03493328878999	2.12396159156051e-05
ENSG00000185883	ATP6V0C	1.03301078982163	3.67609656950024e-05
ENSG00000249430	NA	1.02809882494305	7.08002063041257e-06
ENSG00000126368	NR1D1	1.0260809513613	1.89091126765947e-07
ENSG00000143772	ITPKB	1.02546346000231	4.56972934428602e-17
ENSG00000168899	VAMP5	1.02352731844526	1.62867908391605e-06
ENSG00000167608	TMC4	1.02285194871859	0.000129182959139097
ENSG00000178814	OPLAH	1.01682006439624	2.82904656787465e-14
ENSG00000142235	LMTK3	1.01557227902194	0.000257179091612054
ENSG00000106538	RARRES2	1.01368330617137	1.49441216343645e-06
ENSG00000249306	NA	1.01268121154095	0.0327820390206705
ENSG00000110057	UNC93B1	1.0008326765846	0.00177750625902352
ENSG00000137843	PAK6	0.99579260704813	0.00103346936480306
ENSG00000228594	FNDC10	0.992596988210546	0.00935880070601831
ENSG00000177679	SRRM3	0.987211480759241	0.0359506541265403
ENSG00000257433	NA	0.986321683973873	0.0347069573539542
ENSG00000184524	CEND1	0.984741980925763	4.86288274620054e-06
ENSG00000105642	KCNN1	0.982395736075264	1.04922271324379e-06
ENSG00000204055	NA	0.979830060115695	1.1995161124404e-07
ENSG00000161513	FDXR	0.972733609321851	4.39846590988766e-18
ENSG00000243449	C4orf48	0.971791379828931	0.01018417035727
ENSG00000105613	MAST1	0.971514130738954	1.79440802458148e-08
ENSG00000076344	RGS11	0.964850819188076	3.10187721917907e-05
ENSG00000156711	MAPK13	0.963622954708872	2.85210038972261e-05
ENSG00000109610	SOD3	0.947002581404007	2.03102404339566e-10
ENSG00000212864	RNF208	0.945821482456695	0.000883887974711661
ENSG00000219200	RNASEK	0.939790141295914	0.000685629753296612
ENSG00000185838	GNB1L	0.937072317377519	0.00517563436646535
ENSG00000197859	ADAMTSL2	0.93291301939169	0.000419865095555873
ENSG00000237512	NA	0.930260763077994	4.28162408795463e-05
ENSG00000172346	CSDC2	0.924648556656817	1.83318428491123e-14
ENSG00000159167	STC1	0.924340887927232	4.45389553939961e-19
ENSG00000147804	SLC39A4	0.91601161200864	0.00117390977918643
ENSG00000164849	GPR146	0.913795142780584	0.0136841431667774
ENSG00000177191	B3GNT8	0.913044433121046	1.88466507475221e-06
ENSG00000129667	RHBDF2	0.911954071256197	0.000394833171955254
ENSG00000100033	PRODH	0.911086593954104	0.000364615287857794
ENSG00000253690	NA	0.900101947601426	0.00135400501047761
ENSG00000272973	NA	0.897809867642528	0.0461116815509484
ENSG00000241370	RPP21	0.894341417170104	0.0421261939971444
ENSG00000141505	ASGR1	0.892857459149969	0.000744165132066135
ENSG00000130751	NPAS1	0.891839534105983	0.000796141830532843
ENSG00000158715	SLC45A3	0.891665258963845	9.81830116089097e-07
ENSG00000119715	ESRRB	0.891342051168747	9.36615278447603e-12
ENSG00000178538	CA8	0.891291243865349	0.00131764773698214
ENSG00000108551	RASD1	0.889934245120478	1.3359005921008e-15
ENSG00000007080	CCDC124	0.888777393909403	8.68358374473766e-10
ENSG00000124507	PACSIN1	0.888458858409371	5.47387109177258e-14
ENSG00000136274	NACAD	0.888097554988123	1.45761415822706e-08
ENSG00000131037	EPS8L1	0.887294518674758	0.0110482627327953
ENSG00000181409	AATK	0.883535495980033	1.40206957784758e-05
ENSG00000104833	TUBB4A	0.883429206837499	8.27711122712682e-05
ENSG00000130304	SLC27A1	0.883338414898241	5.47631644263707e-11
ENSG00000259969	NA	0.883085327008541	0.000200861454795934
ENSG00000064687	ABCA7	0.880215964419501	8.63370200447901e-12
ENSG00000244476	ERVFRD-1	0.878399742228416	0.0387689482376051
ENSG00000181577	C6orf223	0.87536984717056	0.00142344337599253
ENSG00000164877	MICALL2	0.871169525914926	0.00745981966169134
ENSG00000164867	NOS3	0.866915180527605	0.00396097128260288
ENSG00000160602	NEK8	0.866517681189958	0.0129808805787497
ENSG00000175946	KLHL38	0.866266338024699	4.04339087472147e-06
ENSG00000148600	CDHR1	0.862247604910701	0.024519321666888
ENSG00000133250	ZNF414	0.858093361642352	0.0149917620705178
ENSG00000105327	BBC3	0.857775126559306	6.01916366982251e-09
ENSG00000228288	NA	0.856968941571211	0.000838256694552522
ENSG00000118785	SPP1	0.856140662814353	0.0119895329351097
ENSG00000017373	NA	0.852910149029068	5.21270931185523e-07
ENSG00000130479	MAP1S	0.85185225141574	5.19803250412136e-10
ENSG00000262814	MRPL12	0.851079504721881	0.000119726898607588
ENSG00000105464	GRIN2D	0.849470540115809	0.0458231186377992
ENSG00000140511	HAPLN3	0.848742364494889	1.84840629751093e-06
ENSG00000099365	STX1B	0.847957286239972	3.13473587639968e-09
ENSG00000156966	B3GNT7	0.845642014027652	1.78544610310296e-11
ENSG00000185028	LRRC14B	0.843364555960443	2.06430963556396e-09
ENSG00000110628	SLC22A18	0.842089536902414	1.15158656579764e-05
ENSG00000188522	FAM83G	0.841294280367853	5.29754839697916e-14
ENSG00000203805	PLPP4	0.835783662438692	0.023202183108638
ENSG00000171798	KNDC1	0.83451210607576	5.06686742507917e-06
ENSG00000244486	SCARF2	0.834201181761804	7.11414332950832e-08
ENSG00000089351	GRAMD1A	0.834144784215177	2.05445081086543e-18
ENSG00000107954	NEURL1	0.833640451356522	0.0094564470497309
ENSG00000130513	GDF15	0.832651137652194	8.68828475998023e-09
ENSG00000172426	RSPH9	0.827721395069989	0.0311431206367616
ENSG00000100300	TSPO	0.826094821019795	0.000207928877655977
ENSG00000076944	STXBP2	0.823674053605233	2.97373813671057e-08
ENSG00000196878	LAMB3	0.822152084715937	3.89702850820517e-07
ENSG00000135740	SLC9A5	0.820037167355104	0.00731843533558576
ENSG00000131435	PDLIM4	0.819671840288502	7.77582505529035e-11
ENSG00000250222	NA	0.819419787485297	0.0138962429823062
ENSG00000221986	MYBPHL	0.815238219015404	1.94822516740897e-07
ENSG00000114859	CLCN2	0.813674705963075	0.00311879056125902
ENSG00000147465	STAR	0.811026492835843	0.0233503522864695
ENSG00000184916	JAG2	0.810764845799469	3.6956405499928e-08
ENSG00000168528	SERINC2	0.810584075799736	8.78845616447008e-06
ENSG00000017621	NA	0.808322487139651	0.0162372164431252
ENSG00000176438	SYNE3	0.807857879506246	0.00641371827114131
ENSG00000116661	FBXO2	0.806922607080904	2.27149596433402e-09
ENSG00000130589	HELZ2	0.80624658610138	0.00445029164843417
ENSG00000103024	NME3	0.804839695098857	3.3493306816508e-06
ENSG00000186510	CLCNKA	0.802202913765899	0.00915291125414187
ENSG00000174945	AMZ1	0.801372647822814	0.0093030303863249
ENSG00000105516	DBP	0.796481657353025	6.75632672796122e-05
ENSG00000105290	APLP1	0.793999712471498	2.04587538113265e-22
ENSG00000143590	EFNA3	0.793405220059412	0.00078734200909028
ENSG00000130600	NA	0.79126075341712	1.48160791664819e-24
ENSG00000105255	FSD1	0.791059693017051	1.6336379922353e-07
ENSG00000138623	SEMA7A	0.789105978560655	1.58164229442292e-08
ENSG00000179832	MROH1	0.787111700493146	1.34179301734036e-07
ENSG00000197106	SLC6A17	0.787091460611608	0.00769231003789167
ENSG00000104368	PLAT	0.785575291644121	5.10871116586862e-22
ENSG00000183248	PRR36	0.784355260444686	0.0466822855799899
ENSG00000231187	NA	0.781812065510933	0.0166386931171321
ENSG00000254531	NA	0.781677467443553	0.0340516373555599
ENSG00000197471	SPN	0.780994106669304	0.035073126471419
ENSG00000126603	GLIS2	0.780185955977536	0.000103986392732533
ENSG00000113296	THBS4	0.780025016345498	4.98389407486919e-26
ENSG00000101115	SALL4	0.777012953953003	0.00222346334244896
ENSG00000143382	ADAMTSL4	0.775945796113253	4.1641417814008e-23
ENSG00000171219	CDC42BPG	0.771933918434747	1.72579062544254e-05
ENSG00000076864	RAP1GAP	0.770655584043988	2.47163150666674e-09
ENSG00000105649	RAB3A	0.770211423235054	4.08872621270415e-07
ENSG00000187091	PLCD1	0.769606386949148	2.04645350915646e-10
ENSG00000100285	NEFH	0.767484958255409	0.0082569327351471
ENSG00000142920	AZIN2	0.764717766573483	0.00412931216010032
ENSG00000169692	AGPAT2	0.764155495830046	0.0169505229441629
ENSG00000155897	ADCY8	0.762082232934782	0.00402851378366065
ENSG00000229848	NA	0.761205864270565	0.0335849752010415
ENSG00000203485	INF2	0.760884314085388	5.37055743900436e-09
ENSG00000100299	ARSA	0.759072511357599	8.01094367983411e-10
ENSG00000167994	RAB3IL1	0.758958963631417	2.69002738081375e-05
ENSG00000159399	HK2	0.75845232436858	5.85622768471424e-19
ENSG00000108479	GALK1	0.757864203754772	1.57440713835232e-06
ENSG00000244242	IFITM10	0.75223038040499	0.0257031400706042
ENSG00000237039	NA	0.751784759399088	0.011419101809874
ENSG00000158555	GDPD5	0.74943740394541	1.18950569268998e-05
ENSG00000076826	CAMSAP3	0.745928715307573	0.000536900406271271
ENSG00000175602	CCDC85B	0.745141175634444	0.00373952071753951
ENSG00000125148	MT2A	0.744295056672843	0.0261344828071669
ENSG00000006210	CX3CL1	0.744054818939836	6.05520740664331e-07
ENSG00000041353	RAB27B	0.74388071781704	0.00299697291249188
ENSG00000168490	PHYHIP	0.743759128576743	0.000210593591625911
ENSG00000166816	LDHD	0.740886064723387	3.22445379936706e-05
ENSG00000099330	OCEL1	0.739647468506215	0.00314886129920468
ENSG00000104419	NDRG1	0.739584462353503	1.74376190047316e-07
ENSG00000155511	GRIA1	0.73801556215335	0.0149209790661339
ENSG00000251322	SHANK3	0.736977895632245	9.59707301549315e-05
ENSG00000148288	GBGT1	0.736085938976354	0.000999986607857509
ENSG00000155980	KIF5A	0.735602721655064	0.000698703249466943
ENSG00000110011	DNAJC4	0.735552497883846	2.04645350915646e-10
ENSG00000157765	SLC34A2	0.735335160328909	0.0463587295675646
ENSG00000126705	AHDC1	0.734846457873565	4.14454590099132e-08
ENSG00000177685	CRACR2B	0.733732277415449	0.00158702945100996
ENSG00000204052	LRRC73	0.733671067473979	0.00762855555606555
ENSG00000177380	PPFIA3	0.733068440012351	2.94205618756689e-05
ENSG00000162542	TMCO4	0.731375112571191	0.0019772854349776
ENSG00000107331	ABCA2	0.729489212488264	2.73810676280936e-07
ENSG00000172889	EGFL7	0.727285992815257	5.82496428836487e-05
ENSG00000163975	MELTF	0.726753224129201	7.2648027649506e-09
ENSG00000108352	RAPGEFL1	0.726104008785976	1.47838976081181e-08
ENSG00000114378	HYAL1	0.724995312024529	0.00556072047114679
ENSG00000177764	NA	0.724924318143383	0.0154467412390749
ENSG00000111679	PTPN6	0.724596951338292	0.00123594914183231
ENSG00000101680	LAMA1	0.724506141302952	3.32708802407493e-25
ENSG00000169220	RGS14	0.724392641064839	3.02769364495716e-07
ENSG00000160949	TONSL	0.723198319064749	2.85210038972261e-05
ENSG00000167641	PPP1R14A	0.71991784744061	0.0445668442492864
ENSG00000167487	KLHL26	0.719165815079223	0.000461326234930545
ENSG00000165238	WNK2	0.715310659631709	2.72724407973696e-10
ENSG00000167799	NUDT8	0.715027906715808	6.97268052127416e-05
ENSG00000188042	ARL4C	0.713550881733011	4.62597091143849e-08
ENSG00000171017	LRRC8E	0.712502668515887	0.00856376409751781
ENSG00000068078	FGFR3	0.711822375741835	0.0105529239400685
ENSG00000176723	ZNF843	0.711001972745165	0.00281047305893471
ENSG00000161896	IP6K3	0.709477503400022	6.65935378489898e-05
ENSG00000163898	LIPH	0.708670058284672	1.93770934945719e-08
ENSG00000090975	PITPNM2	0.708461717884353	3.17328363794643e-08
ENSG00000159761	C16orf86	0.707966356210795	0.0118471608694609
ENSG00000198355	PIM3	0.706562493326397	1.89816252530601e-10
ENSG00000273038	NA	0.703783189449958	0.0174900317323669
ENSG00000260285	NA	0.701880270887553	0.0309603766630748
ENSG00000161677	JOSD2	0.701420008219131	0.000805536878452532
ENSG00000141577	CEP131	0.701348070999178	5.91965236009418e-05
ENSG00000105357	MYH14	0.700068840413717	2.63132150516858e-08
ENSG00000125089	SH3TC1	0.696982562512772	0.00237017259883854
ENSG00000243477	NAT6	0.695794658138258	4.04008203856348e-06
ENSG00000197616	MYH6	0.695757044840092	5.40179647630642e-22
ENSG00000165644	COMTD1	0.695180475822379	9.05540066271465e-05
ENSG00000184185	KCNJ12	0.692764738940469	2.63694267888975e-07
ENSG00000187961	KLHL17	0.692013216800164	0.00768303543196246
ENSG00000123999	INHA	0.691894886283211	2.41876570347677e-06
ENSG00000161847	RAVER1	0.689726891207758	0.00070020532717498
ENSG00000149599	DUSP15	0.689406953610927	0.00239660058372111
ENSG00000148803	FUOM	0.688522561108632	1.28653031591305e-05
ENSG00000105270	CLIP3	0.688291837310883	7.05856664855323e-12
ENSG00000261434	NA	0.687749642831981	0.000256022864820476
ENSG00000262468	NA	0.687406142476178	0.00466792600576223
ENSG00000014164	ZC3H3	0.687303521679123	9.92340661625087e-05
ENSG00000175874	CREG2	0.685850006400474	0.00185256153185601
ENSG00000077454	LRCH4	0.684957242857248	8.11213864261106e-09
ENSG00000054356	PTPRN	0.684506730318714	0.00109286531250254
ENSG00000099625	CBARP	0.68427472999226	0.011060761450811
ENSG00000253304	TMEM200B	0.683484789824251	0.000544483668499794
ENSG00000269968	NA	0.683405119293663	0.00828558884956603
ENSG00000089060	SLC8B1	0.682098827257895	0.00103832818378524
ENSG00000062524	LTK	0.681890421515293	0.0303707164938541
ENSG00000174938	SEZ6L2	0.6809194815382	8.57409487878555e-11
ENSG00000204060	FOXO6	0.680163040074372	0.0355992127441098
ENSG00000172137	CALB2	0.67891573432089	0.000279308042410835
ENSG00000245532	NA	0.678595184481029	1.90673033193476e-13
ENSG00000130052	STARD8	0.678488169122713	0.00131106754267283
ENSG00000273403	NA	0.676977926570626	0.00650737901201819
ENSG00000111674	ENO2	0.674935862157443	1.67245753037387e-22
ENSG00000167861	HID1	0.672769965113858	8.68828475998023e-09
ENSG00000163462	TRIM46	0.671411249372638	0.0159570583648135
ENSG00000138834	MAPK8IP3	0.67114110295955	0.000909493179687697
ENSG00000167578	RAB4B	0.669845798902582	0.00389285439349606
ENSG00000179094	PER1	0.66771225050711	4.81896049488169e-11
ENSG00000105737	GRIK5	0.666146354859029	0.00411742444913584
ENSG00000179242	CDH4	0.666017440425678	0.000118189619311405
ENSG00000109501	WFS1	0.664248978230236	0.00113679780017647
ENSG00000177595	PIDD1	0.664166304056007	0.000688533432416116
ENSG00000185950	IRS2	0.663763808202867	1.12779377885027e-05
ENSG00000256537	SMIM10L1	0.663733467637232	0.0270978959835986
ENSG00000092096	SLC22A17	0.66182038442708	2.71878720937123e-13
ENSG00000021762	OSBPL5	0.66158582789396	1.80689237814893e-07
ENSG00000106333	PCOLCE	0.661380439679759	0.00101536268923624
ENSG00000243978	RTL9	0.661294522013791	0.00108559379004019
ENSG00000196961	AP2A1	0.661170333896775	9.06837143575355e-21
ENSG00000127580	WDR24	0.660912754531085	7.163852253747e-06
ENSG00000185386	MAPK11	0.658928962165736	0.0456384394593341
ENSG00000123384	LRP1	0.658713974072453	0.00547292238624837
ENSG00000188493	C19orf54	0.657863056058757	5.35832265506166e-05
ENSG00000117266	CDK18	0.656423937675533	9.23102416453304e-08
ENSG00000185567	AHNAK2	0.656421509503035	3.73734991819319e-17
ENSG00000168056	LTBP3	0.653823751882536	5.71482549052321e-13
ENSG00000120913	PDLIM2	0.653169334001563	1.72579062544254e-05
ENSG00000103253	HAGHL	0.653084053044697	0.000845378739680463
ENSG00000139410	SDSL	0.652598455595821	0.00265883140979448
ENSG00000183421	RIPK4	0.652236228262032	0.000396081747202985
ENSG00000171724	VAT1L	0.651064371356882	2.09958687560031e-07
ENSG00000165272	AQP3	0.650410864793447	0.00513960539622285
ENSG00000237037	NA	0.6504041588246	0.00614349940336825
ENSG00000127663	KDM4B	0.649330309879876	1.41732009441165e-14
ENSG00000167971	CASKIN1	0.648544246476318	0.000626800268549408
ENSG00000115657	ABCB6	0.647579875581993	0.00677214467762415
ENSG00000095397	WHRN	0.646537874564933	0.0032742947970724
ENSG00000105321	CCDC9	0.646131671909809	2.35217275667225e-05
ENSG00000130303	BST2	0.644097790436641	0.000703621816435292
ENSG00000183762	KREMEN1	0.641712105552332	1.54649045527595e-09
ENSG00000142178	SIK1	0.64072353850402	2.94970941533985e-12
ENSG00000169992	NLGN2	0.640303561950086	3.8710712287301e-05
ENSG00000148842	CNNM2	0.639345503233059	1.99130125128178e-07
ENSG00000227729	RD3L	0.639062301510855	0.000506127647765643
ENSG00000157613	CREB3L1	0.637824133997832	2.07874662617869e-05
ENSG00000161714	PLCD3	0.637818225131216	7.69129313436026e-14
ENSG00000205710	C17orf107	0.636854051361709	0.00139262221774502
ENSG00000156381	ANKRD9	0.636492417602208	4.91359315781156e-08
ENSG00000166183	ASPG	0.635704709220517	5.48618177683229e-06
ENSG00000196365	LONP1	0.635225204960074	1.94174950646636e-05
ENSG00000175567	UCP2	0.634619287864714	8.95379604259769e-06
ENSG00000248098	BCKDHA	0.634132002118327	0.000256022864820476
ENSG00000101298	SNPH	0.634127756716167	3.24125683750892e-07
ENSG00000099822	HCN2	0.633297934014985	0.00175855590974871
ENSG00000139219	COL2A1	0.633119716034822	1.66625938272151e-22
ENSG00000163050	COQ8A	0.63239971854437	8.98372816507993e-13
ENSG00000180758	GPR157	0.63189197921811	3.65815257015289e-14
ENSG00000092929	UNC13D	0.631577005749278	2.06884293874406e-06
ENSG00000104725	NA	0.630599124064795	3.36196293951392e-06
ENSG00000104881	PPP1R13L	0.6302942211185	0.000225022743169857
ENSG00000142634	EFHD2	0.629830393588974	0.000138989993881335
ENSG00000132003	ZSWIM4	0.62981096279215	1.98437818803893e-05
ENSG00000184601	C14orf180	0.628856319014937	4.13409710254319e-05
ENSG00000180336	MEIOC	0.62842814339012	0.0146845900591555
ENSG00000160446	ZDHHC12	0.628286368418716	0.00135400501047761
ENSG00000130762	ARHGEF16	0.627874718657619	0.000361014730089315
ENSG00000231789	NA	0.627766454344972	0.00237540772371911
ENSG00000228672	PROB1	0.627349290470909	7.05783005182235e-06
ENSG00000069399	BCL3	0.627263179918959	0.0244262339553057
ENSG00000131584	ACAP3	0.626809603928629	1.50141448760544e-09
ENSG00000166925	TSC22D4	0.626644079124923	1.11782788587799e-05
ENSG00000145911	N4BP3	0.626565716206346	2.43107526732405e-06
ENSG00000041982	TNC	0.626406045585013	1.94241061766527e-07
ENSG00000188338	SLC38A3	0.625183344670224	0.015804776198973
ENSG00000127561	SYNGR3	0.624611925180542	9.37402860639267e-09
ENSG00000130827	PLXNA3	0.62440877206799	8.01515833923037e-11
ENSG00000171119	NRTN	0.624224634200404	3.91827415940238e-05
ENSG00000179403	VWA1	0.623756582190993	0.0201194832296152
ENSG00000174429	ABRA	0.623105154005601	3.26984418969368e-12
ENSG00000130669	PAK4	0.622265255466001	1.25548565585313e-09
ENSG00000159214	CCDC24	0.621420800776265	0.00499985203607717
ENSG00000123064	DDX54	0.620810984208378	5.49779723120958e-11
ENSG00000186815	TPCN1	0.620229824576982	2.20011620859571e-07
ENSG00000160190	SLC37A1	0.619669786185255	0.0018970317765876
ENSG00000095539	SEMA4G	0.619472079695603	5.31565804464498e-06
ENSG00000118004	COLEC11	0.619345440334143	0.00772089116216223
ENSG00000235169	SMIM1	0.619344648615947	0.0463475901289491
ENSG00000138363	ATIC	0.618673905851867	1.56974988926212e-06
ENSG00000130294	KIF1A	0.618254779591897	9.87743196511164e-13
ENSG00000221955	SLC12A8	0.616993953190956	0.00268495115165461
ENSG00000161958	FGF11	0.616536837955898	1.69668739833025e-05
ENSG00000132394	EEFSEC	0.616526209609728	0.000129395701935025
ENSG00000171357	LURAP1	0.616341864172269	1.10121504051522e-07
ENSG00000118640	VAMP8	0.61610546422219	0.000403322603078402
ENSG00000163013	FBXO41	0.615987876701923	0.00014021638343756
ENSG00000130635	COL5A1	0.614971324267856	9.06837143575355e-21
ENSG00000228300	C19orf24	0.614329704727222	0.00109466920511943
ENSG00000115318	LOXL3	0.614126994015535	5.22243983370931e-06
ENSG00000122574	WIPF3	0.612840525780582	9.42205981759677e-06
ENSG00000139725	RHOF	0.612514142983675	2.99010443328223e-13
ENSG00000139182	CLSTN3	0.612512517040292	2.85561970004996e-11
ENSG00000180921	FAM83H	0.611779119246558	0.000178139205715722
ENSG00000262246	CORO7	0.610502090768023	0.00398720428168273
ENSG00000126005	MMP24-AS1	0.60958508711438	2.15608512965499e-09
ENSG00000128683	GAD1	0.608780914348561	0.000271249456353237
ENSG00000243629	NA	0.608596475713803	1.6483242637746e-05
ENSG00000176658	MYO1D	0.607872728723	3.00833756271535e-14
ENSG00000068976	PYGM	0.607866150756026	9.44550009117725e-19
ENSG00000137880	GCHFR	0.607675376287892	5.01285069980637e-05
ENSG00000134463	ECHDC3	0.60642062096902	0.00241973866935957
ENSG00000059122	FLYWCH1	0.606254813249956	5.87077004315757e-07
ENSG00000165474	GJB2	0.605979243988737	0.00170635992941469
ENSG00000127586	CHTF18	0.605640830745858	0.0160715919831766
ENSG00000103254	FAM173A	0.605101150097941	0.00429220574829234
ENSG00000162522	KIAA1522	0.604714625049541	3.22269628351482e-07
ENSG00000166473	PKD1L2	0.604315460033646	0.00536217436855188
ENSG00000130584	ZBTB46	0.603924901476848	0.00486093327332902
ENSG00000225968	ELFN1	0.603841764483838	2.99469935439593e-05
ENSG00000087085	ACHE	0.602588676043734	0.0139900683246913
ENSG00000147813	NAPRT	0.60161213724765	0.00103588460028246
ENSG00000172037	LAMB2	0.601136464474149	1.36524962764721e-18
ENSG00000180902	D2HGDH	0.600984671611487	0.000393522116967093
ENSG00000132563	REEP2	0.599676859760142	2.73315613313033e-14
ENSG00000176428	VPS37D	0.599113119023984	0.00373737591284122
ENSG00000184470	TXNRD2	0.598950278118593	0.000247110890575822
ENSG00000180155	LYNX1	0.598943045265831	1.90361786114062e-06
ENSG00000197785	ATAD3A	0.598737159175044	9.42205981759677e-06
ENSG00000173546	CSPG4	0.598226905229344	1.81414987087314e-08
ENSG00000243279	PRAF2	0.598218107674439	4.18677186609467e-05
ENSG00000164855	TMEM184A	0.596170915118594	0.00968059260469511
ENSG00000164896	FASTK	0.595506739098467	1.59409942257675e-11
ENSG00000165698	SPACA9	0.594227875627403	0.0122422441234877
ENSG00000077463	SIRT6	0.593774778730929	0.00031394716915818
ENSG00000076924	XAB2	0.593192549643198	1.82453944779342e-08
ENSG00000162032	SPSB3	0.59260782753862	3.36765295131493e-06
ENSG00000250571	GLI4	0.592446646265006	0.0132701817139338
ENSG00000133069	TMCC2	0.591839148386015	5.31636809440254e-05
ENSG00000188322	SBK1	0.591597626701567	0.00077875395257829
ENSG00000165175	MID1IP1	0.591206528597092	0.000238728624557285
ENSG00000231185	NA	0.590610536331012	0.0486700218042678
ENSG00000097021	ACOT7	0.589224480718934	5.84008400523302e-06
ENSG00000169436	COL22A1	0.589002193345379	0.0138609513799375
ENSG00000169302	STK32A	0.588758554198073	0.0348026088188015
ENSG00000062822	POLD1	0.588649939959557	7.96904487170653e-07
ENSG00000142046	TMEM91	0.58686761455166	0.000373305287712788
ENSG00000065057	NTHL1	0.586788794024416	0.0441754688625113
ENSG00000106948	AKNA	0.586643833849349	1.98618698074353e-06
ENSG00000184381	PLA2G6	0.586379474032049	0.000124340740005147
ENSG00000242173	ARHGDIG	0.586306841909896	0.0109460626674913
ENSG00000152518	ZFP36L2	0.586137484483924	5.28490952669036e-07
ENSG00000137818	RPLP1	0.586022179931112	4.06603752261359e-06
ENSG00000197696	NMB	0.585260740895699	0.000177355236760679

## Sheet: 48h Down
This list represent the xx significantly down-regulated genes identified after 48 hours of ET-1 stimulation
EnsID	Symbol	logFC	FDR
ENSG00000272277	NA	-4.85032469447987	0.0153713393218244
ENSG00000254552	NA	-4.48390170978076	0.0292905831670933
ENSG00000272159	NA	-2.95373621560397	0.0315468792871638
ENSG00000237803	NA	-2.95353122368702	0.0499586954722687
ENSG00000229214	NA	-2.90866095453934	0.00775491348441198
ENSG00000116745	RPE65	-2.82719504774784	9.3026274228313e-09
ENSG00000245025	NA	-2.60335292609988	0.0432470262663811
ENSG00000243049	NA	-2.58315377145114	1.03701043339058e-09
ENSG00000270558	NA	-2.44752050846049	0.00239978552620425
ENSG00000237954	NA	-2.4371466628884	0.0192423630826633
ENSG00000152578	GRIA4	-2.39726688270247	0.0487214970449514
ENSG00000231165	NA	-2.34076884474056	0.0207721141034383
ENSG00000240322	NA	-2.33559755859788	0.000364929920362107
ENSG00000139985	ADAM21	-2.2651559557878	0.00680398792342792
ENSG00000209042	NA	-2.21148828411062	0.0236440519251954
ENSG00000237457	NA	-2.20116079829093	0.0472362868030558
ENSG00000261584	NA	-2.19338071756532	0.021455584345236
ENSG00000182324	KCNJ14	-2.18985500403016	0.0153268508305302
ENSG00000200475	NA	-2.17251124356855	0.00922769570871996
ENSG00000267405	NA	-2.16379870424283	0.0156568115130823
ENSG00000236914	NA	-2.08831334709873	0.000757201932817374
ENSG00000100276	RASL10A	-2.03466182983749	0.000797027822783438
ENSG00000140853	NLRC5	-1.96799506150674	0.000118297955336338
ENSG00000253653	NA	-1.96522369608489	0.0376327183702246
ENSG00000166343	MSS51	-1.94089248393157	4.69789413791124e-45
ENSG00000256663	NA	-1.92240646542354	0.0127881243393755
ENSG00000174944	P2RY14	-1.90867273953242	0.00031997854174834
ENSG00000124160	NCOA5	-1.90155530954537	1.22580781150725e-45
ENSG00000164761	TNFRSF11B	-1.89966835729008	4.94454963876217e-08
ENSG00000175928	LRRN1	-1.89447145439793	3.27684878582889e-07
ENSG00000177025	C19orf18	-1.88066269572752	0.000373109748343171
ENSG00000246898	NA	-1.8777985118358	0.00193060216500766
ENSG00000261589	NA	-1.85848937692524	0.0169094074844901
ENSG00000241745	NA	-1.85539356313884	0.0334859721356646
ENSG00000146267	FAXC	-1.84547714768174	0.0187702467428377
ENSG00000135407	AVIL	-1.83022491377919	2.06136377837626e-06
ENSG00000183166	CALN1	-1.8254244895176	3.10605065782963e-18
ENSG00000118432	CNR1	-1.81979184771395	0.000431140286186881
ENSG00000229659	NA	-1.80638312762469	7.06933602448935e-06
ENSG00000258986	TMEM179	-1.79388283188866	0.00426811728449226
ENSG00000260236	NA	-1.76773596641728	0.0260515023564056
ENSG00000235012	NA	-1.73838881249375	0.00924025565192837
ENSG00000162894	FCMR	-1.71509238897439	0.0202256558297742
ENSG00000035664	DAPK2	-1.71054265139617	0.0262778163120405
ENSG00000174600	CMKLR1	-1.7011215480439	2.39158383833271e-10
ENSG00000106483	SFRP4	-1.69581183578282	0.00101247691033698
ENSG00000184809	NA	-1.69138045927028	0.0183009420515334
ENSG00000237807	NA	-1.67558326680423	0.000164081478118418
ENSG00000213976	NA	-1.64710331308136	0.00581632359928744
ENSG00000183036	PCP4	-1.60018517977853	0.0247764055857135
ENSG00000179083	FAM133A	-1.59878615191268	3.05045433027676e-05
ENSG00000128573	FOXP2	-1.5823984508886	0.0297628334560325
ENSG00000248015	NA	-1.56272058418237	0.0192603064755462
ENSG00000122877	EGR2	-1.55106570188698	0.0396357738465031
ENSG00000259932	NA	-1.53952415943974	0.000114837423435927
ENSG00000014257	ACPP	-1.53668119208907	0.00571990997045453
ENSG00000119865	CNRIP1	-1.52199759326456	0.000174868257294328
ENSG00000272579	NA	-1.51874973627451	0.0201030124534228
ENSG00000178631	NA	-1.50189786495237	0.00671020045192404
ENSG00000078725	BRINP1	-1.49244952094219	4.73714934728619e-08
ENSG00000197536	C5orf56	-1.48633011692395	0.00686949240753036
ENSG00000272221	NA	-1.47555540020604	0.00524400212777474
ENSG00000105855	ITGB8	-1.4720899718182	5.732811858097e-10
ENSG00000273081	NA	-1.4718227278789	3.08595166585453e-06
ENSG00000107099	DOCK8	-1.45381872238765	0.00235945787872166
ENSG00000205318	NA	-1.43251473453183	0.0470107649330833
ENSG00000232196	MTRNR2L4	-1.42954720800489	0.0189495527144664
ENSG00000124097	NA	-1.42037318881727	1.48032363121625e-08
ENSG00000108576	SLC6A4	-1.41940377958013	4.60976073818858e-26
ENSG00000248206	NA	-1.4071294029225	0.00412517744921249
ENSG00000101542	CDH20	-1.40693420358982	7.57875414292457e-06
ENSG00000168906	MAT2A	-1.40506585241264	2.71368972826075e-66
ENSG00000231776	NA	-1.40293209852162	0.00157819206463141
ENSG00000185518	SV2B	-1.3928755506532	0.00128748989424088
ENSG00000237976	NA	-1.38744096568641	0.00220394969170902
ENSG00000198870	STKLD1	-1.38489795887582	0.0438168177299647
ENSG00000233251	NA	-1.3841286906868	0.00129586862445039
ENSG00000272655	NA	-1.38146474528048	0.00569014396716841
ENSG00000221625	NA	-1.37294084899687	0.00100206972889408
ENSG00000272796	NA	-1.36655661519583	1.74026754801457e-11
ENSG00000164342	TLR3	-1.36264007102935	2.88068689985213e-11
ENSG00000151892	GFRA1	-1.36097468016912	5.2347314912465e-15
ENSG00000130518	KIAA1683	-1.35039826284725	0.00244856556679308
ENSG00000128254	NA	-1.34795932830996	0.0345192222082992
ENSG00000186377	CYP4X1	-1.339870039505	0.0184766093178475
ENSG00000179284	DAND5	-1.33823420299226	0.00915806226692879
ENSG00000263731	NA	-1.33573437095654	6.87813879343461e-05
ENSG00000117228	GBP1	-1.32787511714095	8.60117995468375e-05
ENSG00000189057	FAM111B	-1.32484725814146	1.93841236960503e-16
ENSG00000231007	NA	-1.3213550177695	0.0248855121471891
ENSG00000252088	NA	-1.30709335426748	0.0129802747222329
ENSG00000269343	ZNF587B	-1.30603332070154	1.71695291529184e-18
ENSG00000187824	TMEM220	-1.30471192006039	0.00357401542305493
ENSG00000121297	TSHZ3	-1.30298753539181	0.0215237311957128
ENSG00000163581	SLC2A2	-1.28877535579867	0.0244933214956536
ENSG00000161381	PLXDC1	-1.27900626790082	1.04326373720231e-05
ENSG00000242052	NA	-1.26844237463045	2.29753214269118e-15
ENSG00000235711	ANKRD34C	-1.26683205433602	5.79722933279471e-06
ENSG00000260802	LINC00890	-1.26546009622244	3.23218002614873e-05
ENSG00000197299	BLM	-1.26481646411725	1.90858873240741e-15
ENSG00000106714	CNTNAP3	-1.25833293770556	0.00583176320881046
ENSG00000135899	SP110	-1.25536571132387	0.0150543731475449
ENSG00000074706	IPCEF1	-1.23997582263331	2.63842978871394e-08
ENSG00000253190	NA	-1.23834189511839	2.51008445040044e-20
ENSG00000143546	S100A8	-1.23256201465513	0.000851724354004467
ENSG00000066032	CTNNA2	-1.23223876365162	2.87933036622991e-06
ENSG00000101850	GPR143	-1.22965480263694	0.00410701569904603
ENSG00000270175	NA	-1.22521029094233	0.000192307745914724
ENSG00000116560	SFPQ	-1.22417292858221	1.52994446322686e-57
ENSG00000226031	NA	-1.21792519627634	0.00343684115482371
ENSG00000178295	GEN1	-1.21040267896497	3.952772777448e-14
ENSG00000272711	NA	-1.20912940454995	1.88297780949359e-05
ENSG00000183763	TRAIP	-1.19358763317804	1.05803742302159e-07
ENSG00000268560	NA	-1.1911329192652	0.000774821270135775
ENSG00000227214	NA	-1.19067405714293	0.0407748284608572
ENSG00000196584	XRCC2	-1.18882312320639	3.50997023407861e-09
ENSG00000103196	CRISPLD2	-1.18837772723386	0.0138057325253792
ENSG00000231646	NA	-1.18504806751087	0.0469724978987752
ENSG00000157578	LCA5L	-1.18062413524841	0.00124664933815165
ENSG00000271430	NA	-1.17584568024614	2.16225673492571e-06
ENSG00000141668	CBLN2	-1.17558851025939	6.67080741670319e-06
ENSG00000136943	CTSV	-1.1741463573447	4.02850696814154e-20
ENSG00000201428	NA	-1.16960074531645	2.13910604863125e-07
ENSG00000175305	CCNE2	-1.16847769613966	2.7693555531374e-09
ENSG00000131379	C3orf20	-1.16731970524132	0.00902251414460915
ENSG00000225345	NA	-1.16055296264026	0.00428526533640613
ENSG00000172817	CYP7B1	-1.16011258991677	5.86215127001189e-05
ENSG00000166401	SERPINB8	-1.15772672345249	0.00135612735207335
ENSG00000272768	NA	-1.15660348735404	0.0233577520314276
ENSG00000234719	NPIPB2	-1.15396097229805	0.0244063376111241
ENSG00000064692	SNCAIP	-1.14744212212598	1.62073663180309e-21
ENSG00000239445	NA	-1.14450101669082	0.000975572628161602
ENSG00000120057	SFRP5	-1.14186084040624	1.45974658799813e-08
ENSG00000253746	NA	-1.14045981722099	0.00281206981123066
ENSG00000183801	OLFML1	-1.13036739296754	0.0305999895389537
ENSG00000100479	POLE2	-1.12718513839319	7.38654737308561e-08
ENSG00000007968	E2F2	-1.12712479286236	5.59151588734708e-09
ENSG00000272142	NA	-1.12530720808781	0.0176013886531388
ENSG00000273409	NA	-1.12300369004733	0.000748859732132619
ENSG00000143942	CHAC2	-1.11991014989718	0.000162048703560385
ENSG00000265185	NA	-1.11273221842201	9.29661596376917e-10
ENSG00000056736	IL17RB	-1.11160780789455	0.00227413767788692
ENSG00000186871	ERCC6L	-1.11144970685819	3.685524984838e-09
ENSG00000128594	LRRC4	-1.10967099390001	9.3666676270625e-09
ENSG00000138315	OIT3	-1.10573302859194	0.0223606582727676
ENSG00000215190	NA	-1.10565287185131	2.26170075517797e-07
ENSG00000183287	CCBE1	-1.09841137192685	0.000221731388737398
ENSG00000163092	XIRP2	-1.09077333149812	5.92659239834979e-14
ENSG00000174428	GTF2IRD2B	-1.08635987294977	8.79714659773298e-08
ENSG00000186594	NA	-1.07847520086856	2.41997497186229e-19
ENSG00000146001	NA	-1.0778074353779	0.0266608710766736
ENSG00000137275	RIPK1	-1.07645743070038	4.00982882502287e-10
ENSG00000065328	MCM10	-1.07465429709007	1.05350234664577e-14
ENSG00000000005	TNMD	-1.0727277619613	1.10494537745e-36
ENSG00000076382	SPAG5	-1.07094336734337	1.21036705411935e-13
ENSG00000259727	NA	-1.07093855035977	1.29447521723534e-07
ENSG00000272003	NA	-1.06993362073489	1.09866245118593e-06
ENSG00000137135	ARHGEF39	-1.06926762216834	2.58248057181158e-06
ENSG00000152253	SPC25	-1.06853883006784	5.45273401381453e-06
ENSG00000006611	USH1C	-1.0674858531698	2.59328690655019e-05
ENSG00000122952	ZWINT	-1.06626920064738	1.22516991078916e-23
ENSG00000113396	SLC27A6	-1.06339069238973	7.96516072313451e-39
ENSG00000260833	NA	-1.06334660006657	0.0448772676898047
ENSG00000139278	GLIPR1	-1.05745963980898	1.54386257430524e-12
ENSG00000134516	DOCK2	-1.05522150551576	0.0231055350541533
ENSG00000168356	SCN11A	-1.05512597162765	0.018072208999188
ENSG00000196275	GTF2IRD2	-1.05131638113732	0.000550834379278451
ENSG00000229186	NA	-1.04990005945231	0.0105547373404395
ENSG00000272447	NA	-1.04464936501479	0.00296176151326985
ENSG00000260257	NA	-1.04318583876896	0.0075048865336246
ENSG00000272821	NA	-1.0410489318554	0.0453990318915793
ENSG00000186019	NA	-1.04040026090555	1.52617156229296e-09
ENSG00000162722	TRIM58	-1.03364212305175	0.000598433581012238
ENSG00000104267	CA2	-1.0325816874584	0.0325741703070034
ENSG00000137077	CCL21	-1.03196970130435	1.67853401762326e-05
ENSG00000000971	CFH	-1.03163600087201	0.00124065314097183
ENSG00000154162	CDH12	-1.03144262685215	0.0160280663328155
ENSG00000166482	MFAP4	-1.03092300226556	7.6347281898496e-24
ENSG00000142149	HUNK	-1.03061518021311	1.62078880217505e-14
ENSG00000143127	ITGA10	-1.02994410422453	1.86815019928682e-07
ENSG00000123572	NRK	-1.02864749828905	6.00578803931716e-10
ENSG00000092853	CLSPN	-1.0282012150063	1.90053361929602e-14
ENSG00000128191	DGCR8	-1.02807248108306	8.94672247032132e-15
ENSG00000177192	PUS1	-1.02652966043916	0.00205818382512419
ENSG00000169607	CKAP2L	-1.0249397610123	2.98395520453933e-13
ENSG00000203740	METTL11B	-1.02314534424923	0.0238903545350092
ENSG00000109193	SULT1E1	-1.01882991502498	0.000550834379278451
ENSG00000151572	ANO4	-1.01778163951066	1.04844853187115e-10
ENSG00000272077	NA	-1.01757759303471	0.00135024119233129
ENSG00000226259	NA	-1.01729512110644	0.0490238443506563
ENSG00000151224	MAT1A	-1.01690997321543	5.28276473824022e-05
ENSG00000260947	NA	-1.01672816823773	0.0152326942977566
ENSG00000097046	CDC7	-1.01225094770363	3.53281515402935e-10
ENSG00000156096	UGT2B4	-1.01118196317638	0.0266482189095207
ENSG00000152433	ZNF547	-1.00785228952705	2.79142062947364e-05
ENSG00000260336	NA	-1.00430958280536	3.19408656989255e-07
ENSG00000245598	NA	-1.00398121448893	0.0137296106688086
ENSG00000213160	KLHL23	-1.00183487645673	6.80099048099519e-32
ENSG00000214425	NA	-0.998240663069036	0.000485626881005572
ENSG00000116774	OLFML3	-0.997880776159279	4.56750052690835e-21
ENSG00000174371	EXO1	-0.997691862501595	3.34472569908816e-12
ENSG00000034063	NA	-0.996251282899404	9.83097560369974e-07
ENSG00000134508	CABLES1	-0.994536711470872	2.11978141505518e-08
ENSG00000224940	PRRT4	-0.992766438342041	0.0053456222734751
ENSG00000079134	THOC1	-0.992527838350181	1.32888679334554e-14
ENSG00000172748	ZNF596	-0.991613043346465	1.37662879455687e-05
ENSG00000165959	CLMN	-0.989666092888507	2.53681579383154e-05
ENSG00000270820	NA	-0.9880898010602	0.0189712027761882
ENSG00000136492	BRIP1	-0.987584848536993	5.01911584583718e-14
ENSG00000188778	ADRB3	-0.984954976692193	0.0474584077951819
ENSG00000122733	PHF24	-0.982884005552297	1.16259548143016e-05
ENSG00000164002	EXO5	-0.981528823423059	1.84389904483363e-06
ENSG00000102924	CBLN1	-0.979889586868063	1.48242293098049e-05
ENSG00000267886	NA	-0.977532691589089	0.000654837274626589
ENSG00000112964	GHR	-0.976910568583299	1.05808198951949e-21
ENSG00000170500	LONRF2	-0.973997696922349	0.00923689415928189
ENSG00000255517	NA	-0.973724832837977	0.0262919242415589
ENSG00000261351	NA	-0.97337009183994	0.0391977140363649
ENSG00000138646	HERC5	-0.971210080369572	0.000981325162898813
ENSG00000165494	PCF11	-0.968180178412753	9.30632971268011e-27
ENSG00000101265	RASSF2	-0.968107631772419	0.00140360299626493
ENSG00000169508	GPR183	-0.967520878495216	1.25019539243516e-09
ENSG00000206579	XKR4	-0.966904617942208	0.0219981698311349
ENSG00000170322	NFRKB	-0.966172360317868	1.3001927427347e-18
ENSG00000197291	NA	-0.963637108858127	0.0229538280922599
ENSG00000173698	ADGRG2	-0.963512817120061	0.0015220629057897
ENSG00000107796	ACTA2	-0.958602443571066	5.2307110048011e-52
ENSG00000260035	NA	-0.957810635016904	0.00136358385433726
ENSG00000168496	FEN1	-0.957583766178192	1.49569473474925e-22
ENSG00000094804	CDC6	-0.956808130394703	6.37630155059833e-24
ENSG00000112146	FBXO9	-0.953698013181897	5.44977198787556e-31
ENSG00000100395	L3MBTL2	-0.95363014371231	1.52557777515681e-18
ENSG00000180287	PLD5	-0.953412311624047	0.00118404659968558
ENSG00000152582	SPEF2	-0.952944087625507	0.00130390068512083
ENSG00000138496	PARP9	-0.950827667853344	0.010841071634353
ENSG00000165490	DDIAS	-0.948988986736352	1.71846757413816e-08
ENSG00000259985	NA	-0.942283240325089	0.0230110082979583
ENSG00000151164	RAD9B	-0.942267324215846	0.000700618386435223
ENSG00000088854	C20orf194	-0.941921511831586	1.06582328531856e-38
ENSG00000180626	ZNF594	-0.941336907003174	4.41076963112482e-09
ENSG00000111206	FOXM1	-0.938369998165431	2.69557012804946e-16
ENSG00000229043	NA	-0.937728663554698	0.0097516723163314
ENSG00000112081	SRSF3	-0.937267902959043	2.03332355012134e-38
ENSG00000112984	KIF20A	-0.933755252300169	0.000108947763602572
ENSG00000085276	MECOM	-0.93348461819049	1.80297374539788e-20
ENSG00000226524	NA	-0.932367487109331	0.0146077634854976
ENSG00000165480	SKA3	-0.932330536662878	8.42710821733627e-08
ENSG00000121152	NCAPH	-0.927928488269458	8.17684687764989e-12
ENSG00000170624	SGCD	-0.926474904141155	0.00213694863365196
ENSG00000055813	CCDC85A	-0.923170324315609	0.00657638098742173
ENSG00000254510	NA	-0.922013007370918	2.95654735139862e-12
ENSG00000229619	NA	-0.921991456169537	4.3928304676363e-05
ENSG00000158234	FAIM	-0.920488851612499	0.00057127889301593
ENSG00000223652	NA	-0.918440748728115	0.0360658513843933
ENSG00000196226	NA	-0.917130971944997	8.41700635480078e-13
ENSG00000196172	ZNF681	-0.916856251214737	3.02800669456885e-05
ENSG00000257167	NA	-0.91122374446854	0.000807069353305219
ENSG00000163808	KIF15	-0.905643239138582	2.59306154789458e-08
ENSG00000062370	ZNF112	-0.904379994572904	3.59101542464868e-09
ENSG00000137338	PGBD1	-0.903976831975404	1.42013484307099e-11
ENSG00000238648	NA	-0.903152895513569	0.0423018127242239
ENSG00000226200	NA	-0.902609570624335	0.0259872868521616
ENSG00000151725	CENPU	-0.901699583694613	7.32806963258336e-13
ENSG00000171848	RRM2	-0.901273864744491	2.51439358455454e-18
ENSG00000133019	CHRM3	-0.901092117781352	0.00414642217755022
ENSG00000259905	NA	-0.897742004392407	0.0268578188714159
ENSG00000231806	NA	-0.897291694981347	0.0119485701194433
ENSG00000273270	NA	-0.896085510220364	1.03352009992781e-06
ENSG00000128203	ASPHD2	-0.896011842682668	0.0066228745194043
ENSG00000132773	TOE1	-0.892795925613133	3.86857814491423e-06
ENSG00000141642	ELAC1	-0.89206907129919	0.00344852937698708
ENSG00000114529	C3orf52	-0.891599313656498	2.53646199804694e-18
ENSG00000104147	OIP5	-0.891244825896276	0.00112614650891699
ENSG00000119969	HELLS	-0.888061443139465	4.94919506740436e-12
ENSG00000075035	WSCD2	-0.887781839768786	4.81209794894802e-08
ENSG00000140534	TICRR	-0.887315406332991	1.95882206492181e-06
ENSG00000112164	GLP1R	-0.886171320624961	0.0376671708213807
ENSG00000187951	ARHGAP11B	-0.885570659132403	2.18303591870911e-05
ENSG00000172878	METAP1D	-0.884372529151987	0.00628816001154741
ENSG00000240694	PNMA2	-0.883574095010099	1.15814543543809e-07
ENSG00000213967	ZNF726	-0.882337136051607	0.0164611332365284
ENSG00000223393	NA	-0.881349307795245	0.000171669491335562
ENSG00000154856	APCDD1	-0.878912574930988	8.85778983580812e-17
ENSG00000164087	POC1A	-0.877858243515345	6.89195058381187e-09
ENSG00000258311		-0.87757739354669	0.0381731997531346
ENSG00000120832	MTERF2	-0.877557467020155	1.64937934641405e-16
ENSG00000182771	GRID1	-0.877101776197526	3.35540609292588e-10
ENSG00000168806	LCMT2	-0.875510265755096	2.5361795906966e-08
ENSG00000235423	NA	-0.875083301850684	0.0142593241892138
ENSG00000185480	PARPBP	-0.874855194312757	7.80260924523462e-07
ENSG00000123342	MMP19	-0.873387371156369	0.00751063998222784
ENSG00000266903	NA	-0.87317910746888	0.0412289052747985
ENSG00000127423	AUNIP	-0.872005513433109	0.000468777277994018
ENSG00000261490	NA	-0.87111256932845	0.0045068526901263
ENSG00000189050	RNFT1	-0.870316636806175	0.000206863543170827
ENSG00000112149	CD83	-0.869554850682771	0.00907513278135976
ENSG00000172244	C5orf34	-0.867750090296797	0.000526899514833364
ENSG00000166801	FAM111A	-0.866727534497287	1.29864685561865e-05
ENSG00000173914	RBM4B	-0.86570509026749	3.96137540942516e-10
ENSG00000184208	C22orf46	-0.865197579779635	0.00015421192604675
ENSG00000083067	TRPM3	-0.864992309791877	0.0190692724399026
ENSG00000176244	ACBD7	-0.864887426277567	0.00322785106714976
ENSG00000180440	SERTM1	-0.864612697081333	0.018030167258648
ENSG00000184661	CDCA2	-0.861765728637935	2.06028133563804e-11
ENSG00000096968	JAK2	-0.861639683157101	1.18962531040936e-24
ENSG00000235978	NA	-0.859582153228596	0.00220342360062393
ENSG00000173114	LRRN3	-0.859554068318202	0.00966891821817957
ENSG00000270959	NA	-0.859276624387119	4.77095903102998e-05
ENSG00000182732	RGS6	-0.859070192597635	0.021202485086422
ENSG00000159259	CHAF1B	-0.8586967267906	1.36516375347888e-06
ENSG00000089847	ANKRD24	-0.858556392483999	0.00815510191504813
ENSG00000163017	ACTG2	-0.858499839979693	1.65704833638791e-10
ENSG00000156697	UTP14A	-0.857635391575501	2.48583577274545e-11
ENSG00000065320	NTN1	-0.856571347125229	3.83379946384263e-15
ENSG00000169429	CXCL8	-0.856532639523289	0.000547830127690861
ENSG00000157456	CCNB2	-0.855740008620013	1.09323471337926e-12
ENSG00000154620	TMSB4Y	-0.855278183380488	0.00270199711542826
ENSG00000168077	SCARA3	-0.853564807443638	0.00015925107943451
ENSG00000264247	NA	-0.852195725812359	6.86015186022513e-09
ENSG00000119636	BBOF1	-0.851915829930967	0.000152278464537994
ENSG00000166741	NNMT	-0.851549121544491	0.00896385027735042
ENSG00000117399	CDC20	-0.851255087331591	2.66167577214389e-14
ENSG00000156687	UNC5D	-0.849710983866348	0.00047222913341679
ENSG00000059378	PARP12	-0.849471505704834	9.72052977183951e-12
ENSG00000159915	ZNF233	-0.849285940166719	0.000233812534702994
ENSG00000164946	FREM1	-0.848288297630938	6.9912380464267e-17
ENSG00000163714	U2SURP	-0.848016365954185	2.14696835926612e-26
ENSG00000141338	ABCA8	-0.847236885729684	3.9804619139474e-10
ENSG00000073331	ALPK1	-0.847110555736127	0.0381864663981088
ENSG00000137310	TCF19	-0.845394197546522	8.81733945994962e-08
ENSG00000198826	ARHGAP11A	-0.84394079480728	1.37485103212446e-13
ENSG00000204934	NA	-0.843480427986609	8.986390664485e-06
ENSG00000154188	ANGPT1	-0.841778639197702	0.000448488561199927
ENSG00000267280	NA	-0.840808788559674	0.000406013652631339
ENSG00000171320	ESCO2	-0.840783416096473	7.14092882442596e-08
ENSG00000213865	C8orf44	-0.839889347378967	0.00101884637633124
ENSG00000139437	TCHP	-0.838035295118486	1.99819764815074e-08
ENSG00000122694	GLIPR2	-0.836595709344046	1.63471867508786e-11
ENSG00000115594	IL1R1	-0.83600516662083	0.00154892494939026
ENSG00000219481	NBPF1	-0.835504638390753	1.77650855142771e-11
ENSG00000173193	PARP14	-0.832878868444656	9.66301158555624e-06
ENSG00000176274	NA	-0.832573558946602	0.000644609711239263
ENSG00000153993	SEMA3D	-0.83152401600578	9.82957244819693e-06
ENSG00000065029	ZNF76	-0.831032155129802	1.37485103212446e-13
ENSG00000170743	SYT9	-0.828237343823616	7.26299841005705e-17
ENSG00000075218	GTSE1	-0.827724343366291	5.58680326207868e-09
ENSG00000136869	TLR4	-0.827219389243969	3.73631945209954e-06
ENSG00000151012	SLC7A11	-0.825575770177689	1.26112602584933e-05
ENSG00000196267	ZNF836	-0.8248490428934	0.000800948312813182
ENSG00000185163	DDX51	-0.824841331455799	4.24563027439198e-05
ENSG00000106018	VIPR2	-0.822855766711953	2.37912076477572e-11
ENSG00000204644	ZFP57	-0.822269819635824	2.65367637190293e-11
ENSG00000134057	CCNB1	-0.82223397588945	1.19441495833689e-22
ENSG00000145384	FABP2	-0.822196368524611	0.00654199773296878
ENSG00000221866	PLXNA4	-0.821731667289495	1.09246855470851e-31
ENSG00000185760	KCNQ5	-0.821651601110575	7.91560159552316e-08
ENSG00000228274	NA	-0.820876606290537	6.04146244010806e-05
ENSG00000128655	PDE11A	-0.819917463914427	0.000341530022316242
ENSG00000120278	PLEKHG1	-0.819547385792032	0.000133296545833478
ENSG00000198901	PRC1	-0.81928546396134	7.08926703510268e-29
ENSG00000090889	KIF4A	-0.819237441968514	1.03512809990873e-13
ENSG00000080986	NDC80	-0.818480863672363	3.52772757365858e-13
ENSG00000164010	ERMAP	-0.81630089748093	1.31883609884016e-08
ENSG00000115539	PDCL3	-0.815099714334177	4.24190297191809e-07
ENSG00000223923	NA	-0.814776820978051	0.0020831067975847
ENSG00000105011	ASF1B	-0.814315228569169	3.04955567465651e-09
ENSG00000135476	ESPL1	-0.813563117518347	1.62368547494445e-06
ENSG00000121621	KIF18A	-0.811990378881631	8.13722133979726e-12
ENSG00000114638	UPK1B	-0.81168500009084	1.16755213481655e-06
ENSG00000251615	NA	-0.811262341423518	0.00046282321403272
ENSG00000144824	PHLDB2	-0.810720463284631	9.19109406576719e-32
ENSG00000181938	GINS3	-0.809846285760885	1.18526588880392e-05
ENSG00000184635	ZNF93	-0.809278414007213	2.28215650907941e-10
ENSG00000077264	PAK3	-0.809177481823422	0.0110355033187953
ENSG00000146670	CDCA5	-0.80897603342718	8.02899829296425e-09
ENSG00000186777	ZNF732	-0.807783245433473	0.0190444235986599
ENSG00000254560	NA	-0.806969582324013	0.00987604528711227
ENSG00000227354	NA	-0.805022230418438	0.0437866478920738
ENSG00000138092	CENPO	-0.804776810170806	1.00815332729323e-12
ENSG00000198948	MFAP3L	-0.803940032439707	0.000235112078874035
ENSG00000182010	RTKN2	-0.802033176887202	0.000415849211517594
ENSG00000151617	EDNRA	-0.80129946549257	5.00201511507201e-33
ENSG00000072952	MRVI1	-0.800444703734179	2.95452974035967e-08
ENSG00000175497	DPP10	-0.798672753611284	0.0198643073183801
ENSG00000265142	NA	-0.797950027641338	1.55690905931018e-14
ENSG00000111859	NEDD9	-0.797328889957624	7.35224392921965e-25
ENSG00000161960	EIF4A1	-0.79712877196199	0.0146965103157237
ENSG00000160766	NA	-0.797059162340825	0.0133996354119794
ENSG00000143815	LBR	-0.795675968999662	1.37031770446968e-13
ENSG00000137841	PLCB2	-0.794973352020866	2.38501602695038e-07
ENSG00000137812	KNL1	-0.794940184180403	1.76841856976056e-17
ENSG00000135116	HRK	-0.794593400061087	0.000114843780388151
ENSG00000160298	C21orf58	-0.794587087432721	0.000257016588214306
ENSG00000138778	CENPE	-0.794233472979318	6.54863978684881e-10
ENSG00000174370	C11orf45	-0.793071809869007	0.0344333204989886
ENSG00000181638	ZFP41	-0.791935535876414	0.00423472669221803
ENSG00000112232	KHDRBS2	-0.790532826373437	1.77287378216932e-05
ENSG00000188985	NA	-0.789531820500348	0.00723265957002399
ENSG00000040275	SPDL1	-0.789531124227794	1.68737972474108e-14
ENSG00000168386	FILIP1L	-0.789252380407092	6.16864003544911e-10
ENSG00000145808	ADAMTS19	-0.788715792617292	1.15795983296791e-05
ENSG00000165973	NELL1	-0.788059214823884	3.67958576996461e-09
ENSG00000197153	HIST1H3J	-0.788001638205808	9.01885392081661e-11
ENSG00000145936	KCNMB1	-0.787305791062181	1.49365115828657e-07
ENSG00000142731	PLK4	-0.786419210335978	9.43983008115667e-07
ENSG00000125485	DDX31	-0.784218953379497	1.05067162321192e-06
ENSG00000109805	NCAPG	-0.783910609859323	1.40874268810557e-12
ENSG00000064763	FAR2	-0.783362555237761	0.0107424075192386
ENSG00000164045	CDC25A	-0.783012624146913	5.82860250026986e-12
ENSG00000126787	DLGAP5	-0.782825847613823	1.79223814524423e-05
ENSG00000159307	SCUBE1	-0.782752698665304	0.0414809350819982
ENSG00000255310	NA	-0.782731149167449	2.64992167543959e-06
ENSG00000075407	ZNF37A	-0.782502279684989	2.41753192141998e-09
ENSG00000166263	STXBP4	-0.782269548144976	1.02763190835503e-07
ENSG00000154920	EME1	-0.781445029318202	0.000287498415322256
ENSG00000123219	CENPK	-0.781331739766954	4.92045570198802e-06
ENSG00000180938	ZNF572	-0.781237383918739	0.0183463095071467
ENSG00000078487	ZCWPW1	-0.779626592424703	0.000114355062308159
ENSG00000150540	HNMT	-0.778621802927626	1.70132129466664e-09
ENSG00000189007	ADAT2	-0.777337031036363	0.000528696760738803
ENSG00000118655	DCLRE1B	-0.774845809637126	2.86478282473775e-06
ENSG00000196381	ZNF781	-0.774054950666302	0.0252698264603199
ENSG00000121406	ZNF549	-0.773964762001341	2.53213552920073e-06
ENSG00000273387	NA	-0.772292384259226	0.0464964815658918
ENSG00000198429	ZNF69	-0.77224911512389	2.94463847575125e-09
ENSG00000102287	GABRE	-0.771991772405431	1.14881367777972e-06
ENSG00000104691	UBXN8	-0.769954977433643	0.00459275459161227
ENSG00000186094	AGBL4	-0.769940593057621	0.00121971694689546
ENSG00000184845	DRD1	-0.764062763772447	0.00155754358790198
ENSG00000128908	INO80	-0.763882857403142	1.19307932478497e-11
ENSG00000161888	SPC24	-0.762487418866474	8.12713739517738e-12
ENSG00000259663	NA	-0.761481010855711	0.0129855563194509
ENSG00000122483	CCDC18	-0.760402583348639	2.55717196451689e-07
ENSG00000108654	DDX5	-0.760373187859139	5.44977198787556e-31
ENSG00000246273	NA	-0.759899371703822	0.000225362314471604
ENSG00000175785	PRIMA1	-0.759649710060135	1.24978181468239e-05
ENSG00000165891	E2F7	-0.758669024856532	6.49556035949352e-05
ENSG00000147408	CSGALNACT1	-0.757224554251362	0.000212446164418137
ENSG00000145721	LIX1	-0.756783108969498	3.23760831238646e-16
ENSG00000101311	FERMT1	-0.755870664300869	4.43287431352845e-17
ENSG00000198440	ZNF583	-0.755488311971851	7.67102024362909e-05
ENSG00000167384	ZNF180	-0.754793789716819	1.84455727145193e-05
ENSG00000198331	HYLS1	-0.753371016862517	7.52592193066951e-07
ENSG00000131153	GINS2	-0.753335506520746	1.47210602263548e-08
ENSG00000124772	CPNE5	-0.753332158348666	1.31366212212436e-09
ENSG00000204519	ZNF551	-0.749580421442274	1.39647666784937e-06
ENSG00000156970	BUB1B	-0.747488232778706	1.61171202196606e-15
ENSG00000269837	NA	-0.747028920023265	4.7119464074524e-06
ENSG00000118600	TMEM5	-0.746519522633298	4.42313421016565e-09
ENSG00000134668	SPOCD1	-0.745275614754475	0.0220676428308241
ENSG00000127951	FGL2	-0.74518714193098	0.00552859241757264
ENSG00000204569	PPP1R10	-0.745118972154382	1.41381469007518e-19
ENSG00000269825	NA	-0.744882953740035	0.00226565243642107
ENSG00000121797	CCRL2	-0.744354777902715	0.034357115442473
ENSG00000196812	ZSCAN16	-0.743335676687498	0.001120698685002
ENSG00000198056	PRIM1	-0.743291197238666	2.8428006863944e-05
ENSG00000137807	KIF23	-0.743286968528975	5.81048102321412e-18
ENSG00000267640	NA	-0.742999424769011	0.0180780372327076
ENSG00000258602	NA	-0.742579716768258	5.17969930237288e-06
ENSG00000145675	PIK3R1	-0.741024147583875	2.19273452129531e-23
ENSG00000189362	NEMP2	-0.740460161999627	3.68731256558795e-05
ENSG00000093009	CDC45	-0.740344423922352	1.67853401762326e-05
ENSG00000111665	CDCA3	-0.739739301333884	2.58669697371121e-07
ENSG00000185432	METTL7A	-0.739535206542297	0.000348597421329438
ENSG00000172020	GAP43	-0.739432502139137	0.00174685354412837
ENSG00000105499	PLA2G4C	-0.737570375122877	7.94440697565408e-12
ENSG00000169136	ATF5	-0.737223663956866	0.00585752860907222
ENSG00000259146	NA	-0.736176764612691	0.00818083834353779
ENSG00000184068	NA	-0.734846791158891	0.00257360577385159
ENSG00000228638	NA	-0.734773758612741	0.000522236734759975
ENSG00000247572	NA	-0.733901329963066	0.0051698446519275
ENSG00000137501	SYTL2	-0.733885938918584	1.34412239201573e-05
ENSG00000109205	ODAM	-0.732052760544031	0.00502505023270471
ENSG00000249669	NA	-0.731644811457778	5.06307099803434e-12
ENSG00000163535	SGO2	-0.730556268414258	9.30170564161273e-09
ENSG00000237649	KIFC1	-0.72974034379651	1.9899845978135e-10
ENSG00000204514	ZNF814	-0.726112892534763	1.6604153373369e-06
ENSG00000182141	ZNF708	-0.725829398818162	2.38281002357411e-05
ENSG00000188321	ZNF559	-0.725511786339061	8.66197670446591e-09
ENSG00000036530	CYP46A1	-0.72479875361911	0.000966405942254753
ENSG00000267481	NA	-0.724618874169581	0.0475917693283114
ENSG00000077279	DCX	-0.721900121212091	0.023481222825957
ENSG00000117461	PIK3R3	-0.721858619355531	5.06199796358457e-23
ENSG00000166860	ZBTB39	-0.72170437800665	3.32401254749351e-10
ENSG00000250802	NA	-0.721491261451143	0.00832224489657114
ENSG00000134533	RERG	-0.719814200184728	0.0163020148599776
ENSG00000103494	RPGRIP1L	-0.719289807685376	1.58683753487329e-06
ENSG00000169933	FRMPD4	-0.717740984099939	0.00244856556679308
ENSG00000186496	ZNF396	-0.717645035860815	0.0222706625904439
ENSG00000269416	NA	-0.717282868614429	0.000844831783724691
ENSG00000153162	BMP6	-0.716976800432239	5.77172215529775e-07
ENSG00000196670	ZFP62	-0.716016486845689	1.14914567511823e-07
ENSG00000144040	SFXN5	-0.716008639874416	0.000130694726546194
ENSG00000174611	KY	-0.715897462836285	0.0214370263483563
ENSG00000134690	CDCA8	-0.71516862544078	1.28677647814509e-08
ENSG00000085982	USP40	-0.715143545381164	2.21702885563462e-07
ENSG00000136859	ANGPTL2	-0.714711695103025	1.5877894885892e-06
ENSG00000255399	NA	-0.713504517852179	0.0467204357150467
ENSG00000078401	EDN1	-0.712996903067387	1.35368107269672e-15
ENSG00000236859	NA	-0.712967937007569	0.0119914824135781
ENSG00000148773	MKI67	-0.711779289733756	1.6923562801143e-06
ENSG00000165304	MELK	-0.711049619179072	2.81123026498467e-09
ENSG00000168405	NA	-0.709805143947418	0.0145150802056841
ENSG00000003096	KLHL13	-0.709596421523639	1.05413430957493e-22
ENSG00000165029	ABCA1	-0.708803764650871	5.17545307208875e-09
ENSG00000260579	NA	-0.706365679810798	0.0492166929709382
ENSG00000152154	TMEM178A	-0.705880687782141	1.26638598237189e-11
ENSG00000064199	SPA17	-0.704391451567553	0.0103524244605201
ENSG00000228716	DHFR	-0.704029802901829	2.99817929854176e-12
ENSG00000268516	NA	-0.703893167379582	0.0011447667800808
ENSG00000168078	PBK	-0.703843824104053	2.19706242712842e-10
ENSG00000196331	NA	-0.703733766894347	5.02539957283526e-09
ENSG00000188070	C11orf95	-0.703307823266499	3.53370742005386e-09
ENSG00000107562	CXCL12	-0.701833849808448	1.34071967325198e-27
ENSG00000132334	PTPRE	-0.701586802419383	3.91007146413745e-08
ENSG00000136161	RCBTB2	-0.70155175735816	3.23218002614873e-05
ENSG00000118193	KIF14	-0.700798031309492	2.44139480456834e-11
ENSG00000089685	BIRC5	-0.700751674574298	4.03203569880476e-15
ENSG00000129810	SGO1	-0.699915299387765	0.000190316886557406
ENSG00000256018	NA	-0.699860723311916	1.45962950610893e-14
ENSG00000166451	CENPN	-0.698725760945949	4.00764658187271e-11
ENSG00000223508	NA	-0.698724061093915	0.000274245466178181
ENSG00000185250	PPIL6	-0.698431907554049	0.0294775961385795
ENSG00000157388	CACNA1D	-0.696588652077841	1.72930732142295e-10
ENSG00000187187	ZNF546	-0.696421089618482	0.000398170668104309
ENSG00000196458	ZNF605	-0.696397856830048	5.71675069019992e-07
ENSG00000168242	NA	-0.695982878395449	2.89729611278304e-12
ENSG00000139354	GAS2L3	-0.695269572587435	3.03266779349187e-06
ENSG00000100101		-0.695196675649259	0.00309666371421415
ENSG00000206538	VGLL3	-0.695130894514904	0.0212668951249127
ENSG00000147536	GINS4	-0.694584353516094	3.87700471873025e-07
ENSG00000203760	CENPW	-0.694271005354255	0.000375931903248393
ENSG00000124193	SRSF6	-0.693935470237133	6.13080045833357e-18
ENSG00000188312	CENPP	-0.692012912577832	0.00116168271799502
ENSG00000178776	C5orf46	-0.690650611952762	0.00924114852031922
ENSG00000198939	ZFP2	-0.690466946975063	0.0449852239247691
ENSG00000267383	NA	-0.689633214891838	0.0395668941965595
ENSG00000090612	ZNF268	-0.689209648005581	5.61629302587097e-10
ENSG00000166508	MCM7	-0.688849988551865	1.52557777515681e-18
ENSG00000156103	MMP16	-0.688120558133377	1.12287969383243e-05
ENSG00000180787	ZFP3	-0.687514562198262	1.55058668207598e-06
ENSG00000075292	ZNF638	-0.685769099230346	2.80908138545431e-22
ENSG00000197124	ZNF682	-0.685665127592113	0.000353179362355955
ENSG00000163002	NUP35	-0.68504913087149	5.60522878880873e-07
ENSG00000129195	PIMREG	-0.684464483381058	1.23651251761516e-06
ENSG00000143228	NUF2	-0.684284865585431	2.39530348111971e-06
ENSG00000131848	ZSCAN5A	-0.684020361104058	0.000687839384090025
ENSG00000144792	ZNF660	-0.682726383656694	0.000809691128684932
ENSG00000113368	LMNB1	-0.682217647525678	4.03203569880476e-15
ENSG00000267106	NA	-0.68178859964924	1.90364352174898e-05
ENSG00000183891	TTC32	-0.681646849343729	0.0220209968878853
ENSG00000091262	ABCC6	-0.680082902716249	9.62627723463215e-06
ENSG00000187955	COL14A1	-0.680043970999433	0.00171997587918186
ENSG00000101003	GINS1	-0.680004392674125	5.29113928866572e-09
ENSG00000235904	NA	-0.67997395723395	0.0238163183374705
ENSG00000241945	PWP2	-0.679273790803402	7.89989486799555e-06
ENSG00000130433	CACNG6	-0.678766031320283	0.00886282236392117
ENSG00000071539	TRIP13	-0.678543203091047	4.14333808276695e-07
ENSG00000099256	PRTFDC1	-0.678347311749826	0.00108736477112889
ENSG00000267744	NA	-0.678169301419585	0.0221828332062321
ENSG00000256164	NA	-0.676693506237084	0.04675964861104
ENSG00000169660	HEXDC	-0.676133143939615	0.00743607666228667
ENSG00000116815	CD58	-0.675343398967257	1.56031518634902e-05
ENSG00000135451	TROAP	-0.674213851471406	3.982462454825e-06
ENSG00000183856	IQGAP3	-0.674050470658039	2.03733279812346e-08
ENSG00000118965	WDR35	-0.67331537161331	7.66352609222441e-09
ENSG00000183671	GPR1	-0.673250020644362	7.72850150024132e-08
ENSG00000198842	DUSP27	-0.673209183969564	1.14589335784318e-21
ENSG00000226403	NA	-0.672354509140913	7.26408833570128e-08
ENSG00000215251	FASTKD5	-0.671397771876613	2.89336889040883e-11
ENSG00000170364	SETMAR	-0.670660734190575	8.73222281289277e-07
ENSG00000132967	NA	-0.670586628090795	3.20419224050633e-06
ENSG00000176208	ATAD5	-0.669584317253076	0.0010512369864424
ENSG00000138741	TRPC3	-0.669580859804007	2.40855448463895e-10
ENSG00000152270	PDE3B	-0.668792882874326	2.01173282774571e-06
ENSG00000163032	VSNL1	-0.668677523828454	1.06526182045386e-06
ENSG00000101057	MYBL2	-0.668488102447295	2.51470642139767e-11
ENSG00000150995	ITPR1	-0.668360870147296	1.77830744352616e-08
ENSG00000118762	PKD2	-0.666967305806136	1.62705856358626e-14
ENSG00000140326	CDAN1	-0.665771873357975	8.82099071810721e-06
ENSG00000267321	NA	-0.665751284045259	0.00724226473621575
ENSG00000140525	FANCI	-0.665419551049024	2.83291984660677e-14
ENSG00000162772	ATF3	-0.665104146062326	1.35666883289166e-05
ENSG00000165379	LRFN5	-0.664905769801875	0.022568362915145
ENSG00000174460	ZCCHC12	-0.664774253577831	0.000492239939510491
ENSG00000197852	FAM212B	-0.664530226493766	2.05831419174669e-16
ENSG00000253414	NA	-0.663044919181905	0.001425068132671
ENSG00000124635	HIST1H2BJ	-0.66273880613108	3.43586290779623e-12
ENSG00000205002	AARD	-0.662267410601467	0.0370588108421685
ENSG00000100526	CDKN3	-0.661390015304169	5.79722933279471e-06
ENSG00000087087	SRRT	-0.661294135543458	3.46895493086547e-13
ENSG00000144354	CDCA7	-0.661213670858632	0.00138647439729658
ENSG00000138160	KIF11	-0.660674680779607	4.38572557119397e-13
ENSG00000184226	PCDH9	-0.660519988184219	1.71669680594829e-08
ENSG00000155011	DKK2	-0.660098472062514	0.00936024467655838
ENSG00000075643	MOCOS	-0.659969728720162	0.000809691128684932
ENSG00000243444	PALM2	-0.659756044909934	6.20338419613057e-08
ENSG00000109927	TECTA	-0.658673184053751	4.91870398268207e-05
ENSG00000120156	TEK	-0.658488991914312	0.00223591464749814
ENSG00000158164	TMSB15A	-0.658422319797541	0.000332306371934674
ENSG00000155100	OTUD6B	-0.656938281946577	3.80278610684177e-06
ENSG00000170629	NA	-0.656908526285	0.000273419332844237
ENSG00000204390	HSPA1L	-0.65607426486873	0.00454321039975587
ENSG00000168497	CAVIN2	-0.655478125042255	9.6616621377751e-06
ENSG00000101945	SUV39H1	-0.655174135620436	0.000335400656107918
ENSG00000179818	NA	-0.654956794883102	3.30558326258524e-06
ENSG00000198556	ZNF789	-0.654652917959369	0.000577570445191068
ENSG00000165501	LRR1	-0.654416894476926	2.94693179941831e-06
ENSG00000104490	NCALD	-0.653847877069439	2.14928716430356e-08
ENSG00000137804	NUSAP1	-0.653664926001538	2.39201820971799e-13
ENSG00000162408	NOL9	-0.65348069594497	3.87555662269671e-12
ENSG00000215067	NA	-0.653216501021305	0.038844933517896
ENSG00000196793	ZNF239	-0.653179088127776	0.00120638500534513
ENSG00000162946	DISC1	-0.652931935865584	0.00504022421097083
ENSG00000156239	N6AMT1	-0.651760767506483	3.58841544860669e-05
ENSG00000115526	CHST10	-0.651726054755363	1.47210602263548e-08
ENSG00000171241	SHCBP1	-0.65083499785549	1.4516614623911e-08
ENSG00000162998	FRZB	-0.650155605918035	2.95321470791969e-08
ENSG00000149929	HIRIP3	-0.649987095480793	0.000571766691932347
ENSG00000137266	SLC22A23	-0.649457275846897	1.37018795011702e-09
ENSG00000002933	TMEM176A	-0.649378431313675	0.000948486589153937
ENSG00000101353	MROH8	-0.64805615238108	0.000103465398509363
ENSG00000170561	IRX2	-0.6456740638309	3.43073424515457e-05
ENSG00000228065	NA	-0.644860399478162	0.00194976338746961
ENSG00000146918	NCAPG2	-0.644730193702797	2.73996601310335e-08
ENSG00000119699	TGFB3	-0.644674600449604	2.67462805736195e-07
ENSG00000111247	RAD51AP1	-0.644082102317336	3.99593301376266e-05
ENSG00000259673	NA	-0.643447096945458	0.0363800263739328
ENSG00000144724	PTPRG	-0.642718602606743	5.73383802074533e-08
ENSG00000178700	DHFR2	-0.642533889441477	0.00718472002312214
ENSG00000152092	ASTN1	-0.642494493163738	0.000121585488299674
ENSG00000155090	KLF10	-0.642450465569028	2.6772088857234e-05
ENSG00000254184	NA	-0.642352005823369	0.000320438553999362
ENSG00000151849	CENPJ	-0.641986981075717	1.81617958002662e-06
ENSG00000149716	ORAOV1	-0.641568699497883	0.00157998975926767
ENSG00000144043	TEX261	-0.64084880034767	2.1430747481524e-10
ENSG00000003400	CASP10	-0.640633504438516	0.04337237270437
ENSG00000171451	DSEL	-0.640487627798312	1.09595266237562e-06
ENSG00000267470	NA	-0.639893474269302	0.0130450789693775
ENSG00000179841	AKAP5	-0.639390132923438	0.000217617840514193
ENSG00000104611	SH2D4A	-0.638323316179698	0.036311972338171
ENSG00000183718	TRIM52	-0.638137238975125	0.00227413767788692
ENSG00000140092	FBLN5	-0.638087150966862	4.03745442730359e-05
ENSG00000125945	ZNF436	-0.637857469460383	4.0720233385812e-19
ENSG00000075702	WDR62	-0.637797533037962	0.000425911457167564
ENSG00000133119	RFC3	-0.637727995623587	3.72616195768281e-05
ENSG00000204104	TRAF3IP1	-0.636117020863988	0.000514324124143334
ENSG00000131351	HAUS8	-0.635904036824354	0.00202139209861518
ENSG00000178935	ZNF552	-0.634977851202524	0.00150214553696578
ENSG00000106462	EZH2	-0.634413921433334	1.21689965456386e-06
ENSG00000121390	PSPC1	-0.634294526058875	3.4790148601779e-09
ENSG00000196693	ZNF33B	-0.633158028861118	1.57957383002619e-07
ENSG00000086061	DNAJA1	-0.632972729621509	4.66086277923849e-20
ENSG00000174151	CYB561D1	-0.632847664301385	0.000410347545003496
ENSG00000089335	ZNF302	-0.631933747957957	7.97382616265813e-13
ENSG00000144554	FANCD2	-0.631921530383464	1.07021145824313e-07
ENSG00000197415	VEPH1	-0.631650089611981	0.000695860420497893
ENSG00000177791	MYOZ1	-0.63116586903536	3.01268887829827e-08
ENSG00000119541	VPS4B	-0.630805146753439	1.22334052637673e-09
ENSG00000112079	STK38	-0.630331577780213	3.53715802069486e-15
ENSG00000082293	COL19A1	-0.629433251594726	0.000416818318448524
ENSG00000267041	ZNF850	-0.629330128347771	1.27881237139757e-15
ENSG00000165071	TMEM71	-0.629172666796398	1.24311737496084e-12
ENSG00000119943	PYROXD2	-0.629048674145987	1.99281653714448e-09
ENSG00000029363	BCLAF1	-0.629029531026153	1.79091883574557e-18
ENSG00000244462	RBM12	-0.628752947493394	5.75072411995342e-05
ENSG00000115461	IGFBP5	-0.627957987017361	2.89321164855657e-21
ENSG00000169247	SH3TC2	-0.627079230987343	3.70352206795833e-07
ENSG00000186638	KIF24	-0.626129855268324	0.000661502888595199
ENSG00000234420	NA	-0.625055921643396	0.00358309128029435
ENSG00000132326	PER2	-0.6247071154814	0.00444806686224275
ENSG00000051341	POLQ	-0.624500342653183	6.82555659146284e-08
ENSG00000124225	PMEPA1	-0.624480348594522	1.76125417008659e-11
ENSG00000137259	NA	-0.623539808706325	3.65930767076668e-06
ENSG00000119004	CYP20A1	-0.623244335539918	1.66074878004851e-05
ENSG00000165244	ZNF367	-0.623232430667657	0.000317841223054538
ENSG00000147050	KDM6A	-0.622873929732088	2.4753748795191e-20
ENSG00000135999	EPC2	-0.622629002528773	1.73714375672673e-08
ENSG00000158406	HIST1H4H	-0.622566142237979	6.20570020403406e-16
ENSG00000185917	SETD4	-0.622484406870326	6.50776667378832e-05
ENSG00000144278	GALNT13	-0.622265037532565	0.00879534894417659
ENSG00000249673	NA	-0.622261510395174	0.00024102811201706
ENSG00000183690	EFHC2	-0.621648334234426	0.000865945376804718
ENSG00000100201	DDX17	-0.621548002907108	1.49569379675749e-14
ENSG00000132854	KANK4	-0.62121649591423	0.0020530211959737
ENSG00000259129	NA	-0.620523965330153	1.10215997186957e-07
ENSG00000173218	VANGL1	-0.620170267667103	1.23537336335571e-07
ENSG00000165730	STOX1	-0.620059238827675	0.0108244181025497
ENSG00000139618	BRCA2	-0.619674745932373	1.55364930677988e-05
ENSG00000177602	HASPIN	-0.619383645580641	0.00251170584305164
ENSG00000165617	DACT1	-0.619077248558601	3.2400701724325e-21
ENSG00000187607	ZNF286A	-0.619020995096037	1.04423646167022e-05
ENSG00000168395	ING5	-0.61756601255689	0.000155301710817941
ENSG00000124529	NA	-0.617025073608017	7.57688720202989e-16
ENSG00000243701	NA	-0.61630262529855	0.000851724354004467
ENSG00000012048	BRCA1	-0.616131179022727	5.58372704335468e-07
ENSG00000085840	ORC1	-0.616121634447774	0.00441433205248358
ENSG00000185052	SLC24A3	-0.61566440409116	9.43615727965258e-11
ENSG00000124275	MTRR	-0.6155010194314	2.16308785664062e-07
ENSG00000115392	FANCL	-0.615391385622519	3.48355732618476e-07
ENSG00000135763	URB2	-0.61535272290531	2.76187979486054e-05
ENSG00000269936	NA	-0.614713617592655	6.81094894173854e-06
ENSG00000196374	NA	-0.614650697556489	4.76693857602416e-07
ENSG00000196517	SLC6A9	-0.613728365982086	0.0147699652162966
ENSG00000198805	PNP	-0.613635569886674	3.82111635019172e-07
ENSG00000162639	HENMT1	-0.613567767008096	0.00229377779172161
ENSG00000088325	TPX2	-0.613342528548667	7.11067019372979e-14
ENSG00000108312	UBTF	-0.612226933560603	1.48229574838301e-13
ENSG00000215146	NA	-0.61178064600259	0.00193707654287017
ENSG00000177946	CENPBD1	-0.610351081849113	0.000393557372367794
ENSG00000178033	FAM26E	-0.610314776921534	0.000100325916034195
ENSG00000249459	ZNF286B	-0.610088268342973	0.034050323692088
ENSG00000134986	NREP	-0.609916003883084	3.44568376536953e-21
ENSG00000168818	STX18	-0.608804480021527	2.59181224397732e-07
ENSG00000100629	CEP128	-0.608054998899146	0.00263925759853927
ENSG00000112658	SRF	-0.60720099920743	2.27368227558991e-17
ENSG00000139364	TMEM132B	-0.607083838907805	2.68417427648146e-06
ENSG00000184992	BRI3BP	-0.606948512305301	7.05145615671474e-06
ENSG00000166250	CLMP	-0.605664813222753	0.0229991942680594
ENSG00000126226	PCID2	-0.60529621047319	6.90006891315629e-09
ENSG00000155393	HEATR3	-0.605257247567301	4.02766152406215e-07
ENSG00000164056	SPRY1	-0.604093510708202	4.45877206693666e-08
ENSG00000137261	KIAA0319	-0.604058408716516	0.000103213407312687
ENSG00000106344	RBM28	-0.60246475296033	2.55020538102075e-07
ENSG00000142945	KIF2C	-0.600540462834332	1.65704833638791e-10
ENSG00000103248	MTHFSD	-0.600456472771487	0.000571766691932347
ENSG00000087116	ADAMTS2	-0.599463435045018	0.0368658826286591
ENSG00000235997	NA	-0.598583085164843	0.000131909186091839
ENSG00000215424	NA	-0.598403534254704	0.00120911709772715
ENSG00000168874	ATOH8	-0.597836062908929	0.00018033286239917
ENSG00000145244	CORIN	-0.597815768934654	3.10350289865277e-20
ENSG00000068028	RASSF1	-0.597773649333679	0.00280806132233595
ENSG00000162636	FAM102B	-0.597001915112788	6.61977943250179e-10
ENSG00000198042	MAK16	-0.596225988225514	5.48683026473612e-09
ENSG00000005302	MSL3	-0.595944398862855	5.95311145097507e-07
ENSG00000149575	SCN2B	-0.595752193493227	0.000980983815257221
ENSG00000145908	ZNF300	-0.595684136385091	0.00673616021367515
ENSG00000185483	ROR1	-0.595678220597592	4.01258479224175e-18
ENSG00000226688	NA	-0.595583721556358	0.00655675111962237
ENSG00000176597	B3GNT5	-0.594913183811643	0.0128403394220582
ENSG00000198952	SMG5	-0.594889814072041	8.4756461016409e-19
ENSG00000110768	GTF2H1	-0.594136684115483	2.02671620573278e-13
ENSG00000124593		-0.594089785724882	0.00862163958648989
ENSG00000266208	NA	-0.59383409194038	0.0412778727808835
ENSG00000109794	FAM149A	-0.593639958460855	0.00137609524573301
ENSG00000248008	NA	-0.59345227014645	0.00139791783509394
ENSG00000132434	LANCL2	-0.592872427191424	2.88479806578997e-07
ENSG00000120334	CENPL	-0.592813970253769	9.7628775859046e-05
ENSG00000122783	C7orf49	-0.592724629726843	1.78392372865341e-07
ENSG00000035499	DEPDC1B	-0.592130849416639	0.0138057325253792
ENSG00000156395	SORCS3	-0.591793944329014	1.54896640083215e-09
ENSG00000173406	DAB1	-0.591405543109388	1.50128901965257e-08
ENSG00000143850	PLEKHA6	-0.591397846049237	1.31618017440494e-13
ENSG00000268119	NA	-0.591389472407779	0.0100900197534353
ENSG00000108950	FAM20A	-0.591278728184841	0.00271727135424331
ENSG00000165591	FAAH2	-0.590934146375666	0.0190692724399026
ENSG00000166851	PLK1	-0.59031084183565	4.01504961567511e-06
ENSG00000185379	RAD51D	-0.589726775463931	0.00343684115482371
ENSG00000175287	PHYHD1	-0.589625225988507	3.01628664767383e-05
ENSG00000143507	DUSP10	-0.589103519127076	0.000184735485848767
ENSG00000112029	FBXO5	-0.588973950755611	2.50544802543924e-05
ENSG00000149554	CHEK1	-0.588954870945499	5.46279993964234e-08
ENSG00000108405	P2RX1	-0.588451600528818	2.58766620687953e-07
ENSG00000166881	NEMP1	-0.587414570207296	2.49876603024161e-06
ENSG00000112742	TTK	-0.586518071892449	3.45855309010879e-06
ENSG00000121577	POPDC2	-0.586329504567622	2.12624472894725e-19
ENSG00000196747	HIST1H2AI	-0.585884342059296	0.000860529950043666

## Sheet: 72h Down
This list represent the xx significantly down-regulated genes identified after 72 hours of ET-1 stimulation
EnsID	Symbol	logFC	FDR
ENSG00000177725	NA	-3.54566663065554	0.0337988253762951
ENSG00000072315	TRPC5	-3.39052191711878	0.000938846627018573
ENSG00000264017	NA	-3.20665421601247	0.000527565673379086
ENSG00000147613	PSKH2	-2.64885486559793	0.0231557525936537
ENSG00000271344	NA	-2.52729726023417	0.0317803434205422
ENSG00000270010	NA	-1.92340226770462	0.0306117983809122
ENSG00000107099	DOCK8	-1.83776812351238	1.01780382030176e-06
ENSG00000183166	CALN1	-1.7482174271736	4.0500214794975e-29
ENSG00000186377	CYP4X1	-1.72533991262207	7.76448068243486e-07
ENSG00000175928	LRRN1	-1.71993849218276	6.25732052248989e-09
ENSG00000116745	RPE65	-1.70527124024635	5.6101591761643e-07
ENSG00000229659	NA	-1.7035778301767	2.48292173809168e-06
ENSG00000147889	CDKN2A	-1.69720772757048	0.0268132439429028
ENSG00000170959	DCDC1	-1.6674486127941	0.00252451962567917
ENSG00000272644	NA	-1.46644351299883	0.028486610823577
ENSG00000227992	NA	-1.43860125265297	0.0159958742736154
ENSG00000265764	NA	-1.41056954824991	0.0210119447952728
ENSG00000163581	SLC2A2	-1.40693494251759	0.019821710647043
ENSG00000119698	PPP4R4	-1.40103491748198	0.0340294623476978
ENSG00000178233	TMEM151B	-1.4000214978804	0.0261634163175063
ENSG00000231776	NA	-1.38461199153476	0.000149241824924101
ENSG00000100276	RASL10A	-1.37982878136685	0.012911979573672
ENSG00000264508	NA	-1.37920968743209	2.08363540351043e-05
ENSG00000245017	NA	-1.37123621100984	0.00390892527784355
ENSG00000213976	NA	-1.36362056178198	0.00552687899184055
ENSG00000118557	PMFBP1	-1.36145879107949	0.011796467616611
ENSG00000119865	CNRIP1	-1.35748642164516	0.000170573003621589
ENSG00000176236	NA	-1.34760562672735	0.049739511832132
ENSG00000188778	ADRB3	-1.3123435565491	0.00574045207383518
ENSG00000120057	SFRP5	-1.30329643464032	1.29469304266852e-05
ENSG00000253190	NA	-1.30217027741037	2.29766470669653e-32
ENSG00000253704	NA	-1.29738975400807	0.0169505229441629
ENSG00000212195	NA	-1.29702952557406	0.0232056536358767
ENSG00000141668	CBLN2	-1.28746636907974	4.14189050108505e-11
ENSG00000180385	NA	-1.27928802245111	0.00154473992264514
ENSG00000253706	NA	-1.27873287957156	0.0304318559889439
ENSG00000151892	GFRA1	-1.25896037772866	9.12606425271956e-17
ENSG00000163092	XIRP2	-1.25217556779247	2.71386915948048e-29
ENSG00000144362	PHOSPHO2	-1.24517736892922	0.00422586919087376
ENSG00000134873	CLDN10	-1.23470786811838	0.00799946003721159
ENSG00000117228	GBP1	-1.2331966616747	1.83536716989042e-07
ENSG00000132357	CARD6	-1.22782305841369	0.000649968484714166
ENSG00000197291	NA	-1.22214089773288	2.70297219145686e-05
ENSG00000205488	NA	-1.21464910424268	0.0101244452739654
ENSG00000233251	NA	-1.18433198622692	0.000329415772777052
ENSG00000254353	NA	-1.17746191300361	0.0475975630046376
ENSG00000164342	TLR3	-1.17263519700512	6.87044777599391e-11
ENSG00000165023	DIRAS2	-1.15041753534107	0.0434134405181359
ENSG00000127951	FGL2	-1.13793285379681	6.55266609539092e-11
ENSG00000064692	SNCAIP	-1.1363711002035	8.94704310928328e-27
ENSG00000164099	PRSS12	-1.13028945375123	0.0449109954254576
ENSG00000115363	EVA1A	-1.12271025311598	0.00257123764006756
ENSG00000166343	MSS51	-1.10806840869191	1.82324578101283e-20
ENSG00000118432	CNR1	-1.10403241612198	0.0270978959835986
ENSG00000259932	NA	-1.08456509620525	0.000526434139459049
ENSG00000124160	NCOA5	-1.08436613946751	8.91651441172373e-20
ENSG00000106483	SFRP4	-1.08088268870055	0.00481742620896226
ENSG00000260743	NA	-1.07103941387563	0.0294647418143976
ENSG00000096968	JAK2	-1.06673522440734	1.12000407051136e-44
ENSG00000266638	NA	-1.05682870354399	0.024519321666888
ENSG00000241644	INMT	-1.05518258275715	0.000209548905140651
ENSG00000111305	GSG1	-1.0398839302219	2.43107526732405e-06
ENSG00000129048	ACKR4	-1.03972375248027	0.0199182203036875
ENSG00000101265	RASSF2	-1.02464442128383	3.49473206401844e-05
ENSG00000152932	RAB3C	-1.01210661829602	0.00603098011286697
ENSG00000240891	PLCXD2	-1.00128364510831	0.0041111122365555
ENSG00000208035	NA	-1.00089388442094	0.0492843279543341
ENSG00000121966	CXCR4	-0.997716327263768	0.0077642290910946
ENSG00000238648	NA	-0.976987467133504	0.00452005358617417
ENSG00000138061	CYP1B1	-0.968499437875097	1.75492955890043e-16
ENSG00000055813	CCDC85A	-0.965967638740597	0.00147274964255693
ENSG00000183850	ZNF730	-0.963435497364558	0.000413435340033839
ENSG00000184845	DRD1	-0.961794496391649	3.64342018755512e-06
ENSG00000265185	NA	-0.958348751282885	1.90852401909964e-09
ENSG00000108576	SLC6A4	-0.95504943427831	4.9815912461503e-17
ENSG00000271430	NA	-0.950603702718283	5.47763519656818e-06
ENSG00000116574	RHOU	-0.944420564978972	0.000726078461549181
ENSG00000269343	ZNF587B	-0.941254433488785	2.13912592172627e-12
ENSG00000196381	ZNF781	-0.938981354402218	0.00135690539204149
ENSG00000174600	CMKLR1	-0.919597989878272	7.73407841593174e-05
ENSG00000166482	MFAP4	-0.91535667328047	3.53648652459302e-24
ENSG00000206052	DOK6	-0.912237992213216	1.22051336181088e-10
ENSG00000185518	SV2B	-0.909987863551084	0.00568698139059204
ENSG00000066032	CTNNA2	-0.900527616403966	9.85806498552734e-05
ENSG00000237732	NA	-0.891421345422951	0.0254614319660009
ENSG00000260947	NA	-0.888129519686257	0.0224267009819791
ENSG00000173198	CYSLTR1	-0.880545000470144	0.00518744815088101
ENSG00000105855	ITGB8	-0.871433671765126	2.85255686764981e-07
ENSG00000179873	NLRP11	-0.869457238102748	0.0201931608067117
ENSG00000138685	FGF2	-0.867722535678866	4.23131300010072e-07
ENSG00000186469	GNG2	-0.864598921554995	0.00083163797196192
ENSG00000272796	NA	-0.859194423347736	1.83680017686698e-06
ENSG00000267383	NA	-0.858687253003703	0.00191322594787744
ENSG00000180626	ZNF594	-0.855671222160262	4.17253451840908e-09
ENSG00000175785	PRIMA1	-0.853975156041268	8.08516842182635e-08
ENSG00000109193	SULT1E1	-0.850697136374477	1.68277703108897e-05
ENSG00000161381	PLXDC1	-0.849541968749901	4.93629647560685e-05
ENSG00000116560	SFPQ	-0.846626236223172	4.39781794158447e-31
ENSG00000143942	CHAC2	-0.845893329910231	0.00354606018018216
ENSG00000176597	B3GNT5	-0.843668551349677	5.69359088999203e-07
ENSG00000109743	BST1	-0.843665353818108	0.000924377396667303
ENSG00000196639	HRH1	-0.842585640601212	0.00326410023407156
ENSG00000270562	NA	-0.8401743381716	0.0433725210524077
ENSG00000235919	NA	-0.836990796944967	0.0329453447922996
ENSG00000176244	ACBD7	-0.836305857735178	0.000135347725434765
ENSG00000267082	NA	-0.835001576209621	0.0236112078754186
ENSG00000213160	KLHL23	-0.83392046175149	1.5075550386509e-25
ENSG00000123572	NRK	-0.825967915778723	1.2610428282528e-09
ENSG00000175497	DPP10	-0.82335606029897	0.0044596353589289
ENSG00000136869	TLR4	-0.817877719990133	7.21573103844406e-09
ENSG00000258636	NA	-0.815632416524666	0.00746981275682585
ENSG00000182732	RGS6	-0.811902445899912	0.0222410599657714
ENSG00000115594	IL1R1	-0.8098879376886	4.3163998137906e-06
ENSG00000152253	SPC25	-0.809290858691621	5.49832371203233e-05
ENSG00000260035	NA	-0.809174496867097	0.000329214552209599
ENSG00000172020	GAP43	-0.808852397597124	2.60145882271882e-07
ENSG00000201901	NA	-0.808223084106071	0.00885895303009427
ENSG00000260396	NA	-0.807551898366056	0.00486093327332902
ENSG00000198695	MT-ND6	-0.80089010908345	0.000277509783256849
ENSG00000207501	NA	-0.794746398486548	0.0222888935106605
ENSG00000261061	NA	-0.792826639666263	6.14351616218743e-07
ENSG00000154678	PDE1C	-0.792736360646038	0.00192531706648595
ENSG00000173114	LRRN3	-0.792374312611365	0.000534972400196095
ENSG00000186594	NA	-0.79043712516202	3.62824900342414e-12
ENSG00000112964	GHR	-0.789662703849667	4.43279478355042e-18
ENSG00000189184	PCDH18	-0.785447256915642	1.0901135712904e-05
ENSG00000143546	S100A8	-0.784491987110776	0.0435413774792807
ENSG00000075407	ZNF37A	-0.784048664890425	3.19491712340731e-11
ENSG00000151572	ANO4	-0.777806910433096	2.39100545232846e-09
ENSG00000145936	KCNMB1	-0.777729983442773	1.06535979197703e-08
ENSG00000242052	NA	-0.776566551723185	1.5241836331032e-07
ENSG00000064763	FAR2	-0.776478914303864	0.000584081908899231
ENSG00000197299	BLM	-0.763626911720093	1.09525355024894e-07
ENSG00000172123	SLFN12	-0.762250541265276	0.00415388828211117
ENSG00000164604	GPR85	-0.75779956294732	0.0234301721118647
ENSG00000254469		-0.757415531890295	0.0347918444162032
ENSG00000184068	NA	-0.749177366635729	0.000411386257442227
ENSG00000147231	CXorf57	-0.749100420137595	0.020380122101068
ENSG00000139278	GLIPR1	-0.748037542185259	8.85814536986536e-11
ENSG00000241732	NA	-0.743017672938242	0.000294565968817078
ENSG00000085276	MECOM	-0.742102032114893	2.89707509681671e-16
ENSG00000258311		-0.741240909095332	0.0350934368423606
ENSG00000265142	NA	-0.74076240062198	2.59725663075657e-14
ENSG00000101542	CDH20	-0.740544493117167	0.0200708612413317
ENSG00000155130	NA	-0.736819902231285	0.000119425676452167
ENSG00000128655	PDE11A	-0.735283579474486	0.000267380131804467
ENSG00000079257	LXN	-0.734012457975177	6.84408482060786e-06
ENSG00000141338	ABCA8	-0.733301632544672	2.34546961247447e-11
ENSG00000231770	NA	-0.732892776844639	0.0414073882150081
ENSG00000163406	SLC15A2	-0.732511781446679	0.0220140825635631
ENSG00000259727	NA	-0.7317907028175	0.000119017143401232
ENSG00000137077	CCL21	-0.731643212396886	4.5691334861295e-05
ENSG00000206737	NA	-0.730026355198386	0.0107316364342985
ENSG00000182010	RTKN2	-0.729309999914034	0.000156343779885366
ENSG00000237857	NA	-0.726350292061185	0.0410802446533008
ENSG00000136492	BRIP1	-0.718598797272064	5.36005995229478e-10
ENSG00000132141	CCT6B	-0.710271891404732	0.00874169668756136
ENSG00000140092	FBLN5	-0.709925098402858	7.83218445809529e-10
ENSG00000155465	SLC7A7	-0.709672488436679	0.00118904778934364
ENSG00000135116	HRK	-0.707077539150349	0.000205712224290864
ENSG00000273081	NA	-0.706931678234398	0.0139009816766811
ENSG00000137338	PGBD1	-0.70643412304913	7.29272280231222e-09
ENSG00000000971	CFH	-0.705320987072481	0.000825145761202655
ENSG00000171451	DSEL	-0.703502840571109	1.97198046138553e-10
ENSG00000116774	OLFML3	-0.697521252513498	4.90150763810985e-12
ENSG00000137501	SYTL2	-0.697012122544519	1.3170031524523e-06
ENSG00000126785	RHOJ	-0.696583395700337	0.00500555151038856
ENSG00000250981	NA	-0.69560842895774	0.000256022864820476
ENSG00000168077	SCARA3	-0.695526159866548	0.000294186971773619
ENSG00000140968	IRF8	-0.695071700768531	0.0353787239760016
ENSG00000123342	MMP19	-0.694642150958809	0.0165084275567905
ENSG00000102802	MEDAG	-0.690144475072777	0.0309243163952586
ENSG00000168906	MAT2A	-0.689748082468877	1.15327638428573e-18
ENSG00000172244	C5orf34	-0.689000400256495	0.000938846627018573
ENSG00000272711	NA	-0.68893927764272	0.0068897647388652
ENSG00000165730	STOX1	-0.688407525243705	0.00151430022297608
ENSG00000065328	MCM10	-0.686944330839532	6.31630786819237e-08
ENSG00000215146	NA	-0.686815005320248	6.72426068036222e-05
ENSG00000160062	ZBTB8A	-0.683187397109672	2.07200496684027e-07
ENSG00000234043	NA	-0.682817716853722	0.0404821015372107
ENSG00000162670	BRINP3	-0.682539404293549	0.000338326822827648
ENSG00000107796	ACTA2	-0.681242071097195	9.36005532946522e-23
ENSG00000185432	METTL7A	-0.679681867493178	6.93476369125256e-05
ENSG00000215190	NA	-0.677904978571557	0.000481530785100364
ENSG00000135205	CCDC146	-0.677880766711962	0.00274584476849247
ENSG00000235711	ANKRD34C	-0.672401651291448	0.00629790571729471
ENSG00000007968	E2F2	-0.670718920742467	0.000100116158944692
ENSG00000164509	IL31RA	-0.669704811459813	0.0185317276600669
ENSG00000112146	FBXO9	-0.667179805192437	2.1215083716055e-16
ENSG00000151773	CCDC122	-0.662744484392791	3.17073161113064e-08
ENSG00000270175	NA	-0.661818572169369	0.0327611154881166
ENSG00000264247	NA	-0.661067208867224	1.12039362354536e-06
ENSG00000144824	PHLDB2	-0.661061135673657	5.85338121057606e-23
ENSG00000256045	MTRNR2L10	-0.660555581238324	0.0493166937592091
ENSG00000187068	C3orf70	-0.659473296567558	0.00117388846373328
ENSG00000238961	NA	-0.657148889573251	0.00742912432527192
ENSG00000136943	CTSV	-0.656916871334102	4.09430562708225e-08
ENSG00000186496	ZNF396	-0.655002012137326	0.0168542362952215
ENSG00000152270	PDE3B	-0.654439729465799	1.51254489420119e-07
ENSG00000151012	SLC7A11	-0.651558060133875	7.70726649602398e-06
ENSG00000003096	KLHL13	-0.646789512837398	6.42110306962535e-21
ENSG00000175305	CCNE2	-0.64592487127932	0.000229405960872991
ENSG00000000005	TNMD	-0.645864880731124	3.13647563659606e-16
ENSG00000178295	GEN1	-0.644794879111961	6.93879612985056e-06
ENSG00000267010	NA	-0.644778503576669	0.000180533947202609
ENSG00000164761	TNFRSF11B	-0.640547582834775	0.0349387752733171
ENSG00000122733	PHF24	-0.638372543250327	0.00114035304216479
ENSG00000154864	PIEZO2	-0.637849608508104	0.0129813103642634
ENSG00000114646	CSPG5	-0.63749352548007	5.65478287119677e-09
ENSG00000198205	ZXDA	-0.633856710887473	0.00579545359295251
ENSG00000224043	NA	-0.633539394263381	0.00479997592080019
ENSG00000261553	NA	-0.632290767782819	0.00991664959715252
ENSG00000112081	SRSF3	-0.628571376466751	8.47818758002306e-20
ENSG00000158234	FAIM	-0.628072024488373	0.0126381430131311
ENSG00000179841	AKAP5	-0.627842310752981	2.99469935439593e-05
ENSG00000083067	TRPM3	-0.627705025712107	0.0398554368887368
ENSG00000251615	NA	-0.626436368409168	0.00508561585721781
ENSG00000261490	NA	-0.625706976018333	0.0304384267688622
ENSG00000123570	RAB9B	-0.624713715675303	5.43540328850756e-16
ENSG00000011465	DCN	-0.624338539344115	0.0457648940311811
ENSG00000165480	SKA3	-0.623210767304534	7.33256463610732e-05
ENSG00000132854	KANK4	-0.623190963550028	0.000391565447151295
ENSG00000172878	METAP1D	-0.622477796827906	0.032463862041829
ENSG00000142731	PLK4	-0.62194735008171	1.37718297881099e-05
ENSG00000120832	MTERF2	-0.620927956333554	3.07184813069327e-10
ENSG00000269825	NA	-0.620599185616591	0.0073126744315949
ENSG00000138646	HERC5	-0.619777199276748	0.0154984942993639
ENSG00000168386	FILIP1L	-0.619005241640137	8.18306779130677e-09
ENSG00000075035	WSCD2	-0.616951935539401	9.57447088776766e-05
ENSG00000177917	ARL6IP6	-0.615662295336878	0.00254244258478257
ENSG00000169508	GPR183	-0.612321029251286	7.6610449471251e-05
ENSG00000187955	COL14A1	-0.612130661842576	0.000187703682762431
ENSG00000258602	NA	-0.611761569408878	3.89295969466736e-05
ENSG00000097046	CDC7	-0.611174150705755	6.04595556391134e-05
ENSG00000168497	CAVIN2	-0.610148786880302	1.11655583461253e-07
ENSG00000196584	XRCC2	-0.609851655352097	0.000986418205025027
ENSG00000253251		-0.609039995566897	0.0332923417952865
ENSG00000139160	ETFBKMT	-0.608018265936921	0.00182511985847114
ENSG00000162669	HFM1	-0.605883558283226	0.0350934368423606
ENSG00000163714	U2SURP	-0.604618124611577	1.3359005921008e-15
ENSG00000143815	LBR	-0.602728098214534	1.59372282056102e-09
ENSG00000184635	ZNF93	-0.602707804770826	2.11062833831723e-07
ENSG00000128606	LRRC17	-0.601835134309953	6.90940791012914e-06
ENSG00000151090	THRB	-0.601779128173655	0.0144042383584798
ENSG00000197614	MFAP5	-0.598690457429952	0.0010452742670861
ENSG00000073737	DHRS9	-0.598429470953586	0.03409800946056
ENSG00000154620	TMSB4Y	-0.598329362958493	0.0184940083684101
ENSG00000156687	UNC5D	-0.597858653457821	0.014672060482273
ENSG00000189057	FAM111B	-0.596116872921688	2.32165342861711e-05
ENSG00000172572	PDE3A	-0.595715586686707	3.22414948076664e-12
ENSG00000206538	VGLL3	-0.595127483151791	0.0154381202452592
ENSG00000079134	THOC1	-0.594986858841749	8.47914284509676e-07
ENSG00000165494	PCF11	-0.594857108083378	4.62458856990726e-12
ENSG00000196670	ZFP62	-0.593543565784906	1.3170031524523e-06
ENSG00000165490	DDIAS	-0.592707089882887	0.000119796600803312
ENSG00000151617	EDNRA	-0.58997710737004	4.74400182870358e-19
ENSG00000148935	GAS2	-0.589723566742201	6.75632672796122e-05
ENSG00000104691	UBXN8	-0.588175655986591	0.018423200562499
ENSG00000112837	TBX18	-0.588122378289329	0.00871294325556609
ENSG00000087448	KLHL42	-0.588029730419635	8.83375272339527e-07
ENSG00000244462	RBM12	-0.587924703683945	3.20010239621575e-17
