# Supplementary material for: Multi-Omics Characterization of a Human Stem Cell-Based Model of Cardiac Hypertrophy
Source: Life (Basel). 2022 Feb 16;12(2):293. doi: 10.3390/life12020293 (PMC8875317; doi:10.3390/life12020293)
Supplement: Supplementary file 1 [file life-12-00293-s001.zip › life-1577086-supplementary/Supplementary Table S2.xls]

## Sheet: All
Upstream Regulator	Expr Log Ratio	Molecule Type	Predicted Activation State	Activation z-score	p-value of overlap	"-log(p-value)	Target Molecules in Dataset	Mechanistic Network
TGFB1		growth factor	Activated	6.045	2.55e-27	26.5935	ABCA1,ABCD1,ABCE1,ACTA1,ACTA2,ACTC1,ACTN1,ACVR1,ADAM12,ADAM19,ADAMTS3,ADGRG2,ADM,ADORA1,ADRA1D,AHR,AIF1L,AKR1C1/AKR1C2,ALDH3A2,ALDH5A1,AMD1,AMOTL2,ANGPT1,ANKH,ANKRD1,AOPEP,AQP1,ARF4,ARID5B,ATF4,ATP13A3,B4GAT1,BBC3,BCL2,BCL2L11,BDH1,BDNF,BHLHE40,BMF,BMP6,CALB2,CALD1,CALM1 (includes others),CAP1,CASP9,CAT,CAV1,CAV2,CCL2,CCN1,CCN2,CCNB2,CCNE1,CCNE2,CCNG2,CDC20,CDC25C,CDC42EP3,CDC42EP4,CDH4,CDKN1C,CD…	793 (15)
NUPR1		transcription regulator	Activated	6.361	1.37e-25	24.8633	ABHD15,ACTR3B,ADAM22,ADM,ADRB2,AKAP12,ALDH5A1,ALDOC,ANK1,ANP32A,ATF3,BCL9,BLM,BRINP3,CACNA2D2,CCDC134,CCN1,CCNB2,CCNF,CDC25C,CDCA3,CNPY4,CREB5,CROT,CXCL8,DEPTOR,DIPK2A,DNMT3B,DPY19L2P2,DPYSL5,DSN1,DUSP5,DUSP8,E2F8,ELL2,ELMOD1,EME1,EPB41L4A-AS1,EPHA7,ERCC6L,ESPL1,ETS1,ETV6,EXO1,FAM111A,FAM111B,FAM114A1,FAM83G,FCHSD2,FOXO3,FZD8,GADD45A,GCH1,GRAMD2B,H2AC13,H3C12,HBEGF,HJURP,HK2,HSPA2,IGF1R,IL6R,IRS2…
TP53	-0.558	transcription regulator	Activated	3.504	4.78e-24	23.3206	A2M,ABAT,ABCB8,ACOT11,ACTA2,ACTB,ACTN1,ACTN4,ADAM12,ADRB2,ADRB3,AKAP12,AKT3,ALDH1B1,AMOTL2,ANGPT1,ANK1,ANKH,ANKRD1,ANXA1,ANXA3,AQP3,AR,ARAP2,ASF1B,ASTN2,ATF3,ATF4,ATL3,ATP1A1,BBC3,BCL2,BCL2L11,BDNF,BHLHE40,BIK,BIRC3,BMF,BOK,CALCRL,CAMK2D,CAP1,CARD10,CASP6,CASP9,CAT,CAV1,CAV2,CCL2,CCN1,CCN2,CCNB2,CCNE1,CCNE2,CCNF,CCNG2,CDC20,CDC25C,CDC42EP3,CDC6,CDH10,CDH3,CDT1,CEBPD,CERS6,CKMT2,CMBL,CNN1,CNN2,CNN…	657 (14)
PDGF BB		complex	Activated	4.435	5.11e-24	23.2916	ACKR3,ACTA2,ADARB1,ADM,ADRA1D,ADRB2,AKAP12,ATF3,ATP2B1,BHLHE40,BMP6,CALD1,CALM1 (includes others),CAV2,CCL2,CCN1,CCN2,CCNE1,CEBPD,CNN1,CRYAB,CSF1,CXCL8,DUSP1,DUSP5,DUSP6,EDN1,EDNRB,EGFR,EGR1,EGR2,EGR3,ETS1,FHL1,FLT1,FOS,FOSL1,FZD1,GADD45A,GEM,GFPT2,GJA1,GJC1,GPR183,HBEGF,HES1,IER2,IER3,IGF1R,INHBA,JUNB,KLF10,KLF6,KLHL21,LDLR,MAFK,MAP2,MCL1,MCM6,MGST1,MYC,MYH11,NAMPT,NEXN,NFIL3,NR4A1,NR4A3,OLR1,PA…
TNF		cytokine	Activated	5.718	1.03e-21	20.9872	A2M,A4GALT,ABCA1,ABCB11,ABTB2,ACKR3,ACTA1,ACTA2,ACTB,ADGRG6,ADM,ADORA1,ADRB2,ADRB3,AKAP12,ALAD,AMPD3,ANGPT1,ANXA1,AQP1,AQP3,AR,ARF4,ARID5B,ATF3,ATF4,ATP1A1,ATP2B1,B4GALNT1,B4GALT1,BBC3,BCKDHA,BCL10,BCL2,BCL2L11,BDNF,BHLHE40,BIK,BIRC3,BMP6,BMPER,C1QTNF1,CASP10,CASP6,CAT,CAV1,CCL2,CCN1,CCN2,CCNE1,CD200,CD274,CDC25C,CDC42EP4,CDH3,CDKN2C,CEBPD,CERS4,CERS6,CHST7,CHSY3,CMBL,CNN1,COL16A1,COLQ,COTL1,CPT1…	718 (12)
CG		complex	Activated	3.841	4.01e-20	19.3969	ACTA2,ACTB,ADM,APCDD1,AR,BCL2,BDNF,BHLHE40,BLM,CCL2,CCNE2,CDC6,CEBPD,CEP170,CNNM1,CNPY4,CTSV,CXCL8,CYP11A1,DTL,DUSP1,DUSP6,EGR1,EPAS1,EPHA7,F2RL1,FAM110C,FAS,FGF9,FGL2,FHL1,FJX1,FOS,FOSL2,FYN,FZD1,FZD4,G0S2,GAS1,GASK1B,GJA1,HAS2,HK2,HSD3B2,IER3,IGF1R,IGFBP3,INHBA,IRS2,JUNB,KCNQ5,KHK,KLF4,LDLR,LRRN3,MCAM,MCL1,MCM10,MEGF10,MVK,MYCL,NOS3,NR4A1,OXTR,PAPPA,PCED1A,PCNA,PDE4D,PDYN,PHLDA1,PLAT,PLAU,PLPP3…
HGF		growth factor	Activated	2.248	2.83e-19	18.5482	A2M,ABCC6,ACKR3,ACTA2,AHR,AKAP12,AKAP13,ANP32A,ARPC5,ATF3,BAG2,BCL2,BIRC3,BMP2K,CALCRL,CALM1 (includes others),CASP10,CAV1,CCL2,CCN1,CCN2,CCNE2,CCNF,CCNG2,CDC20,CDC25C,CDC45,CDC6,CDKN2C,CNTFR,COL4A1,CRY1,CRYAB,CSF1,CXCL8,DDX11,DDX21,DOK4,DOK5,DUSP4,DUSP6,DYRK1A,EDA,EDN1,EGR1,ERRFI1,ETS1,FAM3C,FANCG,FEN1,FLT1,FNDC3A,FOS,FOSL1,GBA,GEM,GMNN,GRB14,HBEGF,HELLS,HES1,HK2,HOMER1,IGFBP3,INHBA,IRF8,ISG15,I…	497 (10)
MRTFB		transcription regulator	Activated	4.872	4.63e-16	15.3344	ACTA1,ACTA2,ACTB,ACTG1,ADM,AMOTL2,ANKRD1,ARID5B,CALD1,CCN1,CCN2,CDC42EP3,CNN1,CNN2,DDAH1,DIAPH3,EDN1,EGR1,EGR3,ETV6,FADS2,FILIP1L,FJX1,G0S2,GADD45A,GAS2,GPR37,IGFBP5,INHBA,MAFK,MAP2,MAPK13,MYH9,NUAK1,P2RY1,PTGS2,RAMP1,RUNX1,S1PR1,SDC2,SELENOP,SERPINE1,SGK1,SH3BP4,SH3D19,SLC35D3,SLC6A4,SORBS1,SRF,SYNPO2,TAGLN,TGFB2,THBS1,TLE1,TST,VCL,YPEL1,ZFPM1	91 (2)
F2		peptidase	Activated	5.878	9.35e-16	15.0292	ACTA2,ALDH1B1,ANGPT1,B4GALT1,BIRC3,CAD,CALD1,CCL2,CCN1,CCN2,CDC6,COL4A1,COTL1,CTPS1,CX3CL1,CXCL8,DHRS9,DOK5,DUSP1,EDN1,EDNRB,EGR1,ELL2,ETS1,F2RL1,FHL1,FLT1,FOS,FOSL1,FOSL2,HAS2,HBEGF,HIVEP1,IER2,IER3,IGF1R,IGFBP5,JUNB,KLF6,LBH,LMCD1,MAP3K5,MTSS1,MYC,MYH11,MYH9,NOS3,NR4A3,NUAK2,PDGFA,PDGFB,PLAT,PTGS2,RCAN1,RELB,SAMD4A,SDC4,SERPINE1,SLC12A7,SLC16A5,SLC2A3,SLC7A1,SPOCD1,SRF,TENT5A,TFPI2,TGFB2,THBS1,…	275 (4)
PGR		ligand-dependent nuclear receptor	Activated	3.715	2.3e-15	14.6383	ADARB1,AKAP13,AMD1,AR,ATP1B1,BIRC3,CALD1,CCNB2,CDC20,CDC6,CDKN1C,CEBPD,CSRP1,CXCL8,DDX21,DPYSL2,EDN1,EGFR,EIF5B,ELL2,ENC1,EPAS1,F2RL1,FOS,GATA3,HBEGF,HES1,HPCAL1,HSPA2,IER3,IGFBP5,IRS2,KLF4,KLF5,KRT18,LIG1,MSX2,MTSS1,MYC,NDRG1,NEDD9,NT5C2,P4HA2,PACSIN1,PAPSS2,PCNA,PDGFA,PHF21A,PLAU,PRLR,PRRX1,PTGS2,PTP4A1,RAB9A,RASGRP2,RUNX1,SDC1,SELENOP,SERPINB8,SGK1,SLC31A2,SLC7A5,SLC9A3R1,SNAP25,SNPH,SPRY2,STA…	857 (21)
TREM1		transmembrane receptor	Activated	4.112	6.3e-15	14.2007	ACKR3,ADRB2,ARRDC4,ATF3,ATP1B1,BCL2,CD274,CENPU,CSF1,CXCL8,DTL,DUSP4,EDN1,EGR1,EGR2,EGR3,EIF2AK3,ELOVL7,FABP3,FERMT2,FNDC3A,FOSL1,GADD45B,GEM,GIPR,HBEGF,HECW2,HES1,HES4,HOMER1,IL6R,INHBA,ISG15,LPL,MAD1L1,MAFF,MFN2,MT1E,NFKB2,NRIP3,PALM2AKAP2,PHLDA1,PLAC8,PLCXD1,PLD1,PLEKHF2,PLPP3,PTGS2,PTTG1IP,RCAN1,RHOBTB3,RRAD,SCG5,SLC1A3,SPRY2,SYNJ2,TFPI2,THBS1,TIFA,TMEM158,WNT5A,YRDC
EPAS1	-0.691	transcription regulator	Activated	2.706	9.8e-15	14.0088	ADM,AKAP12,ALDOC,BBC3,BCL2,BHLHE40,BIRC3,CAT,CAV1,CCN1,CCN2,CD274,CDCP1,CEMIP,CHMP2B,CKMT2,CLDN1,CNKSR2,CYBRD1,DECR2,DGAT2,EDN1,EGFR,EGLN3,FABP2,FAM13A,FHL1,FLT1,FMO5,FOS,GADD45B,GBE1,GCHFR,GJA1,H2AC6,IGFBP3,IGFBP5,IRS2,ITPR1,LDLR,LPL,MAFF,NAMPT,NDRG1,NEAT1,NEK8,NFIL3,NOS3,NRARP,P2RY1,PCDH10,PDGFB,PIK3CA,SERPINE1,SLC29A1,SLC2A3,SLC40A1,SLC6A8,SLC7A5,SOX9,SPHK1,SREBF1,TGFA,TNFAIP3,TNFRSF11B,UGP2,V…	313 (7)
CREB1		transcription regulator	Activated	5.128	5.26e-14	13.279	ABCA1,ADM,AKAP1,AKAP13,AKT3,ARHGAP33,ATF3,ATP1A1,BCL2,BDNF,BHLHE40,CALB2,CALN1,CAPN5,CCN1,CCNA1,CCNB2,CD9,CDH10,CDH8,CDK19,CEBPD,CNN1,CPT1A,CSRNP1,CXCL8,CYP11A1,CYP46A1,DOK4,DUSP1,ECEL1,EDN1,EGR1,EGR2,ERRFI1,ETV3,ETV6,FABP2,FGL2,FLT1,FOS,FOXO3,FRAT1,FRMD6,GADD45A,GADD45B,GADD45G,GEM,GFRA1,GPR3,GPR63,HAS2,HOMER1,HPCAL1,IER2,IER3,IGSF9B,INHBA,IRS2,JUNB,KLF4,KLF5,KLF7,LDLR,LITAF,LPL,MCAM,MCL1,MCM5,M…
AGT		growth factor	Activated	4.026	1.25e-13	12.9031	ACE2,ACTA1,ACTA2,ADAM12,ADM,ANGPT1,ANXA1,ANXA3,ATF3,ATP1A1,ATP1B1,ATP2B1,BCL2,BDNF,BMP6,BOK,CAT,CAV1,CCL2,CCN2,CCNE1,CCNE2,CIT,COL4A1,COLEC10,CREB5,CXCL8,CYP2J2,DUSP1,EDN1,EDNRB,EGFR,EGR1,ENG,ERRFI1,ETS1,FLT1,FOS,FOXO3,FRAT2,GAS2,GCH1,GFPT1,GJA1,HAS2,HBEGF,HES1,HEY1,HSD3B2,IDH1,IGF1R,IGFBP3,IGFBP5,ITGA2,KCND3,KITLG,KLF5,LATS2,LDLR,LIMD2,LPP,MAP2,MGST1,MSMO1,MXD4,MYB,MYC,NAMPT,NDRG1,NFKB2,NGF,NOS3…	795 (14)
Mek		group	Activated	4.189	8.14e-13	12.0894	ABCE1,BCL2L11,BMF,CCN2,CD200,CDCA7,CDCP1,CRYAB,CXCL8,DDX21,DNMT3B,DSCC1,DUSP4,DUSP5,DUSP6,EGR1,EGR2,EGR3,EPAS1,EPHA2,EPHB2,ERBB3,ETS1,ETV4,ETV5,FOS,FOSL1,HAS2,HOMER1,IER2,IER3,JUNB,LYAR,MAFF,MANSC1,MCL1,MYC,NES,NGF,NPPB,NR4A1,OSBPL8,PHLDA1,PLCD1,PLPP3,PPARGC1A,PTGS2,RABGGTB,RND3,ROCK1,ROCK2,RUNX1,SACS,SEMA3C,SEMA6A,SERPINE1,SPRY1,SPRY2,SPRY4,STON1,TG,THBS1,TNFAIP3,VEGFC	716 (17)
MRTFA		transcription regulator	Activated	4.183	1.06e-12	11.9747	ACTA1,ACTA2,ACTB,ACTC1,ACTG1,AMOTL2,ANKRD1,ARPC4,CCN1,CCN2,CDC42EP2,CDC42EP3,CNN1,CNN2,DDAH1,DIAPH3,EDN1,EGR1,EGR3,ETV6,FABP3,FADS2,FOS,FSCN2,G0S2,GADD45A,GAS2,MAFK,MAP2,MAPK13,MYH11,MYH9,NPPA,NPPB,P2RY1,PTGS2,RAMP1,RUNX1,S1PR1,SELENOP,SERPINE1,SGK1,SLC1A2,SLC35D3,SLC6A4,SORBS1,SRF,SYNPO2,TAGLN,TGFB2,THBS1,TST,VCL,YPEL1,ZFPM1	175 (4)
ESR2		ligand-dependent nuclear receptor	Activated	2.627	1.41e-12	11.8508	A4GALT,ABCA1,ACTC1,ADORA1,AK7,AKAP1,AKAP12,ANK1,AQP3,AR,ARID5B,ARRDC4,ASB2,ATF3,ATP2B1,BBC3,BCL2,CAV1,CCL2,CCN2,CDKN1C,CEBPD,CHST15,CLDN1,CLIC5,CNN1,CNNM1,COL16A1,CXCL8,CYP11A1,DDAH1,DDB2,DKK1,EDN1,EGFR,EGR1,EGR3,EHMT2,EYA4,F2RL1,FAM110C,FHL1,FOS,FOXO3,GADD45B,GYG1,HSPA2,IGF1R,IGFBP3,IP6K3,ITGA2,JUNB,KCNQ5,KLF4,KLHL38,KRT8,LOXL4,LPL,LRATD1,LRRN3,MAP2K6,MAPK4,MEGF10,MKI67,MPP7,MYC,MYCL,MYH3,NDRG1,…	922 (18)
GPER1		G-protein coupled receptor	Activated	2.147	8.78e-12	11.0565	ACTA2,ASAH1,ATF3,BHLHE40,CCN1,CCN2,CEBPD,DUSP1,DUSP4,DUSP5,EDN1,EGR1,ERRFI1,FOS,IER2,ITPRIP,MT1X,MT2A,MYC,MYH11,PPP1R15A,RASD1,SFRP2,TAGLN,TNFAIP3,TUFT1,ZFP36	493 (5)
PRKCD		kinase	Activated	4.015	2.41e-11	10.618	ABCA1,ARHGAP32,ARID3B,BCL2,BIRC3,CCL2,CCNE1,CEMIP,CX3CL1,CXCL8,DUSP6,EPOR,ERCC6L,FEM1B,FOS,FOSL1,FOSL2,FZD1,GEM,HJURP,IL1RN,ITPR3,JCAD,JUNB,KLF5,KLF6,LBH,LDLR,LIPG,MCL1,MYC,NAV2,NES,NFKB2,NOCT,NR4A1,PALMD,PDCD4,PLSCR1,PPP1R15A,PTCH1,PTGS2,PTPN6,RCAN1,RELB,SERPINE1,SMAD6,SPHK1,SPRY1,TNFRSF11B,TUBB2A,UGCG,VCAM1,ZFP36	721 (18)
ERK		group	Activated	4.476	3.05e-11	10.5157	ABCA1,ACTA2,ACTN1,ADGRG6,BCL2,BCL2L11,BMF,CAV1,CCL2,CCN2,CCNE1,CEBPD,CXCL8,CYP1A1,DNMT3B,DPYSL2,DUSP1,DUSP4,EDN1,EGFR,EGR1,EGR2,EPAS1,EPHA2,ETS1,FAS,FOS,FOSL1,FOSL2,FOXO3,HBEGF,HEY1,HEY2,HOMER1,IER3,INPP1,JUNB,KLF10,KLF5,KRT18,LDLR,MAFF,MCAM,MCL1,MYC,NDRG1,NOTCH3,PDK4,PLAU,PTGS2,RGS4,ROCK1,SERPINE1,SORT1,STK11,TGFA,TGM2,THBS1,TNFAIP8,TRPC3,UGCG,VASP,ZFP36,ZFP36L1	678 (14)
IL1B		cytokine	Activated	4.24	3.71e-11	10.4306	A2M,A4GALT,ABCB11,ACTA2,ADAMTS3,ADM,ADRB2,AMPD3,ANGPT1,ANKH,ANXA1,ATF3,ATF4,ATP1A1,BBC3,BCL2,BIRC3,BMF,C19orf25,CASP10,CAT,CAV2,CCL2,CCN2,CD274,CEBPD,CHST6,CLIP2,CMPK2,CRYAB,CSF1,CSRNP1,CX3CL1,CX3CR1,CXCL8,CYP11A1,CYP1A1,DBP,DUSP1,DUSP5,E2F2,EDN1,EGLN3,EGR1,ENG,EPAS1,ERRFI1,F2RL1,FAS,FLT1,FOS,FOSL1,G0S2,GADD45A,GADD45B,GATA3,GCH1,GCHFR,GEM,GGT1,GJA1,HAS2,HBEGF,HERC5,HES1,HK2,HOMER1,IER2,IER3,IFI1…	681 (13)
RAF1		kinase	Activated	2.971	6.75e-11	10.1707	AKAP12,AMD1,ANKRD1,ANKRD2,ANXA1,AP2B1,BCL2,BCL2L11,CASP9,CDC6,CDON,CLDN1,CRYAB,DUSP2,DUSP4,DUSP5,DUSP6,EGR1,EGR3,FAM13A,FAS,FOS,HBEGF,HPCAL1,IER2,IER3,IGF1R,IGFBP3,ITGA2,LAD1,LPGAT1,MCF2L,MGAT5,MKI67,MYC,NGF,NINJ1,NPPA,OCLN,OSMR,PC,PHLDA1,PLAT,PLAU,PLD1,PNP,PTGS2,RND3,RPS6KA5,SDC1,SERPINB7,SMAGP,SPRY2,TFPI2,TGM2,TSC22D1,TSPOAP1,TUBB2A	706 (17)
EGF		growth factor	Activated	3.991	8.22e-11	10.0851	ACSL4,ACTN1,AMIGO1,ANGPT1,AQP3,AR,ARTN,ATF3,B4GALT1,BBC3,BCL2,CAV1,CCN1,CCN2,CCNE1,CDC25C,CDH4,CEBPD,CXCL8,CYP11A1,CYP1A1,DGKD,DUSP1,DUSP4,DUSP5,DUSP6,EDN1,EGFR,EGR1,EGR2,EGR3,EIF2AK3,ENAH,EPAS1,EPHA2,ERRFI1,ETS1,EZH1,FLT1,FOS,FOSL1,FSCN2,GADD45A,GAS1,GFPT1,GFPT2,GJA1,HAS2,HBEGF,HES1,HSD3B2,IDH1,IER2,IER3,IGF1R,IGFBP3,IGFBP5,INHBA,ITGA2,JUNB,KLF10,LIMK2,MAD1L1,MAP3K5,MCL1,MYC,NCOA2,NES,NEXN,NGF,N…	323 (7)
MAPK1		kinase	Activated	3.246	9.74e-11	10.0114	ADAM12,AKAP12,AR,ATF3,ATP1A2,ATP1B1,BCL11A,BCL2,BDNF,CAV1,CCL2,CCN2,CCNF,CDK19,CHST7,CRYBG1,CRYL1,CSGALNACT2,CXCL8,DEPTOR,DGKI,DUSP1,DUSP2,EGLN3,EGR1,EGR2,EHD1,ENDOD1,FBXO32,FCMR,FLNC,FOS,FOSL2,GATA3,GFOD1,GMNN,GRAMD1B,HERC5,HOMER1,IFI16,IFIT1,IGSF9B,IL1RN,IRS2,ISG15,JUNB,LAD1,LIG1,MAPK13,MAST3,MCL1,MKI67,MNS1,MYC,NPPA,NR4A1,OGFR,ORC1,OSBPL3,PARP12,PDGFB,PDLIM3,PITX2,PLAU,PLD1,PLSCR1,PRKG1,PTGS2,…	739 (18)
FGF2		growth factor	Activated	3.996	1.72e-10	9.76447	ACTA2,ADM,ANGPT1,AQP3,AR,ATF4,BBC3,BCL2,BDNF,CAV1,CCL2,CCN1,CCNE1,CRYAB,CSF1,CYP11A1,DKK1,DUSP6,EDNRB,EGFR,EGLN3,EGR1,EPAS1,EPOR,ERRFI1,ETS1,ETV4,ETV5,FAS,FLT1,FOS,FOSL1,FOXO3,FOXO4,GADD45A,GCH1,GJA1,GRIN2A,HAS2,HBEGF,HES1,HK2,IGF1R,IGFBP3,IGFBP5,INHBA,ITGA3,JUNB,LEF1,LRP5,MCAM,MKI67,MYC,NES,NOS3,NR4A1,PCNA,PDGFA,PDGFB,PITX2,PLAT,PLAU,PPP1R12A,PTGS2,RUNX1,SDC1,SDC2,SEMA6D,SERPINE1,SLC41A2,SOX9,SP…
NRG1		growth factor	Activated	2.459	2.28e-10	9.64207	ABCA1,ACTN1,AMOTL2,ANGPT1,ANKRD1,AR,ARPC4,ARTN,ATF4,BCL2,CAV1,CAVIN1,CCN1,CCN2,CCNE1,CDC20,CDH4,CDKN2C,CXCL8,DDAH1,DUSP1,DUSP4,DUSP6,EDN1,EGR1,EGR2,EGR3,EPHA2,ERBB3,ERRFI1,ETV5,EZH1,FOS,FSCN2,HES1,HK2,IER2,IER3,JUNB,LIMK2,LMO4,MCL1,MYC,NDRG1,NPPA,NR4A1,NR4A3,PDCD4,PDGFA,PGAM2,PLAU,PTGS2,RUNX1,SCHIP1,SERPINE1,SGK1,SLC2A3,TGFB2,TGM2,THBS1,TK1,TNFAIP1,VCL,VEGFC,ZFP36,ZNF33B	299 (7)
SRF	1.659	transcription regulator	Activated	5.093	4.72e-10	9.32606	A2M,ABRA,ACTA1,ACTA2,ACTB,ACTC1,ACTG1,AKAP12,AMD1,ANKRD1,ARHGAP20,BCL2,BCL2L11,CALD1,CAP1,CCN2,CEBPD,CLDN1,CNN1,CNN2,CSRP1,DSTN,DUSP5,EGR1,EGR2,EGR3,ETS1,FERMT2,FHL1,FILIP1L,FLT1,FOS,FOSL1,G0S2,GADD45A,GADD45G,GCH1,IER2,JUNB,LBH,LDLR,LMCD1,LMOD1,LPL,MALAT1,MAP3K14,MAPK13,MCF2L,MCL1,MGST1,MYB,MYH11,MYH9,MYL1,MYO1B,MYO1E,NECTIN1,NPPA,NR4A1,ODF2L,OPHN1,PTGS2,RAMP1,RND3,SEMA6D,SERPIND1,SLC6A4,SRF,SVI…	200 (3)
EDN1	0.826	cytokine	Activated	4.903	6.18e-10	9.20901	ACTA1,ACTA2,ACTB,ADAM12,ADAM19,ANXA1,BAG2,BCL2,CALCRL,CCL2,CCN1,CCN2,COL4A1,CXCL8,CYP11A1,EDN1,EDNRB,EGFR,EGR1,EIF3J,ENAH,ERRFI1,FOS,FOSL1,GJA1,HBEGF,HEY1,INHBA,ITGA2,ITGB1BP2,JUNB,MAP2K1,MCAM,MYC,NPPA,NPPB,OLR1,PDGFA,PLAU,PTGS2,SDC1,SERPINE1,SLC1A2,SOX5,TBX5,TGM2,THBS1,TIMP3,TPM3,TPM4,VCAM1,VCL,VEGFC	84 (3)
IGF1		growth factor	Activated	2.214	1.25e-09	8.90309	A2M,ABCA1,ACTA1,ACTA2,ADM,AKR1C1/AKR1C2,BBC3,BCL2,BCL2L11,BDNF,BHLHE40,BIRC3,CCN1,CCN2,CCNE1,CCNG2,CEBPD,CNN1,CSF1,CXCL8,CYP11A1,DUSP1,DUSP6,DYRK1B,EDN1,EGR1,EGR2,EPAS1,ERRFI1,ETV6,FBXO32,FJX1,FOS,GADD45A,GADD45G,GPD1,IER2,IER3,IGF1R,IGFBP3,IGFBP5,IRS2,ITGA3,JUNB,KAT2A,KLF6,LPL,MAFG,MAK16,MCL1,MKI67,MXI1,MYB,MYC,MYH11,NFE2,NPPA,NR4A1,NTRK2,OCLN,OSBPL7,OSMR,PCNA,PCOLCE,PDYN,PHLDA1,PIM1,PLAU,PRLR,P…	791 (11)
NFKBIA		transcription regulator	Activated	2.342	1.84e-09	8.73518	A2M,ACKR3,AMPD3,ANKRD1,BCL11A,BCL2,BIRC3,BOK,CARD10,CCL2,CCL21,CCNE2,CDC45,CDC6,CDH3,CEBPD,CRYAB,CSF1,CTNNA1,CX3CL1,CXCL8,CYP7B1,DUSP6,FAS,FOS,GADD45A,GADD45B,GADD45G,GCH1,HES1,HEY1,HK2,IER3,IFI16,IL1RN,ISG15,ITGA2,ITGA3,ITPR1,JRK,JUNB,KLF5,KRT18,KRT8,LIMA1,LITAF,MSH2,MXD4,MYC,NFKB2,NGF,NID1,NINJ1,NOCT,NOS3,NPPA,NR4A1,NR6A1,PCNA,PDGFA,PICALM,PIM1,PLAT,PLAU,PTGS2,PTX3,RABEP2,RCAN1,RELB,RGS4,ROCK1,…	700 (14)
NGF	2.73	growth factor	Activated	2.71	2.61e-09	8.58336	A2M,ADM,ATF3,BBC3,BCL2,BCL2L11,BDNF,CAV1,CRYAB,DLG4,DPYSL5,DRD2,DUSP1,DUSP4,DUSP6,E2F2,ECEL1,EGFR,EGLN3,EGR1,EGR2,EPAS1,ERRFI1,ETV4,ETV5,FAS,FOS,FOSL1,FOSL2,GADD45A,GCH1,GRIN2A,ITGA2,JUNB,LDLR,LRRFIP1,MAFK,MAP2,MAP3K12,MYC,NAB2,NR4A1,PPP2R2C,RGS4,SEMA6D,SH3RF1,SLC40A1,SLC41A2,SNAP25,SORT1,STOM,TNFRSF12A,TRIO,TRPV4,WNT4,WNT5A,WT1	387 (3)
Akt		group	Activated	3.401	6.12e-09	8.21325	A2M,ACTA2,ADM,ANGPT1,ANKRD1,ANKRD2,AQP3,AR,ATF4,BBC3,BCL2,BCL2L11,BHLHE40,BMF,CCL2,CCN2,CD274,CDKN1C,CPT1A,CXCL8,E2F2,EGFR,EGR2,EPAS1,ERBB3,ETS1,FAS,FBXO32,FOS,FOSL1,FOXO3,GLI2,HES1,HK2,IER3,IGF1R,LEF1,LPL,MAP2,MCAM,MCL1,MFN2,MT1X,MT2A,MYB,MYC,NDRG1,NES,NFIL3,NPPA,NRP2,PCNA,PDK4,PPARGC1A,PRDM16,PTGS2,PTX3,RASD1,SEMA6D,SERPINE1,SGK1,SLC1A2,SOX9,THBS1,VCAM1,WT1	599 (13)
NFkB (complex)		complex	Activated	2.961	6.74e-09	8.17134	A2M,ACKR3,ADM,AHR,ALDH1B1,ANKRD1,AQP1,ATF3,B4GALT1,BAG2,BBC3,BCL11A,BCL2,BDNF,BIRC3,CAMK2D,CARD10,CASP9,CCL2,CCN1,CCN2,CCNB2,CD274,CEBPD,CLIP2,CREB3,CSF1,CX3CL1,CXCL8,DBP,DOK5,DRD2,DTX3,DUSP2,DUSP5,EDN1,EDNRB,EGFR,EGR1,ELL2,EPAS1,ETS1,F2RL1,FAS,FGF5,FOS,G0S2,GADD45A,GADD45B,GATA3,GCH1,GFPT2,GLI2,HAS2,HERC5,HIP1,HIVEP1,IER3,IL1RN,ISG15,ITPR1,JUNB,KCND3,KIT,LITAF,MCL1,MSH2,MSX2,MTSS1,MYC,NAMPT,NFKB…	662 (14)
miR-124-3p (and other miRNAs w/seed AAGGCAC)		mature microRNA	Inhibited	-3.209	7.6e-09	8.11919	AHR,ANKRD27,ARRDC1,ATL3,B4GALT1,BDNF,BMP6,C11orf87,CAV1,CBX2,CCL2,CCN2,CDCA7,CLDND1,COL4A1,CPT1A,CREBRF,CTDSP1,CTDSP2,CTNS,DFFB,DIPK2A,DNAJC25,EGR1,ELF4,ELOVL5,ENDOD1,EPHX4,EYA4,FAM177A1,FBLIM1,FPGS,FZD4,GALNT10,GAS2L1,GLI3,GNAI3,GPAM,GPT2,HECTD2,HES1,KIAA0040,LCOR,LDLR,LITAF,LMNB1,LPP,LRRC1,LYSMD3,MCUR1,MORC4,MYH9,MYORG,NAA15,NID1,OSBPL8,PAPSS2,PARP16,PHF19,PIM1,PLEKHF2,PODXL,PPFIBP2,PPP1R13L,PR…
miR-6846-5p (and other miRNAs w/seed GGGGGCU)		mature microRNA	Activated	4.304	8.28e-09	8.08197	ABTB2,ADGRL1,ADORA1,AMOTL2,ANO8,AQP3,ARHGAP33,ASAP3,ATP1A3,BHLHE40,BOK,BORCS6,BTBD2,C11orf21,C16orf74,C1QTNF1,C2orf81,C3orf18,C9orf16,CACNA2D2,CACNG4,CALB2,CALN1,CC2D1A,CCNG2,CDC42EP4,CDH4,CNN1,CNNM3,COTL1,CTDSP1,CTIF,CYB561,DLG4,DOK7,DOT1L,DPYSL5,DTX3L,DUSP2,DUSP8,E2F2,EFNB3,EGR3,ELFN1,ELMOD3,ETV4,EXOSC5,EXTL1,FAM53B,FAM83G,FCMR,FHL3,FLNC,FOSL1,FOXO4,FOXP4,GAL3ST4,GALNT10,GAS2L1,GAS8,GATA5,GBA,G…
P38 MAPK		group	Activated	2.678	8.34e-09	8.07883	ABCA1,ANGPT1,ANK1,ATF3,BBC3,BCL2,BDNF,CAV1,CCL2,CCN2,CCNE1,CCNF,CCNG2,CEBPD,CXCL8,CYP1A1,DDB2,DUSP1,EDN1,EDNRB,EGR1,EGR2,ETS1,FAS,FBXO32,FGF10,FOS,GDI1,GJA1,HAS2,HBP1,HOMER1,IER3,IGFBP5,IL1RN,INHBA,JUNB,KLF4,KLF5,MCL1,MSH2,MYC,MYH11,MYH3,NFATC4,NGF,NOS3,NOTCH3,NPPA,NPPB,NR4A1,NR4A3,OCLN,PCNA,PLAU,PPARGC1A,PTGS2,RCAN1,RGS4,RND3,RRAD,RUNX1,SDC2,SERPINE1,SGK1,SLC6A2,SMAD3,SORCS3,SRF,TGFA,THBS1,TIMP3…	635 (14)
NORAD		other	Activated	2.357	1.09e-08	7.96257	BHLHE40,CCN1,CCN2,COL4A1,FSTL3,GADD45B,IGFBP3,JUNB,LMCD1,PDGFA,PPP1R13L,SDC1,SGK1,SMAD6,SPOCK1,TAGLN,THBS1,TNFRSF12A
miR-3083-5p (and other miRNAs w/seed GGCUGGG)		mature microRNA	Activated	2.617	1.41e-08	7.85078	ABHD14A,ABHD6,ABRA,ADGRL1,ADRB3,AKNA,ALDOC,AMOTL2,ANKRD2,APCDD1,ARID3B,ASAP3,ATOH8,ATP6V0E2,B3GNTL1,BBC3,BBS5,BORCS6,BSN,C10orf67,C11orf21,C14orf180,C19orf25,C3orf18,CALN1,CBX2,CC2D1A,CCDC24,CDC42BPG,CDH4,CHST3,CHST6,CNN1,CNR1,CNTFR,CORO2B,CRTC1,CX3CL1,DNASE2,DPYSL5,DTNA,DUSP8,EFHD2,EFNB3,EME1,EPSTI1,FAM110C,FBLIM1,FBXW9,FLNB,FLNC,H2BC18,HAP1,HES2,HIP1,IGFBP5,ILK,ITGA3,JADE2,KAT2A,KCNK3,KCNMB1,KI…
BDNF	2.136	growth factor	Activated	2.661	1.5e-08	7.82391	ADRB2,AR,ATP1A3,BCL2,BCL2L11,BDNF,BHLHE40,CALB2,CAMK2A,CAV2,CCN1,CNR1,CSPG4,DNAJB5,DRD2,DUSP1,DUSP4,DUSP6,EGR1,EGR2,EGR3,ELOVL6,EPB41L2,FLNB,FOS,FRMD6,GRB14,GRIN2A,HIVEP1,HOMER1,HSD17B12,HSPA2,HSPA4L,IFRD1,ITPR1,KIF1B,KLF10,LYPD1,MALAT1,MYH3,NAB2,NPAS4,NR4A1,NR4A3,NTRK2,PALMD,PCNA,PDE1A,PDLIM5,PLXNB2,RGS4,RYR3,SBK1,SEMA3E,SERPINH1,SFR1,SFRP2,SH3BGRL2,SNAP25,SPRY2,SST,STXBP1,TAGLN,THBS1,THRA,TNFRS…	487 (5)
miR-6762-5p (and other miRNAs w/seed GGGGCCA)		mature microRNA	Activated	3.742	2.03e-08	7.6925	ABCB8,ABHD14B,ACOT11,AIF1L,ANKMY1,ARHGAP25,ARPC4,ATP1A3,B4GALT1,BMF,BRF1,C15orf39,C19orf25,C1RL,CACNG4,CALM1 (includes others),CALN1,CASP9,CCDC134,CDCA3,CDH4,CDPF1,CENPN,CNRIP1,CSDC2,CSPG4,CTDSP1,CYB561,CYB561A3,CYB5RL,DHRS13,DNAJA4,DOT1L,DUSP6,DYNLT3,EFHD2,EGR3,ENC1,EPHA2,FADS2,FAM107A,FAM155B,FAM53B,FAM83G,FBXO17,FOXP4,GALNT10,GAS2L1,HAP1,HES4,HRK,HS6ST1,IL17RD,ILK,ITGA3,JADE2,KAT2A,KCNJ6,KLF10…
KDM1A		enzyme	Inhibited	-3.003	2.2e-08	7.65758	ADM,ASF1B,ATP6V0E2,ATP8B3,BLM,CAD,CDH4,CENPU,CHAF1B,CTNNA1,DKK1,DNMT3B,E2F8,ELL2,ELOVL7,FGF10,GATA3,GATA5,IGF1R,KRT18,KRT8,LATS2,MAP2,MCM2,MCM3,MCM4,MCM6,MSX2,MYC,MYO1B,NES,NOS3,PPP1R12A,RARG,RCOR2,SELENOP,SERPINB1,SERPINE1,SFRP2,SFRP5,SIX5,SNAP25,SPOCK1,SREBF1,STEAP3,TCF19,TM4SF1,TMCC3,VCL,WWTR1,ZNF165	196 (3)
miR-486-3p (and other miRNAs w/seed GGGGCAG)		mature microRNA	Activated	3.75	2.4e-08	7.61979	A4GALT,ABCB8,ABHD14B,ADAM19,ADCK1,ADGRL1,ADRA1D,AHDC1,AMHR2,ANP32A,AR,ARPC4,ASB16,ATP1A3,BAALC,BBS4,BBS5,BRF1,C14orf180,CACNA2D2,CALN1,CDC42EP4,CNTFR,CSRNP1,CTDSP2,CYB5RL,CYBC1,DDX11,DERL3,DHRS9,DIRAS1,DNAJC25,DOK4,DTX3,DUSP2,DUSP5,DUSP8,E2F2,ECEL1,EDA,EFHD2,EFNB3,EPOR,FAM102A,FAM155B,FAXDC2,FCMR,FOSL2,FOXO4,FYN,GAL3ST4,GBA,GDI1,HAP1,HAUS5,HEMK1,HES2,HES4,HS6ST1,HTRA3,IFT46,IGF1R,LARGE1,LRATD1,LR…
Pkc(s)		group	Activated	2.598	2.63e-08	7.58004	ABCA1,ACTA2,ADM,AHR,AQP3,ATF3,BCL11B,BCL2,BCL2L11,BDNF,BIK,CCL2,CCN1,CCN2,CDC6,CLDN1,CNN1,CPT1A,CXCL8,CYP1A1,DBP,DUSP1,EDN1,EGFR,EGR1,EGR2,FAS,FOS,FOSL1,GADD45A,GADD45B,JUNB,KLF6,KRT8,LIPA,MAD1L1,MAFK,MAP3K5,NR4A1,NR4A3,PHLDA1,PLA2G6,PPP1R15A,PTGS2,RGS2,SERPINE1,SLC1A2,SLC6A2,SLC6A4,SLC6A9,STC1,TAGLN,VCAM1	678 (14)
Nfat (family)		group	Activated	4.165	2.63e-08	7.58004	ATF3,B4GALT1,BCL2,CALD1,CCL2,CCN1,CX3CL1,CXCL8,DHRS9,DLG4,EGR2,ELL2,F2RL1,FAS,FHL1,HBEGF,ITPR1,KLF6,LBH,NPPB,PDGFA,PDGFB,PTGS2,RCAN1,RELB,SAMD4A,SDC4,SERPINE1,SLC7A1,SPOCD1,TGFB2,VCAM1	72 (3)
IKBKB		kinase	Activated	2.756	2.72e-08	7.56543	ABCA1,AMPD3,ANKRD1,ATF3,BCL2,BIRC3,CCL2,CCN2,CCNE2,CDC6,CEBPD,CLDN1,CSF1,CX3CL1,CXCL8,CYP7B1,DUSP6,EDN1,EGR1,ETS1,FAS,FGF10,FOS,FOXO3,FYN,GADD45A,GCH1,HK2,IFI16,IL1RN,ILK,ISG15,JUNB,KIF20A,KLF5,KRT18,KRT8,LMNB1,MYC,NFKB2,NGF,NID1,NOCT,NOS3,NPPA,NR6A1,PLAU,PTGS2,PTK2B,PTX3,RABEP2,RCAN1,REL,RELB,SEMA3C,SGK1,SMURF1,TIMP3,TMEM176B,TNFAIP3,TNFRSF11B,TNFRSF1B,TRAF2,VCAM1	617 (12)
TEAD4	0.706	transcription regulator	Activated	2.584	3.52e-08	7.45346	ACTA1,ACTA2,ADM,ARID5B,CALD1,CAV2,CCN1,CCN2,CCNE2,DGAT2,EDN1,EGFR,FILIP1L,FJX1,FLT1,GATA3,GPR37,IGFBP5,JUNB,KLF8,NOTCH3,NUAK1,RCAN1,SDC2,SH3BP4,SH3D19,SLC2A3,TAGLN,TEAD4,THBS1,TLE1
SYVN1		transporter	Activated	2.041	3.82e-08	7.41794	ADAM9,AHR,AMOTL2,ASF1B,ATP1A1,BHLHE40,CALM1 (includes others),CAVIN1,CSPG4,CTPS1,CYB561,DUSP1,EPHA2,FANCG,FAS,HERC5,IGF1R,ITGA3,MCAM,MED25,MYOF,NDFIP2,NFKB2,OLR1,PLPP3,PODXL,PVR,SCARA3,SLC16A1,SLC27A3,SLC2A3,SLC39A10,SLC3A2,SLC43A2,SLC7A2,SLC7A5,STOM,TRERF1,ZC3HAV1	541 (7)
OSM		cytokine	Activated	4.291	6.2e-08	7.20761	A2M,ABCA1,ACTA2,ADAMTS3,ADGRG6,AHR,AKAP3,AKR1C1/AKR1C2,AMPD3,ANXA1,ANXA3,ARL4C,ARTN,ASAH1,ATF3,ATP13A3,BCL10,BCL2,BHLHE40,BMP10,CALB2,CAT,CCL2,CCNG2,CDC42EP4,CDH3,CDH8,CEBPD,CRY1,CTSV,CXCL8,DYRK3,EGR1,EPHB2,ERBB3,FMO5,FOS,FOSL1,GADD45G,GCA,GFPT1,GLE1,GRIN2A,HBEGF,HK2,HSPA2,HSPB3,IER3,IGFBP3,IL6R,JUNB,KIF5B,KLF10,LARGE1,LDLR,LITAF,LRRFIP1,MAP2,MCM7,MKNK2,MPP2,MT1X,MT2A,MYC,NAMPT,NOTCH3,NUAK1,OSMR,…
SP1		transcription regulator	Activated	3.269	6.79e-08	7.16813	ABCA1,ABHD2,ACTA2,ADRA1D,AKAP12,ALDH3A2,ANK1,ANKH,AR,ATF3,BAG2,BBC3,BCL2,BDNF,CAD,CAT,CAV1,CCL2,CCN2,CCNG2,CDC25C,CDC42BPG,CDKN2C,CEBPD,CRYAB,CXCL8,CYBRD1,CYP11A1,CYP7B1,DIAPH1,DIAPH3,DRD1,DRD2,EDA,EGFR,EGR1,ENG,EPOR,FAS,FGF10,FLT1,FOS,FOSL1,FYN,GJA1,GJD2,HAS2,HBEGF,HK2,IGF1R,IGFBP3,ITGA2,ITPR1,KCNQ3,KIT,KLF4,KLF6,KRT18,LDLR,LIPA,LPL,MAPK8IP1,MCL1,MFN2,MMP11,MYC,MYH11,NAB2,NDRG1,NES,NOS3,NPPA,PDG…	237 (6)
F7		peptidase	Activated	3.731	8.09e-08	7.09205	AR,CCN1,CCN2,CLDN1,CXCL8,EGR1,FGF5,FOS,FOSL1,GADD45A,HBEGF,IER2,KLF5,MYC,PTGS2,RND3,VCAM1,ZFP36
KDM3A	0.557	transcription regulator	Activated	2.993	8.15e-08	7.08884	ACTA2,ADM,CCL2,CCN1,CCN2,CD9,EDN1,ETS1,FLNC,FSTL3,KLF5,MCAM,MYC,MYH11,PCNA,SERPINE1,TAGLN
Calcineurin protein(s)		complex	Activated	2.137	1.04e-07	6.98297	ABRA,BCL2,BCL2L11,BDNF,CAMK2D,CKMT2,CTSV,CXCL8,DUSP1,EGR1,EGR2,FOS,ITPR1,KCNQ3,LIN7A,NFATC4,NFIL3,NPPA,NR4A1,NR4A3,PPARGC1A,PTGS2,RCAN1,RGS2,SERPINE1	560 (10)
PI3K (complex)		complex	Activated	3.114	1.04e-07	6.98297	ABCA1,ADAM12,ADRB2,ATF3,ATF4,BBC3,BCL2,BCL2L11,BIRC3,CCL2,CCN2,CCNE1,CCNG2,CD274,CXCL8,DKK1,DUSP1,ETS1,FBXO32,FOS,FOSL1,GATA3,GJA1,GLI2,HBEGF,HK2,IFIT1,IGF1R,IL1RN,IRF2,LEF1,LEFTY2,MAP2,MAP3K5,MCAM,MCL1,MT2A,MTHFD2,MYC,NFKB2,NOS3,NPPA,PDCD4,PIM1,PTGS2,RGS2,RND3,SAMHD1,SEMA6D,SERPINE1,SGK1,SLC12A6,SLC12A7,SOX9,SREBF1,SST,TAGLN,TGM2,THBS1,TNFAIP3,TRIM25,UGCG,VCAM1,WT1	690 (14)
Ige		complex	Activated	4.173	1.12e-07	6.95078	ABAT,ACSL4,ACTN1,ANXA1,AQP3,ASB2,BCL2,BCL2L11,CAV1,CCL2,CDK19,CMPK2,COBLL1,CX3CL1,CXCL8,DUSP2,DUSP4,DUSP6,EDN1,EGR1,EGR2,ERRFI1,ETV5,FAS,FLT1,FYN,GADD45B,HBEGF,HSD17B12,IER3,JAK2,JUNB,LRRC38,MALT1,MCF2L,MYC,NABP1,NFKB2,PDGFA,PDGFB,PIGZ,PIK3IP1,PLK3,PTGS2,PTPN6,PTPRG,PTX3,RAI14,RALGDS,RELB,ROCK2,RPS6KA3,RUNX1,SDC3,SEMA7A,SERPINB1,SPHK1,SPRED1,SRGAP3,STAT5A,TNFRSF11B,TNFRSF12A,TNFRSF1B,TPM3,TUBB6,U…
miR-6721-5p (miRNAs w/seed GGGCAGG)		mature microRNA	Activated	4.469	1.15e-07	6.9393	AIF1L,AKNA,AMHR2,ANP32A,APOBEC3C,ARL4C,ARRDC1,ASB2,ATG2A,ATP7B,BAALC,BBS5,BIK,BSN,C15orf39,C1orf35,C9orf16,CABLES2,CACFD1,CALM1 (includes others),CALN1,CAMK2A,CAPN5,CAPS,CCDC102A,CCDC61,CDC42EP4,CNNM4,CPSF4,CRTC1,CSF1,CSRNP1,CSRP1,CTDSP1,CTDSP2,CX3CL1,CX3CR1,DDIT4L,DDX11,DERL3,DHRS9,DIRAS1,DRD2,DTX3,DTX4,DUSP5,EAF1,EFHD1,EFHD2,EFNB3,FADS2,FAM102A,FAM155B,FNDC10,FOXP4,GABRA3,GAS8,GBA,HAP1,HAS2,HEG…
Tgf beta		group	Activated	2.952	1.25e-07	6.90309	ABCA1,ACTA2,ADAM12,ANKH,BCL2,BHLHE40,CCL2,CCN1,CCN2,CCNE1,COL12A1,COL4A1,CSF1,CX3CR1,CXCL8,EDN1,EGR2,ENG,FGF10,FOS,FSTL3,GADD45B,GATA3,GLI2,HEY1,IGFBP3,IGFBP5,IL1RN,ILK,INPP5D,ITGA2,JUNB,KLF10,LMCD1,MAFK,MMP11,MYC,NEDD9,NOS3,PDGFA,PDGFB,PFKFB4,PLAT,PLAU,PLPP3,PPARGC1A,PPP1R13L,PTGS2,RUNX1,RYR3,SDC1,SERPINE1,SGK1,SMAD6,SPOCK1,TAGLN,TGFA,THBS1,TIMP3,TNFRSF11B,TNFRSF12A,VCAM1,VTN	507 (5)
EGR1	2.441	transcription regulator	Activated	2.164	1.34e-07	6.8729	ACTA2,AR,ATF3,BCL2L11,CACNA1H,CASP6,CASP9,CAV1,CAVIN1,CCL2,CDC20,CSF1,CXCL8,DLG4,DUSP4,EGFR,EGR1,EGR2,ENPEP,FAS,FLT1,FOSL1,FYN,GADD45A,GADD45B,HBEGF,IGF1R,IL6R,JUNB,LDLR,MYB,MYC,NAB2,NDRG1,NR4A1,PDGFA,PLAU,PTGS2,RRAD,SERPINE1,SGK1,SV2C,THBS1,TOE1,VCAM1,WNT4	685 (14)
MITF	0.57	transcription regulator	Inhibited	-2.836	1.4e-07	6.85387	ALDH16A1,AMDHD2,ASAH1,ATP1A1,BCL2,CA14,CCNF,CCNG2,CDCA3,CDT1,CENPM,CHAF1A,CHTF18,CRYBG1,CXCL8,DIAPH1,DSN1,EDNRB,EME1,ESPL1,ESRP1,FAM53B,FANCG,FBXO32,FOS,HAUS8,HES1,IL6R,ITGA3,KIF20A,KIT,LIG1,MCM2,MCM4,MCM5,MCM6,PIF1,POLE2,RECQL4,RFC5,SDC1,SEMA3C,SEMA6A,SERPINE1,SLC7A8,SORT1,SOX5,SOX9,STXBP1,TBX2,TDG,TMEM251,XRCC3,ZNF114
CREM		transcription regulator	Activated	2.125	1.64e-07	6.78516	ABCA1,ACTC1,ADRB2,ATF3,BCL2,BHLHE40,CCNA1,CREB3L4,CSRNP1,CXCL8,CYP46A1,DUSP1,DUSP4,EGR1,EGR2,ERRFI1,FOS,FRMD6,GADD45B,GJD2,IRS2,JUNB,KLF5,LDLR,MCL1,MKNK2,MNS1,MSMO1,MVK,NAB2,NFIL3,NR4A1,PDYN,PPP1R15A,SERTAD1,SIAH2,SIK1/SIK1B,SLC16A1,SST,THBS1	400 (3)
TEAD1		transcription regulator	Activated	3.284	1.81e-07	6.74232	ACTA1,ACTA2,ADM,ARID5B,CALD1,CCN1,CCN2,EDN1,FILIP1L,FJX1,GPR37,IGFBP5,LATS2,NPPA,NUAK1,PTGS2,PURB,SDC2,SH3BP4,SH3D19,TAGLN,TGFA,THBS1,TLE1
miR-1207-5p (and other miRNAs w/seed GGCAGGG)		mature microRNA	Activated	3.337	1.98e-07	6.70333	AARD,ABCB8,ACTN1,ADAM19,ADAMTS10,AHDC1,AIP,ANKH,APOBEC3C,APOBEC3F,ASAP3,ASTN2,B4GALNT1,BRF1,BSN,C10orf82,C16orf74,C19orf25,C2orf72,C3orf18,C9orf16,CACFD1,CAP1,CAPS,CBX2,CCDC102A,CCDC61,CDC42EP4,CDPF1,CIT,CNNM4,COTL1,CRTC1,CSDC2,CSF1,CSRP1,CTD_3193O1312,CTDSP1,CTDSP2,CX3CL1,CYP46A1,DDX11,DIRAS1,DTX3,DTX4,DUSP5,EFHD2,ELF4,ETV5,FAM155B,FAM53B,FOXO3,FOXO4,GABRA3,GIPR,HAP1,HES2,HES4,IGF1R,ILRUN,JADE2,…
TBX2	-0.906	transcription regulator	Inhibited	-2.769	2.52e-07	6.5986	ASF1B,ATF3,BHLHE40,CDC6,CDCA3,CDKN2C,CDT1,CHAF1B,DBP,E2F8,HAUS1,HELLS,HEY1,LIG1,MCM2,MCM4,MCM5,MCM6,MCM7,NFIL3,NPPA,PKMYT1,PRIM2,SRF,TGFB2
ROCK		group	Activated	2.806	3.19e-07	6.49621	ACTA1,ACTA2,CAVIN1,CCL2,CCN2,CNN1,CXCL8,ETS1,FOS,LPP,MAFK,MYC,NOS3,NPPA,PPP1R12A,SORT1,SOX9,TAGLN,THBS1,VCAM1	412 (4)
TEAD3	0.859	transcription regulator	Activated	2.524	3.82e-07	6.41794	ACTA1,ACTA2,ADM,ARID5B,CALD1,CCN1,CCN2,EDN1,FILIP1L,FJX1,GPR37,IGFBP5,NUAK1,SDC2,SH3BP4,SH3D19,TAGLN,THBS1,TLE1
AR	-1.001	ligand-dependent nuclear receptor	Activated	3.356	4.25e-07	6.37161	ABCA1,ACTA1,ACTR3,ADM,AMD1,AMHR2,ANKRD1,AQP3,AR,ATP1A3,B4GALNT1,BMF,CA5B,CAMK2A,CAV1,CAV2,CCNA1,CDC25C,CDT1,CHTF18,CIT,CSRP3,CUX2,CYP11A1,DYRK1A,EDN1,EDNRB,EGFR,EGR1,EPAS1,ERBB3,ESPL1,FEN1,FGF10,GDI1,GJA1,GPD1,HSD3B2,HSPH1,IGF1R,IGFBP3,IGFBP5,ITGA2,KIF22,KITLG,LMOD1,LRATD1,MCM2,MCM4,MRAS,MSMO1,MT1X,MTHFD2,MYB,MYC,MYO1B,MYOZ2,NDRG1,NMRK2,NUSAP1,OCLN,PDGFA,PDYN,PKMYT1,PLAT,PLAU,PTCH1,RAB3C,SCN5A,SE…	766 (17)
miR-296-5p (miRNAs w/seed GGGCCCC)		mature microRNA	Activated	2.312	4.29e-07	6.36754	ABCB8,ACTN1,ADAMTS10,AIF1L,AMIGO1,ARID3B,ARPC4,ASB11,BBC3,BCL2,BMF,BOK,BSN,C14orf180,C19orf25,C3orf70,CACFD1,CACNG6,CBARP,CDC42EP2,CENPM,CGN,CNN1,CRTC1,CRYL1,CSDC2,CTDSP1,CTNS,CYB5RL,CYP11A1,DERL3,DIRAS1,DOK7,DYRK1B,E2F2,EFHD2,FAM171A2,FAM222A,FAM43A,FAM53B,FHL3,FZD5,GADD45G,GBA,GPD1,GPR3,IGDCC3,ITGA3,KCNK3,KRT80,LITAF,LLGL1,LMOD1,LRRC38,MAFG,MAP4K2,MAPK13,MVB12B,NECTIN1,NME3,NUAK2,NYNRIN,P2RX6,P…
IKBKG		kinase	Activated	2.379	5.02e-07	6.2993	ACTA1,AMPD3,BBC3,BIRC3,CEBPD,CSF1,CX3CL1,CXCL8,CYP7B1,DUSP6,EPAS1,FOS,GCH1,HK2,IFI16,IL1RN,ISG15,JUNB,KLF5,NFKB2,NGF,NID1,NOCT,NPPA,NR6A1,PTX3,RABEP2,RCAN1,RELB,SEMA3C,SGK1,TG,TMEM176B,TNFAIP3,TNFRSF1B,TPO	617 (12)
miR-328-5p (and other miRNAs w/seed GGGGGGC)		mature microRNA	Activated	3.11	5.83e-07	6.23433	ABHD8,ADAMTS10,AIP,ANO8,ARHGAP32,ARHGAP33,ARHGAP6,ARL4C,ARPC4,ATP1A3,BBC3,BRF1,BRSK1,C11orf21,C9orf85,CALB2,CALN1,CAVIN1,CDC42EP4,CDH4,CNN1,CNTFR,COLQ,CROCC,CRTC1,CSRNP1,CTIF,DEDD2,DIRAS1,DOK7,DTX3,DTX3L,DUSP8,E2F2,EFHD2,EFNB1,EFNB3,EGR3,EPOR,ERCC6L,ERMAP,ETV4,FADS2,FBXO17,FOXP4,FSTL3,GADD45B,GAL3ST4,GALNT10,GALNT14,GAS8,GATA5,GBA,GDI1,HAP1,HES2,HES4,HPCAL1,HRK,INPP5D,ISYNA1,JADE2,JUNB,KCNC3,KCNJ…
miR-149-3p (and other miRNAs w/seed GGGAGGG)		mature microRNA	Activated	4.036	6.88e-07	6.16241	ABCB8,ABHD14B,ADAM19,ADAM21,ADGRL1,AHDC1,AIF1L,ANKS1B,APCDD1,AR,ARID3B,ARL5A,ARPC4,ASF1B,ATP6V0E2,B4GALT1,BOK,C10orf67,C11orf45,C16orf74,C1orf198,CACFD1,CACNA2D2,CACNG4,CALN1,CASP10,CDC42EP4,CENPM,CHST3,CHST6,CIC,CNNM1,CNNM3,CNTFR,CORO2B,CRTC1,CSDC2,CTDSP1,CTIF,CYHR1,DBP,DDAH1,DDX11,DERL3,DLG4,DTX4,DUSP2,DUSP8,DYRK1B,EFHD1,EFHD2,EFNB1,EFNB3,EHMT2,FADS2,FAM155B,FOSL1,FOSL2,FOXO4,FOXP4,GDI1,GIPR,GP…
TEAD2		transcription regulator	Activated	2.668	7.92e-07	6.10127	ADM,ARID5B,CALD1,CCN1,CCN2,CCNF,EDN1,FILIP1L,FJX1,GPR37,IGFBP5,MCM6,NUAK1,SDC2,SH3BP4,SH3D19,TAGLN,THBS1,TLE1	68 (2)
ATF4	0.711	transcription regulator	Activated	2.303	7.95e-07	6.09963	ABCA1,ANKRD1,ARHGAP24,ATF3,ATF4,ATP1A2,BBC3,BCL11A,CCL2,CPT1A,CSRP3,CYP27A1,EDN1,FAM102A,FYN,GADD45A,GCH1,IGFBP5,IRAK1BP1,KLF4,MCL1,MGST1,MT2A,MTHFD2,NDRG1,OSMR,PEG3,PPP1R15A,PSPH,PTGS2,PTX3,SH3RF3,SLC38A1,SLC38A2,SLC39A14,SLC3A2,SLC6A9,SLC7A1,SLC7A5,SREBF1,SST,TGFB2,TNFRSF11B,TNFRSF12A
IFNG		cytokine	Activated	2.596	8.11e-07	6.09098	A2M,ABCA1,ACTA2,ACTB,ADCY7,ADGRG2,ADM,ADORA1,AHR,AIF1L,AQP1,ARAP2,ATF3,ATF4,ATP1A1,ATP1B1,AUTS2,BBC3,BCL2,BCL2L11,BDNF,BIRC3,BMF,BMP6,BTN3A2,CALB2,CASP10,CASP6,CASP9,CAT,CAV1,CCL2,CCN2,CCNA1,CD200,CD274,CDC20,CEBPD,CERS6,CHST3,CHST7,CLIC5,CLIP2,CMPK2,CNR1,CSF1,CTSV,CX3CL1,CX3CR1,CXCL8,CYB561,CYP11A1,CYP27A1,DBP,DDB2,DEPP1,DKK1,DLG4,DTX3L,DUSP1,DUSP4,DUSP5,E2F2,EDN1,EDNRB,EGLN3,EGR1,EGR2,EGR3,EPOR…	774 (17)
miR-5624-3p (and other miRNAs w/seed UAAGGCA)		mature microRNA	Inhibited	-2.889	9.79e-07	6.00922	AIF1L,ASRGL1,BMP6,CASP6,CCDC50,CCL2,COBLL1,COTL1,DYNLT3,ELL2,ELOVL5,EPHX4,ESRP1,FAM53B,FAM78A,FUT10,FZD4,GAS1,GPAT3,HBP1,ITPR3,KCNJ6,KLF4,LIPA,LITAF,LPP,LYSMD3,MAPK4,MAPRE1,MARCHF8,MBOAT2,MCUR1,MORC4,OIP5,OSBPL3,OTUD1,PALLD,PALM2AKAP2,PDLIM5,PIK3CA,PLCXD3,PPP1R13L,RAP2A,ROCK1,SCRN2,SERPINB8,SLC16A1,SLC41A2,SLC7A8,SNCAIP,SOX9,SPRY1,SUCNR1,TMEM218,TOR3A,VSNL1,XYLT1,ZNF503
LEP		growth factor	Activated	2.076	9.81e-07	6.00833	ABCB11,ACTA2,ADRB3,AKR1C1/AKR1C2,AQP3,AR,ASAH1,BCL2,BDNF,BOK,CASP10,CASP6,CASP9,CAV1,CCL2,CCN1,COL4A1,CPT1A,CROT,CTSV,CYP11A1,DFFB,DRD2,DUSP6,EDN1,EGR1,EGR2,EHHADH,ELOVL5,ELOVL6,FABP3,FADS2,FAS,FLT1,FMO5,FOS,FOXO3,GADD45A,GPAM,HES1,HEY2,IDH1,IGFBP3,IL1RN,IRS2,JAK2,JUNB,KIF3A,LDLR,LIPA,LPL,MCL1,MED12,MED25,MSMO1,MYC,NAMPT,NOS3,NPPA,NPR2,NPY1R,PCNA,PLAT,PPARGC1A,PRDM16,PRKAA2,PTGS2,SELENOP,SERPINE1…	413 (7)
STAT3		transcription regulator	Activated	2.679	9.98e-07	6.00087	A2M,ACTA2,ADM,AHR,BCL2,BCL2L11,BMF,BOC,CAT,CCL2,CCN2,CCNE1,CD274,CD9,CDON,CEBPD,CLIC5,CMPK2,CX3CL1,CXCL8,DKK1,DNMT3B,DTX3,DUSP5,EDN1,EGR1,EGR2,EGR3,EME1,EPAS1,FAS,FERMT2,FGL2,FLT1,FOS,FUT4,GADD45A,GADD45G,GATA3,GJA1,HAS2,HERC5,HERC6,HEY1,HK2,ICAM4,IFI16,IFIT1,IGF1R,IGFBP5,IL1RN,IL6R,ISG15,JAK2,JUNB,KLF4,KLF5,MAP2,MCL1,MGAT5,MRAS,MXI1,MYB,MYC,NAMPT,NDRG1,NES,NFKB2,NOS3,NOTCH3,NPPA,NRP2,PDGFB,PFKL,…	689 (15)
F2R		G-protein coupled receptor	Activated	3.886	1.17e-06	5.93181	AKT3,ANGPT1,BCL2L11,CCL2,CCN1,CCN2,CXCL8,DUSP1,EGR1,EGR3,FLT1,FOS,GJA1,KRT8,MCAM,NR4A1,PLAT,PLAU,PTGS2,TAGLN,TFPI2,TGFB1I1,TGFB2,TGM2,THBS1,TNFAIP3,TRPC3,VCAM1,VEGFC
miR-6756-5p (and other miRNAs w/seed GGGUGGG)		mature microRNA	Activated	3.467	1.25e-06	5.90309	A4GALT,ABHD14B,ADAMTS10,ADRB3,AHDC1,AIF1L,ANKRD1,ARID3B,ATXN7L1,B4GALT1,BCKDHA,BHLHE40,BOC,BOK,C11orf87,C19orf25,C20orf194,C3orf18,C3orf70,C9orf16,CACNA2D2,CALB2,CALN1,CAMK2A,CAPS,CAVIN1,CCDC102A,CCDC40,CCL21,CCN2,CDC42EP4,CDK9,CDKL4,CERS4,CNNM1,CNNM4,CNPY4,CNTFR,CORO2B,COTL1,CPLANE2,CSDC2,CSRP1,CX3CL1,CYP11A1,CYP46A1,DERL3,DIRAS1,DNAJB5,DUSP8,EFHD2,EFNB1,EZH1,FAM107A,FAM155B,FBXO17,FCSK,FLYWCH1,…
NOTCH1		transcription regulator	Activated	2.24	1.25e-06	5.90309	ACTA2,ADAM19,AKR1C1/AKR1C2,ANGPT1,ANKRD1,AQP3,ASB2,BCL2,BIRC3,CAD,CCN1,CCN2,CCNE1,CDCA7,CDKN1C,CEBPD,CNN1,CXCL8,DKK1,EGFR,EPAS1,ERBB3,FLT1,FOS,FOSL1,GATA3,GLI2,HES1,HEY1,HEY2,HSPH1,IFI16,IGF1R,IGFBP3,IRF8,KRT8,LEF1,MCAM,MYC,MYCL,MYH11,NFKB2,NOTCH3,NR2F2,PDGFB,PTGS2,REL,RELB,RND3,SERPINE1,SPRY2,TAGLN,TGFB2,TGFBR3,WNT4,WNT5A	738 (15)
miR-3104-5p (and other miRNAs w/seed AGGGGGC)		mature microRNA	Activated	3.6	1.33e-06	5.87615	ABCB8,ABHD14B,ADGRL1,AHDC1,ANK1,ANP32A,AQP3,AR,ATP6V0E2,BHLHE40,CAVIN1,CCDC107,CDPF1,CENPM,CIC,CTDSP1,CYB561,DEDD2,DIRAS1,DLK2,DOK4,DOK7,DPYSL2,DUSP8,E2F2,EDA,EFHD2,EFNB1,EFNB3,EGR3,ELMOD3,EPOR,FHL3,FOSL1,FOSL2,FOXP4,GAL3ST4,GAS8,GATA5,HEMK1,HES4,HOXB3,IDNK,IGDCC3,IGSF9B,IRF8,ITGA3,JUNB,KCNC3,MAFK,MANSC1,MDGA1,MPP2,MSX2,MYORG,NAB2,NCS1,NDRG1,NECTIN1,NFKB2,NLRX1,NUDT13,PHYHIP,PMM2,POLR3H,PPME1,PRR…
Creb		group	Activated	2.442	1.34e-06	5.8729	ACTA2,ADCY8,ADM,ARPC5,ATF3,BBC3,BCL2,BDNF,BMP6,CCN1,CDH10,CEBPD,CLMN,CPT1A,CSRP1,CTSV,CXCL8,DUSP1,DUSP4,EGR1,EGR3,ETV5,FAS,FLNB,FOS,FOSL1,GJA1,HAS2,HES1,IER3,IFI16,IRS2,JUNB,LDLR,LMO4,MALAT1,MAP2K1,MCAM,MCL1,MCM3,MSX2,MYB,NCOA2,NDFIP2,NEDD9,NOS3,NR4A1,NR4A3,OSBPL3,PCNA,PCOLCE,PDYN,PFKFB4,PLAT,PPARGC1A,PPFIBP1,PRKAA2,PTGS2,RGS2,SESN3,SOX9,SST,TGFB2,TNFRSF11B,TRAIP	541 (7)
miR-4723-5p (and other miRNAs w/seed GGGGGAG)		mature microRNA	Activated	2.328	1.4e-06	5.85387	ABTB2,ADORA1,ADRB3,AKAP3,AKNA,ATP6V0E2,B3GNT8,B4GALT1,BEND3,BMF,BMP6,BSN,C11orf45,C14orf180,C1orf198,C1QTNF1,CA13,CALB2,CALM1 (includes others),CDCA4,CELF1,CERS6,CHAF1A,CIAO3,CLIP2,CNKSR1,CNN1,CNNM1,COTL1,CRTC1,CTDSP1,CTDSP2,DIRAS1,DLG4,DPYSL5,DTX3,DUSP2,DUSP8,DYRK1A,DYRK1B,EDN1,EFHD1,ETV3,FADS2,FAM102A,FAM107A,FAM110A,FAM117A,FAM155B,FBLIM1,FHL3,FOSL2,FOXO4,FOXP4,FPGS,GDF6,GDI1,GJD2,GLMP,GPD1,HD…
TGFB3		growth factor	Activated	3.217	1.42e-06	5.84771	ACTA1,ACTA2,ADAM12,ADAM19,BCL2,BHLHE40,CCN1,CCN2,ENG,ETS1,F2RL1,FOS,FOSL2,GATA3,GJA1,LEF1,MIXL1,OCLN,PALLD,PPARGC1A,SDC3,SERPINE1,SOX9,STAT4,TAGLN,TGFBR3,THBS1,TIMP3,TNFRSF11B,TSPAN13,TSPAN2
PRKCE		kinase	Activated	3.126	1.71e-06	5.767	ACTA2,ADAM12,AMIGO2,BCL2,BIRC3,CAV1,CCN1,CCNE1,CDON,CXCL8,DLG4,EGFR,EGR1,FOS,JUNB,LDLR,MYC,PDCD4,PDGFA,PIM1,PRKD1,PTGS2,RGS2,VCAM1	672 (17)
TGFB2	1.148	growth factor	Activated	3.578	1.74e-06	5.75945	ABCA1,ACTA2,AHR,BHLHE40,CCN2,CNN1,COL4A1,EDN1,EGR1,EGR2,FAS,FOS,GAS1,HAS2,HBEGF,HEY1,INHBA,LIPG,MLLT3,NGF,OSR1,PDK4,RUNX1,SERPINE1,SMAD3,SPHK1,TAGLN,TGFB2,TGFBR3,THBS1,TNFRSF11B
F3		transmembrane receptor	Activated	2.265	1.79e-06	5.74715	ANGPT1,BRINP3,CCL2,CCN1,CCN2,CCNA1,CXCL8,DUSP2,DUSP6,EGR1,FERMT2,FOS,GJA1,ITGA2,LEF1,PLPP3,SERPINE1,SPRY1,SPRY4,TGM2,UBASH3B,VCAM1
miR-6829-5p (miRNAs w/seed GGGCUGC)		mature microRNA	Activated	2.65	2.04e-06	5.69037	ABCB8,ABHD6,AIF1L,ARL4C,ASF1B,ATG2A,BTBD2,C11orf21,C19orf25,CACNA1G,CAPN5,CAVIN1,CC2D1A,CDH3,CDPF1,CELF1,CHST3,CLIP2,CRYL1,CYB561A3,DDX11,DECR2,DOK7,DOT1L,EXOSC5,FAM107A,FAM117A,FAM53B,FOSL1,FRAT1,FRMPD4,GAS8,GLI2,KCTD20,KLF8,KLHL21,KLLN,LIMD2,LRRC32,MFN2,MFNG,MVB12B,MYO1C,NCS1,NRARP,OBSCN,OXLD1,PACSIN1,PCARE,PDE4D,PTTG1IP,PXMP4,RAB40C,RADIL,RAP2A,REEP6,SCARA3,SCN2B,SEMA7A,SERTAD2,SH3BP1,SIX5,SLC…
CD40LG		cytokine	Activated	2.242	2.2e-06	5.65758	A4GALT,AHR,AKAP13,ATF3,BCL2,BIRC3,CCL2,CCN2,CCNG2,CSF1,CXCL8,DUSP1,DUSP2,DUSP4,DUSP5,E2F2,EGFR,EGR1,FAS,FLT1,FOS,FOSL2,G0S2,GADD45A,GBAP1,GCH1,GPR183,HK2,IFIT1,INHBA,IRF2,ISG15,JAK2,JUNB,MAPK4,MCL1,MMP11,MSH2,MT1E,MT2A,MYC,NAMPT,NFKB2,NINJ1,NR4A3,PALM2AKAP2,PAWR,PIM1,PKMYT1,PLAU,PTGS2,PTPRG,PVR,RAB9A,REL,RELB,RGS2,SEMA4D,SERPINE1,SLC29A1,STAT4,STAT5A,SWAP70,TAP1,TFAP4,TGM2,TM7SF2,TNFAIP3,TNFAIP6,…
SMAD3	-0.602	transcription regulator	Activated	3.016	2.3e-06	5.63827	ACTA2,ADAM12,ADORA1,ANKRD1,ATF4,BCL2,BCL2L11,BMP6,CCL2,CCN2,CCNE1,CCNG2,CYP11A1,CYP1A1,DEPTOR,DUSP4,EDN1,EGR1,ENG,FNDC5,FOS,FOXO3,FSTL3,FZD8,GADD45B,GATA3,GLI2,HAS2,HBEGF,HEY1,INPP5D,JUNB,LEFTY2,MBOAT2,MSX2,MYC,PC,PCNA,PDGFB,PPARGC1A,PTGS2,PTX3,S1PR1,SERPINE1,SLC25A4,SMAD3,SPHK1,TAGLN,TGFA,TGFB2,THBS1,TIMP3,TPM3,VEGFC,ZFP36,ZYX	371 (7)
MYOCD		transcription regulator	Activated	3.736	2.43e-06	5.61439	ACE2,ACTA1,ACTA2,ACTC1,ATF4,CALD1,CASP9,CCBE1,CNN1,EIF2AK3,FBXO32,FOS,GJA1,GJC1,HEY2,ITGB1BP2,KCNMB1,LMOD1,LPP,MYH11,NPPA,NPPB,PDLIM3,SCN5A,SIK1/SIK1B,TAGLN	138 (3)
miR-19b-3p (and other miRNAs w/seed GUGCAAA)		mature microRNA	Inhibited	-2.539	2.8e-06	5.55284	ATXN7L1,BCL2L11,CCN2,CLIP4,CNR1,CNTFR,COQ10B,CSRNP3,DTNA,E2F8,ELL2,ELOVL5,ENPP5,FAM114A1,FAM83D,GJA1,HBP1,HOMER1,IDNK,IGFBP3,KBTBD8,KCNA4,KLF10,KLF7,KLHL42,LDLR,LONRF1,MOB1B,MYCL,NDFIP2,NFIA,OTUD1,PPP1R12A,PPP1R13L,PPTC7,RAP1B,ROR1,RPS6KA5,RRAGC,S1PR1,SGK1,SLC1A2,SLC31A2,SPOCK1,STEAP2,THBS1,TNFAIP3,TNFRSF12A,TRAK2,VMP1,WDR35,ZBTB18,ZNF521
YAP1		transcription regulator	Activated	3.71	3.68e-06	5.43415	ACSL4,ACTA2,ACTG1,AMOTL2,ANKRD1,BCL2L11,CCN1,CCN2,CCNF,CD274,CDC42EP3,CDC6,CPT1A,CXCL8,CYP11A1,CYTOR,DDAH1,DIAPH3,EDN1,EGFR,EGR1,ENDOU,FBXO32,FOS,GADD45A,IGF1R,INHBA,LATS2,LMNB1,LPL,MCM3,MCM6,MYC,MYH3,MYH9,NPPA,OCLN,OXNAD1,PDGFB,PTGS2,RASSF4,SERPINE1,SGK1,SLC2A3,SORBS1,SOX9,SRF,TAGLN,TEAD4,TGFB2,THBS1,TK1,VCAM1,VCL,WWC1,WWTR1
APP		other	Activated	2.639	4.83e-06	5.31605	ABCA1,ABCA7,ACTA1,ACTA2,ACTB,ACTG1,ADAM19,ALDOC,ARF4,ATF4,ATP1A2,ATP1A3,ATP1B1,BBC3,BCL2,BCL2L11,BDNF,BIK,BMF,BMP6,CAMK2D,CAP1,CASP9,CAT,CCL2,CCN2,CCNE1,CCNG2,CDH3,CDK9,CFL2,CLDN1,CMPK2,CRYL1,CSF1,CTSV,CXCL8,DDAH1,DKK1,DLG4,DPYSL2,DRD2,DSTN,DYRK1A,DYRK1B,EDN1,EGFR,EGR1,ELMOD3,ELOVL4,ENG,EPAS1,EPHB2,EXT1,EYA4,F2RL1,FABP3,FBXL20,FBXW7,FOS,FOXO3,FYN,FZD1,GBP4,GRIN2A,HAP1,HERC6,HES1,HEY1,HEY2,HOMER1,…	714 (14)
miR-4731-5p (miRNAs w/seed GCUGGGG)		mature microRNA	Activated	4.025	5.44e-06	5.2644	ABHD6,ACTG1,ACVR1B,ADAMTS10,ADRB3,AIF1L,AKNA,APOBEC3C,APOBEC3F,ARID3B,ATOH8,B3GNTL1,B4GALT1,BMF,BORCS6,BSN,C11orf21,C14orf180,CABLES2,CACNA2D2,CALN1,CC2D1A,CDCA3,CDH4,CDK19,CHST6,CNN1,CNTFR,CORO2B,CSRP1,CTIF,CX3CL1,CYBC1,DHRS9,DNASE2,E2F2,EHMT2,EXOSC5,FAM102A,FAM107A,FGF5,FOSL1,FOXO4,FOXP4,FOXRED2,GADD45B,GALNT10,GBA,GPR3,HAP1,HES2,HES4,HS6ST1,IDNK,IL6R,KCNK3,KNDC1,KRI1,LBH,LPP,LRRC20,MAB21L4,MAS…
LIMS1	1.857	other	Activated	2.624	5.52e-06	5.25806	BCL2L11,CTNNA1,GJA1,ILK,PARVA,RSU1,TGFB2
PDX1		transcription regulator	Activated	2.891	5.74e-06	5.24109	ACE2,ACTB,ACTG1,ARRDC4,ATF3,ATF4,BBC3,CAT,CROT,CX3CL1,DAPK3,DUSP5,DUSP6,EGR1,FGF5,GCH1,HAP1,IDH1,IER3,IGF1R,IGFBP3,ILK,IRS2,JUNB,KLF10,KLF6,KRT18,KRT8,LRRC49,MAN1A1,MAP2,MYC,PAPSS2,PC,PCNA,PPP1R1A,PPP2R2C,PRSS23,PTP4A1,SST,TGFBR3,TRPC3
Tcf7		transcription regulator	Activated	2.805	5.87e-06	5.23136	ARHGAP20,ARRDC4,BCL11B,BCL2,C3orf70,CCR9,CD200,CHDH,CROT,EGR2,EGR3,FRMD6,FYN,GATA3,GEM,GGT1,IGF1R,INPP5D,INPP5F,KIT,KLF6,LDLR,LEF1,LONRF1,MBOAT1,MGAT5,MSMO1,NR6A1,NTN4,OSBPL3,OSBPL5,OSBPL8,PAPSS2,PHLDA1,RAB4A,RARG,REL,SDC1,SH3BGRL2,SH3RF1,SPRY1,SPTSSA,STX11,TMEM158,TOX,TSC22D1,ZNF467
GNA13		enzyme	Activated	2.415	6.02e-06	5.2204	ACTA2,CNN1,CXCL8,EGR1,FOS,MAP3K5,MYH11,PTGS2,TAGLN
Jnk		group	Activated	3.108	7.06e-06	5.1512	A2M,ABCA1,ACTA2,ADARB1,ASAH1,BCL2L11,BIRC3,BMF,CCL2,CCN2,CCNE1,CCR9,CXCL8,DKK1,DUSP1,EDN1,EGR1,ETS1,F2RL1,FAS,FBXO32,FOS,GADD45A,GJA1,HES1,KLF6,MCL1,MSH2,MYC,NR4A1,OCLN,PDGFB,PLAT,PLAU,PLSCR1,PTGS2,RARG,RXRA,SERPINE1,SESN2,STRA6,TGM2,TNFRSF12A,TRPC3,VCAM1,ZFP36	632 (13)
NFKB1		transcription regulator	Activated	2.672	8.74e-06	5.05849	A2M,ADORA1,ANKRD1,ANKRD2,AR,BCL2,BHLHE40,BIRC3,CCL2,CCN1,CCN2,CREB3,CSF1,CX3CL1,CXCL8,DUSP1,EGFR,EGR1,FAS,FOS,GADD45A,GATA3,GFRA1,GJA1,GNAI3,HAS2,IER3,IGFBP3,IL1RN,ISG15,ITPR1,MCL1,MYB,MYC,NAMPT,NFKB2,NPPB,NR4A1,NR4A3,PDGFA,PLAU,PLK3,PTGS2,PTPN6,PTX3,RELB,SDC4,SLC25A4,SOX9,SYTL1,TK1,TNFAIP3,TRAF2,VCAM1,WT1	577 (11)
PI3K (family)		group	Activated	2.639	8.81e-06	5.05502	ABCA1,ACTA2,ADM,AKR1C1/AKR1C2,BCL2,BCL2L11,BIRC3,CAT,CCL2,CCNG2,CD274,CXCL8,EGLN3,FBXO32,FOS,FOXO3,FOXO4,IFIT1,ISG15,MCL1,MYC,PDGFB,PREX1,PTGS2,SERPINE1,SIAH2,SREBF1,TGM2,THBS1
E2f		group	Inhibited	-2.937	9.35e-06	5.02919	BBC3,CAV1,CCNA1,CCNE1,CDC25C,CDC45,CDC6,DDX11,E2F2,E2F8,EPAS1,GAS2L1,GINS2,GMNN,LIG1,MCM10,MCM2,MCM3,MCM4,MCM5,MCM6,MYB,MYC,NPPA,NUSAP1,OIP5,ORC1,PCNA,POLA2,SERPINE1,VKORC1L1
F2RL1	1.338	G-protein coupled receptor	Activated	2.083	9.43e-06	5.02549	ACTA2,BDNF,CAV1,CCL2,CCN1,CCN2,CXCL8,DUSP6,F2RL1,FAS,FGF5,FOS,GBP4,HBEGF,IRF8,KITLG,PTGS2,RARG,TGFA,VEGFC	290 (6)
Pka		complex	Activated	2.723	9.49e-06	5.02273	CAV1,CCN2,CYP11A1,DUSP1,DUSP4,EDN1,EGR1,FOS,GJA1,HAS2,HOMER1,IGF1R,JUNB,KLF6,LDLR,NCOA2,NGF,NOS3,NR4A1,NR4A3,OXTR,PDE4D,PLD1,PPARGC1A,PTGS2,RGS2,RUNX1,SGK1,SLC1A2,SLC1A3,SOX9,SREBF1,SST,TNFRSF11B
APEX1		enzyme	Activated	2.116	9.65e-06	5.01547	ABCB10,CAD,EGR1,EGR2,EGR3,FOS,GFRA1,JUNB,NPAS4,NR4A1,PTGS2,RGS2,RGS4
miR-3594-5p (and other miRNAs w/seed CCAGGGC)		mature microRNA	Activated	3.878	9.94e-06	5.00261	ABCA7,ABCB8,ABHD2,ADAMTS10,ADGRL1,ADORA1,ALS2CL,AMDHD2,AOPEP,B4GALT1,BBS4,BIK,C15orf39,CACFD1,CALN1,CARD10,CCDC61,CCL21,CDC42EP4,CDH16,CEP250,CGN,CNNM4,CROCC,CSDC2,CSF1,CYBC1,DDX11,DEDD2,DHRS13,DOK7,DOT1L,DPH1,EHMT2,ETV4,FADS2,FAM102A,FOXP4,GCHFR,GLMP,HEMK1,HES2,IL1RN,KANK2,KBTBD13,KCNK6,KCTD20,KRI1,LINC01554,LRRC20,MAFG,MANEAL,MCAM,MDGA1,METAP1D,METRNL,MVB12B,NECTIN1,NLRC5,NOD1,OPRL1,OXLD1,PAQR4…
RB1		transcription regulator	Activated	2.853	1.1e-05	4.95861	ACTB,ACTC1,ASF1B,ATP1A1,ATP1B1,BCKDHA,BCL2,BCL2L11,BLM,CALCRL,CAP1,CASP6,CASP9,CCN2,CCNA1,CCNE1,CCNE2,CDC25C,CDC6,CDCA4,CDT1,CHAF1A,COL4A1,CXCL8,DDB2,DDX11,E2F2,EGR1,FABP2,FAM111A,FAS,FEN1,FLT1,FOS,FOSL1,GLI2,GMNN,GPR137C,GPR162,GPR61,GPR63,GPT2,GRPEL1,GSTO1,HAUS1,HOMER1,IGF1R,KANK2,KIT,KRT18,LIG1,LRAT,MAPK4,MCM10,MCM2,MCM3,MCM4,MCM5,MCM6,MCM7,MFN2,MYB,MYC,MYL1,NFKB2,ORC1,OSMR,P2RY14,PCNA,PGAM2,P…	637 (15)
miR-4651 (and other miRNAs w/seed GGGGUGG)		mature microRNA	Activated	3.503	1.12e-05	4.95078	A4GALT,ADAM19,ADAMTS10,AHDC1,AIF1L,AKNA,ARAP1,ARPIN/ARPIN-AP3S2,ATXN7L1,B3GNT2,B4GALT1,BMF,BSN,C14orf180,C15orf39,C1QTNF1,CACNA2D2,CALB2,CAMK2A,CAVIN1,CCL21,CDC42EP4,CELF1,CNNM1,CNNM4,CORO2B,COTL1,CPEB2,CSDC2,CSRP1,CX3CL1,CYB561A3,CYP11A1,DIRAS1,DLG4,DLK2,DNAJB5,EFHD2,EFNB1,EGFR,EGR3,ELF4,EPOR,FABP2,FADS2,FAM107A,FAM155B,FHL3,FNDC10,FOXO4,FOXP4,FPGS,FZD8,GATA5,H2BC18,HMGXB3,HOXB3,HRK,IGFBP5,IL6R,…
ERK1/2		group	Activated	2.929	1.32e-05	4.87943	ABCA1,ABCC6,ANKRD2,ASAH1,ATP1A3,BCL2,BCL2L11,BDNF,BIRC3,CAT,CAV1,CCL2,CCN2,CDC25C,CTSV,CXCL8,CYP46A1,DKK1,DUSP1,DUSP4,EDN1,EGR1,EIF2AK3,ETS1,FLT1,FOS,FOSL1,FZD1,GJA1,HAS2,HBEGF,HK2,IFIT1,IGF1R,IGFBP3,IL17RD,IRS2,ITGA2,ITGA3,JUNB,LDLR,MAPK8IP1,MYC,NAMPT,NPPA,NR4A3,PCNA,PFKFB4,PLAU,PTGS2,SERPINE1,SGK1,SLC12A6,SLC12A7,SOX9,SPRY4,TAP1,UNC119,VCAM1	655 (14)
LMNA		other	Activated	2.121	1.37e-05	4.86328	ACTA2,ADAMTS10,AHDC1,ARRDC4,ATG2A,ATP11B,BCL2,CAMK2A,CCN2,CCNG2,CCP110,CERS6,COL12A1,DUSP4,EDN1,EFNB3,FBXW7,FLT1,FUT4,GJA1,HIVEP1,HTRA3,IRF8,KLF5,KLF7,KRT18,LMNB1,LRRC4B,LYSMD3,MAFF,MAP4K2,MCAM,MXD4,NES,NOS3,NPPA,NPR2,RICTOR,SELENOS,SEMA7A,SLC22A23,SLC25A42,SLC38A2,SLC41A2,SMARCA2,TEC,TIMP3,TNS2,ZFP36,ZFP64,ZNF519,ZNF704	552 (7)
miR-4292 (and other miRNAs w/seed CCCUGGG)		mature microRNA	Activated	4.264	1.39e-05	4.85699	ADGRL1,ARHGAP24,ATF3,B4GALT1,C14orf180,C16orf74,C22orf46,CACFD1,CALN1,CAMK2A,CAPS,CCDC102A,CCL21,CDCA3,CDPF1,CRTC1,CTDSP2,CX3CR1,CYB5RL,DBP,E2F2,FAM107A,FAM155B,FBXL20,FBXO17,FOSL2,FOXP4,GBA,GPD1,H2BC18,HEMK1,HPCAL1,IL17RD,INPP5F,ITPRIP,JPH2,KCNJ11,KIAA0040,KMT5C,KNDC1,LDB1,LIMK2,MDGA1,METTL7B,NECTIN1,NINJ1,NPY4R/NPY4R2,NUDT13,OLFML3,ORAI3,P2RX6,PAPPA,PCYT1B,PGPEP1,PIFO,PIK3IP1,PIP5K1C,PITPNM3,PL…
MYC	1.288	transcription regulator	Inhibited	-2.378	1.51e-05	4.82102	ABCA1,ABCA7,ABCB10,ABCB9,ABCD1,ABCE1,ACSL4,ACTA1,ACTB,ACTN1,ACTN4,ACVR1,ADARB1,ADM,AHR,AKAP1,AKAP12,AMD1,ANGPT1,AOPEP,APCDD1,AQP1,AR,ARHGAP25,ATF4,BBC3,BCL2,BCL2L11,BDNF,BMPER,BZW2,CAD,CASP10,CASP9,CAV1,CCNA1,CCNB2,CCNE1,CCNE2,CCNG2,CD274,CD9,CDC20,CDC25C,CDCA7,CEBPD,CHST15,CNTNAP2,CNTRL,COBLL1,COL14A1,COL4A1,CPT1A,CRYAB,CSPG4,CTDSP1,CTNNA1,CTSV,CXCL8,DDB2,DDX11,DDX21,DFFB,DKK1,DNMT3B,DUSP1,DUSP2…	646 (14)
VEGFA		growth factor	Activated	2.302	1.59e-05	4.7986	ACTA2,ADRB3,ANGPT1,ANP32A,BCL2,CAV1,CCL2,CCN1,CCN2,CCNE1,CDC25C,CTSV,CXCL8,DUSP4,DUSP5,E2F2,EDN1,EGR1,ETS1,ETV4,ETV5,FLT1,FOS,GJA1,HBEGF,HES1,IGFBP5,INPP5D,ITGA2,JUNB,LDB1,MCL1,MKI67,NOS3,NR2F2,NR4A1,OCLN,PCNA,PDGFB,PIM1,PLAT,PLAU,PLPP3,PPA1,PPARGC1A,PTGS2,RCAN1,RUNX1,SERPINE1,SLC12A6,SLC25A17,STC1,SYNM,TFPI2,THBS1,TMSB10/TMSB4X,UNC5B,VCAM1	461 (8)
EGFR	1.082	kinase	Activated	3.222	1.92e-05	4.7167	ACTA1,ACTA2,ACTB,AMD1,ANXA1,AR,BCL2,BCL2L11,BZW2,CAD,CAV1,CCL2,CCN2,CCNG2,CDCP1,CELF1,CRYAB,CXCL8,DUSP1,DUSP4,E2F2,EGFR,EGR1,EGR3,EPHA2,ERBB3,ETV4,EXOSC5,F2RL1,FOS,FOSL1,FOSL2,GADD45A,GJA1,HAS2,HBEGF,HK2,IER2,IER3,IGFBP3,IGFBP5,ITGA2,JUNB,LEF1,LYAR,MCL1,MXI1,MYC,NPPA,OSMR,PBX1,PCNA,PLAT,PLAU,PPP1R1C,PTGS2,RAI14,RUNX1,SEMA7A,SERPINE1,SLC25A32,SLC2A3,SOX9,SPHK1,SPRY2,ST3GAL2,TGFA,TGM2,THBS1,TNFAIP6…	677 (17)
Cdk		group	Activated	3.146	2.17e-05	4.66354	CCL2,CXCL8,DUSP1,GADD45A,GADD45G,IDH3A,MYC,NEDD9,PHLDA1,PPARGC1A,RGS2,TRAF6,UCP2
FAS	-0.62	transmembrane receptor	Inhibited	-2.167	2.2e-05	4.65758	ACTA2,ARAP2,BCL11A,BCL2,BIRC3,CASP9,CCL2,CCN2,CD200,CDC42EP2,CEBPD,COL4A1,CRYBG1,CSF1,CXCL8,DYRK3,EGR1,EGR2,EPOR,F2RL1,FAS,FGL2,FLT1,FOS,FOXO3,GADD45G,IER3,IFIT1,IL17RA,INPP5D,ITPR1,JMJD6,LDLR,NECTIN1,NR4A1,NUAK2,NUMA1,PALM2AKAP2,PIK3C2B,PIK3CA,PLAU,PLD1,PPFIBP2,PPP1R15A,PRKCI,PRUNE1,PTP4A1,PTX3,RASGRP2,RHEB,SDC1,SERPINB9,SERPINE1,SIAH2,SIPA1,STK38,STK38L,TIAF1,TNFAIP3,TNFAIP6,TNFRSF11B,TNFRSF1B,…	641 (12)
miR-604 (miRNAs w/seed GGCUGCG)		mature microRNA	Activated	2.082	3.34e-05	4.47625	ABHD6,ADGRL1,ARHGEF15,C11orf21,CACNG4,CNR1,DOK7,DUSP8,ENDOU,FLYWCH1,GAS2L1,IGDCC3,KLHL22,LBH,LDB1,LHFPL2,LIX1,MTHFSD,MVB12B,OXLD1,PMM2,PP7080,PTTG1IP,PVR,REEP6,REL,SCN2B,SIX5,SLC22A23,SLC25A25,SLC7A1,STRA6,TANC1,TUBB6,TUFT1,XYLT1,ZFP36L1,ZNF521,ZNF710
miR-16-5p (and other miRNAs w/seed AGCAGCA)		mature microRNA	Inhibited	-2.245	3.44e-05	4.46344	AKT3,ALAD,BCL2,BDNF,CA8,CCNE1,CCNF,CDCA4,CFL2,CHORDC1,CPEB2,CYB561,CYB561A3,DYRK1B,EDA,EFCAB5,EGFR,ELL2,ELOVL7,FBXW7,FRMPD1,G0S2,GADD45G,GFPT1,GNAI3,GPAM,GPR63,HERC6,HRK,HSPA4L,IFRD1,IFT74,IGF1R,IPPK,ITGA2,KCNMB1,KIF1B,KITLG,LITAF,MAFK,MAP2K1,MCL1,MLLT1,MSH2,MYB,NAA15,NFIA,NIPAL2,OSGEPL1,PANX1,PAPPA,PCDHAC2,PDCD4,PDK4,PHF19,PLD1,PNP,PPM1E,PRIM1,PTGS2,PTPN3,RAB9A,RAB9B,RICTOR,RNASEL,RNF144B,RPS6KA…
miR-637 (and other miRNAs w/seed CUGGGGG)		mature microRNA	Activated	2.563	3.56e-05	4.44855	ABHD14B,ABTB2,AMOTL2,ARID3B,ATF3,ATF6B,BEND3,BMF,BTBD2,C19orf25,C1orf115,C1orf127,C1QTNF1,C22orf46,C2orf72,CACNG4,CALN1,CC2D1A,CIC,CNN1,COL4A1,CRTC1,CTDSP1,CX3CL1,CX3CR1,DUSP8,EFHD2,EGR3,EXOSC5,FAM107A,FBLIM1,FOSL1,FOSL2,FOXP4,GAS2L1,GBA,GPR3,HES4,HIRIP3,HS6ST1,ING4,ITGA3,KCNC3,KCNJ6,KCNK3,KCTD12,KMT5C,LDB1,LRRC20,LRRC38,MAFG,MAPK4,MCC,MYOZ2,NAB2,NECTIN1,NLGN3,NPAS1,NPRL3,NR4A1,NUTM2D,OSBPL7,P2RX…
miR-874-5p (miRNAs w/seed GGCCCCA)		mature microRNA	Activated	3.313	3.66e-05	4.43652	ABCB8,ABHD8,ACTN4,ADCK1,ALAD,AMPD3,ARID3B,ARPC4,ASB2,ATF3,BFSP1,BMF,BOK,C14orf180,C15orf39,C22orf46,C9orf16,CACFD1,CASP9,CBX2,CSDC2,CTNS,DEDD2,DTX4,DYRK1B,FAM53B,FAM83G,FBLIM1,FOSL1,FPGS,GPR61,HHAT,IFFO2,IL17RD,ING4,IQCC,KCNK3,KLHDC7A,KRT80,LMO3,MDFI,MYORG,NAA80,NUAK2,NXPH3,OGFR,OSBPL5,PELI3,PGPEP1,PLD1,PLEKHG4B,POLR3H,PRDM16,PTH1R,RCOR2,RIMS4,RNFT2,RUSC2,SCN2B,SDC4,SEMA3F,SH3RF3,SIX5,SLC25A42,SL…
miR-1538 (and other miRNAs w/seed GGCCCGG)		mature microRNA	Activated	2.949	3.8e-05	4.42022	ACTN4,ADORA1,ANKS1B,ARID5A,ASF1B,ATP6V0E2,BAIAP2L1,C16orf74,C19orf25,CACNG4,CDC42EP2,COTL1,CYREN,DEDD2,EGR3,FNDC10,FOXP4,FRAT2,GCHFR,HPCAL1,HS6ST1,IFT140,IRX4,KCNC3,KIT,LTBP4,MRNIP,MYO1C,PAQR4,PNMA8B,PPP1R3G,PRDM16,RAPGEF3,RIMBP2,RNF166,SBK1,SESN2,SIX5,SLC7A8,SPOCD1,ST3GAL2,STUM,TUBB6,UCP2,VTN,ZNF512B
INS		other	Activated	2.495	4.1e-05	4.38722	ADM,ALDH3A2,AQP3,CAT,CCN1,CCN2,CPT1A,DEPTOR,DUSP1,EDN1,EGR1,EGR2,ERBB3,ERRFI1,FADS3,FAS,FOS,FOSL1,FOSL2,IER2,IER3,IGF1R,IGFBP3,IGFBP5,IRS2,JUNB,LPL,NOS3,NR4A1,PPARGC1A,PRDM16,PTGS2,SREBF1,UGCG,VLDLR	297 (6)
miR-6132 (and other miRNAs w/seed GCAGGGC)		mature microRNA	Activated	4.856	4.25e-05	4.37161	ABCB8,ADAMTS10,BEND3,BRF1,BTN2A1,C10orf82,C14orf180,C19orf25,C1QTNF1,C2orf72,CACFD1,CALN1,CAPN5,CAPZA1,CASP10,CCDC61,CDCA3,CDCP1,CIT,CMKLR1,CNNM4,CNR1,CPSF4,CRTC1,CRYL1,CSDC2,CSRP1,DDX11,DGKD,DIAPH1,DRD2,DSTN,DUSP26,EFNB1,ERCC6L,FAM155B,FOXRED2,GAS2L1,HAUS5,HEMK1,HES4,JADE2,KCNK3,KDM4D,KLHL21,LARGE1,LITAF,LLGL1,LRRC20,LRRC27,LTBP4,MAFG,MGAT5,MVB12B,NAPRT,NEIL1,NES,NINJ1,NLRC5,NOTCH3,NR6A1,OSBPL7,…
STAT5B	0.709	transcription regulator	Activated	2.061	4.53e-05	4.3439	A2M,ACOT11,ACTC1,AKR1C1/AKR1C2,ALDH3A2,ANKRD1,ANKS1B,AR,ASAP1,BCL2,BIRC3,BMF,CASP6,CASP9,CCNE1,CKMT2,CSRP3,CUX2,CYP39A1,DGAT2,DIP2B,EGFR,FAS,FOS,FOSL2,G0S2,GADD45A,GADD45B,GPD1,HSD3B2,MCL1,MYC,MYL1,NNMT,NPPA,NRP2,NUDT7,PDK4,PIM1,PPME1,PRLR,RASD1,SH3RF3,SLC16A5,SLC34A2,SLC39A10,STAMBPL1,STAT5A,STAT5B,TOX,TPM3,TRAF2,TRAF4,ZFP36	643 (12)
miR-185-3p (and other miRNAs w/seed GGGGCUG)		mature microRNA	Activated	4.265	4.81e-05	4.31785	ACTN4,ADAM19,ADCK1,ADGRL1,ADRA1D,AIF1L,ARHGAP25,ARHGEF18,ARTN,ASF1B,ATOH8,BBC3,BCKDHA,BOK,BRAT1,BTN2A1,C14orf180,C1QTNF1,C2orf81,CACFD1,CACNA1G,CAVIN1,CCDC134,CCNF,CDH16,CDH4,CHST3,CLIP2,CSRNP1,CTDSP1,CX3CL1,CYB561,DOK7,DPYSL5,DUSP5,DUSP8,E2F2,EFHD2,EFNB1,EGLN3,EXTL1,FAM117A,FAM117B,FAM83G,FCMR,FOSL1,GABRA3,GAS2L1,GBA,GCHFR,GLI3,HRK,HS6ST1,IL1RN,JCAD,KCTD10,LBH,LDB1,LPCAT4,LRRC32,LRRC4B,MAD1L1,MA…
DLL4		other	Activated	2.29	5.23e-05	4.2815	ACTA2,FLT1,GATA3,HES1,HEY1,HEY2,MCM3,MCM7,MYC,NFKB2,NR2F2,NRARP,PDGFB,RELB,UNC5B	332 (5)
CEBPA		transcription regulator	Activated	2.565	5.54e-05	4.25649	A2M,ADCY7,ADRB3,AKAP12,AKR1C1/AKR1C2,ANXA1,APCDD1,ARL4C,ATF4,BCL2,BIK,CCNB2,CDK9,CEBPD,CPT1A,CSF1,CTNNA1,CXCL8,CYP11A1,DDX21,DGAT2,DYNLT3,EGR2,EPHA7,FHL1,FLT1,FOS,FOXO3,FZD1,G0S2,GADD45A,GAS1,GCH1,GJA1,HAS2,IER3,IGFBP3,IL1RN,IL6R,IRS2,ISG15,JUNB,KCNMB1,KLF4,KLF5,LITAF,LPL,MALT1,MSX2,MT2A,MYC,NFIL3,OLR1,OXTR,PCNA,PPARGC1A,PPL,PRLR,PTGS2,PTPN3,PTX3,RAB31,RGS2,SEMA3E,SERPINB1,SERPINE1,SREBF1,TGFB2,T…	379 (6)
MAP2K1	1.274	kinase	Activated	2.84	5.85e-05	4.23284	ACTA2,AHR,ANKRD1,ATF3,BCL2,BCL2L11,BIRC3,CCL2,CCN1,CCN2,CD274,CRYAB,CXCL8,CYP11A1,CYP46A1,DKK1,DUSP1,DUSP5,DUSP6,EGR2,ETV5,FOS,FOSL1,GLI2,IGF1R,ITPR1,LDLR,LEF1,MYC,PCNA,PIM1,PTGS2,RAB38,SMAD3,SOX9,TFPI2,TGM2,THBS1,TK1,UNC5B	635 (17)
miR-3918 (miRNAs w/seed CAGGGCC)		mature microRNA	Activated	3.01	6e-05	4.22185	ABCB8,ADAMTS10,ADORA1,ALS2CL,BCL2,C19orf25,C1orf115,C3orf18,CAPN5,CCDC61,CLIP2,CNNM4,CPLANE2,CSDC2,CYB5RL,DDX11,DNASE1L3,DRD2,FADS2,FCMR,FGF5,GCHFR,HAUS5,HES4,IRAG1,KIF20A,LTBP4,MAFF,MANEAL,MAP4K2,MARVELD3,MCAM,METAP1D,MID1,MLLT1,MYADML2,NAB2,NAP1L2,NAPRT,P2RX6,PDLIM5,PIK3C2B,PLCB2,PLD1,POLR3H,PREX1,PRIMA1,S100PBP,SBK1,SEMA4B,SIX5,SLC27A1,SLC35E2B,SLC41A2,SLC6A17,SLC7A8,TCN2,TNFAIP1,TPPP,TSPAN11,…
MEF2D		transcription regulator	Activated	3.764	6.34e-05	4.19791	ACTA1,BDNF,CCN2,CCNE1,CCNE2,CDC6,CDT1,EGR2,FOS,JUNB,MCM3,MCM5,MCM6,MEF2A,NPPA,NR4A1,PCNA,PPARGC1A,TGFB2,ZFP36	62 (3)
miR-6752-5p (and other miRNAs w/seed GGGGGUG)		mature microRNA	Activated	4.564	6.62e-05	4.17914	A4GALT,ABHD14B,ACVR1B,ADAMTS10,AHDC1,APOBEC3C,ARID3B,ATOH8,BIK,BMF,BRF1,BSN,CACFD1,CAMK2A,CARD10,CDPF1,CIC,CMTM1,CNNM1,CNPY4,CPLANE2,CRTC1,CSDC2,CX3CL1,DDAH1,DERL3,DIRAS1,DNAJB5,DOT1L,EFHD2,EFNB1,EME1,EXOSC5,FAM114A1,FAM222A,FBLIM1,FBXO40,FLNB,FOSL1,FOXP4,GAS2L1,GPR3,HIP1,HIRIP3,HOXB3,HRK,IGDCC3,IGFBP3,IGFBP5,ITPRIP,KAT2A,KCNC3,KCNK3,KCTD12,KDM4D,KMT5C,LDB1,LEF1,LIMD2,LPCAT4,LPP,LYPD1,LYSMD3,MAP3…
IL5		cytokine	Activated	3.41	6.67e-05	4.17587	A2M,ALDOC,ATF4,ATP1B1,BCL2,CCL2,CCNE1,CCR9,CD9,CX3CR1,CXCL8,DDX21,DENND11,DUSP5,DUSP6,EGLN3,EGR1,EGR2,EGR3,ELL2,EPOR,FAS,FGL2,FOSL2,GADD45A,GADD45G,GBP4,GCAT,GPAM,HBEGF,HSPH1,IER2,IER3,IL6R,LIMK2,LMNB1,LMO7,MAPK6,METRNL,MYADM,MYC,NABP1,NDRG1,NFE2,NFIL3,PIM1,RASGRP2,RIPOR2,RRAS2,SGK1,SLC7A5,TPM4,UCK2,ZYX	401 (7)
miR-4763-5p (miRNAs w/seed GCCUGCC)		mature microRNA	Activated	2.194	6.75e-05	4.1707	AARD,ALDH5A1,APOBEC3C,ARID5B,ARL9,BDH1,BIRC3,BSN,C19orf25,C1orf115,CALN1,CBX2,CHST3,CLCNKB,CRTC1,CRYAB,CSPG4,CSRP1,CTIF,DDX11,DZIP1L,EFNB1,EZH1,F2RL1,FADS2,FAM161B,FAXDC2,FBLIM1,GADD45G,HES2,HOXB3,HTRA3,IL6R,KCNK3,KCNK6,KCNMB1,KLF5,LRRC8A,MINDY1,MKNK2,MPP2,NR2C1,P2RX6,PDK4,PFKFB4,PIF1,PLCXD1,PLEKHG4B,POLR3H,PP7080,RAB3IL1,RAPGEF3,RFC5,RMI2,RPRD1B,SLC9A8,SMYD4,SNX29,STARD3NL,SYPL2,SYT12,TAB1,TESK2…
miR-1909-3p (and other miRNAs w/seed GCAGGGG)		mature microRNA	Activated	3.528	7.13e-05	4.14691	ABCB8,ABHD14B,ACKR3,ADAMTS10,AHDC1,ATF3,BCL2L11,BRF1,BSN,C1orf115,C1QTNF1,CALB2,CALM1 (includes others),CAPS,CBARP,CC2D1A,CDCP1,CHST3,CSDC2,CSRP1,CTDSP1,CX3CL1,CYP46A1,DAPK3,DDAH1,DDX11,DEDD2,DIRAS1,DRD2,DTX3,EFHD2,ELF4,EPHA2,ETV5,FBXW7,FHL3,FOSL1,FOXO3,FOXO4,GABRA3,GAS2L1,HAP1,HES4,IER3,IL1RN,ITGA3,JADE2,KCNK3,LDB1,LIMD2,LRRC20,MAFG,MAP4K2,MDFI,MPP2,MVB12B,MXD4,NAB2,NAPRT,NECTIN1,NINJ1,NR6A1,PAQ…
miR-491-5p (and other miRNAs w/seed GUGGGGA)		mature microRNA	Activated	2.147	7.38e-05	4.13194	ACVR1B,AIF1L,AMD1,AMPD3,AR,ARHGAP33,ARID3B,ASB13,BSN,C3orf18,CACFD1,CAMK2A,CAPN5,CAPS,CAVIN1,CCDC107,CDCA4,CDPF1,CHST3,CNN2,CNNM1,CNNM3,CRTC1,CRYAB,CSRP1,DERL3,DNAJB5,DNMT3B,DOT1L,DTX3,EGR3,ELMOD3,ETV4,FAM107A,FAM222A,FAM53B,FHL3,FOXP4,GBA,GDI1,HAP1,HES4,HRK,HS6ST1,IRAG1,ISYNA1,KANK2,KCNC3,KCNJ6,KCNMB1,KIAA0040,KLF10,LONRF2,MYORG,NECTIN1,NFKB2,NTRK3,OLFML3,OSBP2,OSBPL5,PARVA,PDYN,PGAP2,PHF19,PKD1…
SP3		transcription regulator	Activated	2.556	7.47e-05	4.12668	ABCA1,ACTA2,AKAP12,ATF3,BMF,CDKN2C,CYP46A1,CYP7B1,DRD1,DRD2,DUSP1,EGFR,EGR1,FAS,FGF10,FLT1,FOS,FOSL1,HAS2,IGF1R,IGFBP3,ITGA2,KLF4,LDLR,LPL,MYH11,NES,NOS3,PLAU,PREX1,PRKG1,PRLR,PTDSS1,PTGS2,RASGRP2,SERPINE1,SERPINH1,SGK1,SLC2A3,SREBF1,TAGLN,TGFBR3,XYLT1
IL6		cytokine	Activated	4.692	7.73e-05	4.11182	A2M,ABCA1,ABCB11,ACTA2,ACVR1,ADM,AHR,ANGPT1,ANXA1,ARL4C,ATF3,BBC3,BCL2,BCL2L11,BDNF,BMP6,CCL2,CCN2,CCNA1,CCNB2,CCNE1,CD274,CDC20,CDC25C,CDC45,CDC6,CEBPD,CRYAB,CSF1,CX3CR1,CXCL8,CYP1A1,DUSP1,DUSP6,E2F2,EGFR,EGLN3,EGR1,EGR2,ERRFI1,ETV4,EXO1,FAS,FOS,FOSL1,GADD45A,GADD45B,GADD45G,GCH1,HRK,IFI16,IFIT1,IGFBP3,IGFBP5,IL1RN,IL6R,IRAG1,ITPR1,JAK2,JUNB,KIF22,KIT,KRT18,KRT8,LARGE1,LDLR,LEFTY2,LIG1,LPL,MAP2,…	648 (12)
TNFSF11		cytokine	Activated	3.222	7.92e-05	4.10127	AHR,AKAP13,BCL2,CAV1,CCL2,CCNE1,CDC42EP4,CREBRF,CSRP1,CXCL8,CYP1A1,DUSP1,EGR2,EHD1,ETS1,FAS,FOS,FOSL1,GADD45B,GCH1,GPR68,IER3,IFRD1,IL1RN,IRF8,JUNB,MAP2K1,MYC,NAB2,NFIL3,NFKB2,PAG1,PDGFA,PIM1,PLD1,PTGS2,RALGDS,RCAN1,RELB,SDC1,SDC4,SERPINB9,SERPINE1,TNFRSF11B,TNFRSF1B,TRAF6,TRAIP,TSPAN13,USP18,VCAM1,YWHAZ	489 (6)
YOD1		enzyme	Activated	2.236	8.55e-05	4.06803	ANKRD1,CCN1,CCN2,INHBA,WWTR1
UCN2		other	Activated	2.129	8.99e-05	4.04624	AR,BCL2,CCL2,CXCL8,DLG4,FOS,NGF
CIC	-0.593	transcription regulator	Inhibited	-2.611	8.99e-05	4.04624	DUSP4,ETV4,ETV5,FOSL1,ITGA2,MAFF,SPRY4
miR-3175 (miRNAs w/seed GGGGAGA)		mature microRNA	Activated	3.469	0.000106	3.97469	ADAM19,ADORA1,AIF1L,APOBEC3C,APOBEC3F,ARHGEF6,ARID3B,ATOH8,BSN,C11orf87,C14orf180,C3orf70,CACNG4,CALN1,CAMK2A,CAPS,CARD10,CAVIN1,CC2D1A,CCDC107,CLIP2,CNKSR1,CNN2,CRTC1,CSRP1,CTIF,CYBC1,CYBRD1,DERL3,DUSP2,E2F2,EFNB3,EGR3,EHMT2,ELMOD3,FADS2,FAM222A,FAXDC2,FHL3,FOSL2,FOXP4,FOXRED2,FPGS,GAL3ST4,GGT1,GPD1,HDDC3,HES4,HRK,IFT140,IGF1R,IGFBP5,IL17RD,ING4,IRAG1,KCNC3,KCNJ6,KIAA0040,KLHL38,KMT5C,LBH,LIMD2,…
miR-1291 (and other miRNAs w/seed GGCCCUG)		mature microRNA	Activated	4.064	0.00011	3.95861	AIF1L,ALDOC,ARHGAP31,ARHGEF15,ARID3B,BOC,BSN,C11orf21,C2orf72,CC2D1A,CHDH,CHST3,CHST6,CRTC1,CYP1A1,DERL3,ESYT1,FAM107A,FAXDC2,GADD45G,GBA,HAUS5,JADE2,KLHDC7A,KLHL22,LEFTY2,LMOD1,LOXL4,LRRC32,MAFG,MAN1C1,MAP3K9,MARCHF8,MMP11,MRNIP,MSX2,NINJ1,NLRC5,NXPH3,OSBPL5,P2RX6,PACSIN1,PGM5,PNMA3,PRIMA1,RAB38,RALGDS,REEP6,RELT,ROGDI,SAMD10,SEC14L5,SH2D5,SIRT3,SLC12A7,SNPH,SNX33,SS18L1,SYPL2,TAB1,TCF19,THEM6,T…
SRC		kinase	Activated	2.308	0.000126	3.89963	ABCB11,CAV1,CAVIN1,CCL2,CCNE1,CDON,CTSV,CXCL8,CYP1A1,DUSP1,EGFR,FOS,FOSL1,GJA1,HAS2,IGF1R,KRT18,LDLR,MCL1,MYC,NPPA,PLAU,PTGS2,PTH1R,SRF,TFPI2,VCAM1,VEGFC	608 (15)
miR-744-5p (and other miRNAs w/seed GCGGGGC)		mature microRNA	Activated	3.054	0.000127	3.8962	ADAMTSL1,ADGRL1,AIF1L,ASB16,BBS5,BCL11B,C16orf74,C3orf70,CBARP,CDH3,CMTM1,CNN2,DIRAS1,DUSP8,ECEL1,EGR3,EPAS1,EPHA2,EPN3,EZH1,FAM107B,FAM53B,FBXW9,FLYWCH1,FNDC10,GLI3,HDDC3,HES2,HES4,HPCAL1,HS6ST1,ILK,LRATD1,LTBP4,MAFK,MCF2L,MT2A,NPAS1,NRARP,NRTN,OSBPL5,OSBPL7,PELI3,PHLDA1,PLCXD1,POLR3H,PRRT2,PRRT4,RAB20,RADIL,RCOR2,RNF166,ROR2,RTN4RL1,SAMD10,SBK1,SH3BGRL3,SLC7A5,SMAD3,STK11,TNFRSF1B,TOR4A,WNT5A,Z…
MAPK3		kinase	Activated	3.793	0.00013	3.88606	B4GALT1,BCL2L11,CXCL8,DUSP4,EGR1,EGR2,FOS,FOSL1,FOSL2,HOMER1,JUNB,MCL1,MYC,NR4A1,PDGFB,PPARGC1A,PTGS2,RGS2,RPE65,SMAD3,SRF,THBS1	743 (16)
IL4		cytokine	Activated	2.217	0.00013	3.88606	ABCA1,ACOT9,ACSL4,ACTA2,ACTB,ACTG1,ADAM19,AHR,AKAP13,ALDOC,ANXA1,ARID5A,ATP1A3,B4GALNT1,BBX,BCL11A,BCL2,BDNF,BHLHE40,CAD,CASP6,CAT,CCL2,CCN2,CCNE1,CCR9,CD200,CD274,CD58,CHST3,CHST7,CMPK2,CNRIP1,COBLL1,CSF1,CTNNA1,CTNS,CX3CL1,CXCL8,CYB561A3,DDAH1,DHODH,EFHD2,EGR2,EHHADH,EPAS1,EPHA2,EXT1,F2RL1,FAS,FLNB,FLRT2,FLT1,FOS,GADD45G,GATA3,GBAP1,GBE1,GCAT,GJA1,HBEGF,HK2,HSD3B2,IER2,IER3,IFI16,IGF1R,IL1RN,IN…	542 (6)
MAP3K1		kinase	Activated	2.237	0.000147	3.83268	ATF3,BIRC3,COL4A1,CXCL8,DUSP1,EGR1,FAS,FOS,LDLR,MAPK8IP1,NPPA,PLAU,PTGS2,RGS4,SERPINE1,THBS1	727 (19)
MAP2K6	-3.183	kinase	Activated	2.316	0.000175	3.75696	ACTA1,ACTA2,BCL2,CCL2,CDC25C,CRYAB,CXCL8,IRS2,ISG15,LDLR,MEF2A,MYH11,NPPA,NPPB,PLAU,PPARGC1A,PTGS2,PTH1R,RELB,SLC1A3	599 (18)
RELA		transcription regulator	Activated	2.562	0.000175	3.75696	A2M,ACTA2,ACTN4,AHR,ANKRD1,ANKRD2,AR,BBC3,BCL10,BCL2,BCL2L11,BHLHE40,BIRC3,CAV1,CCL2,CCN2,CD274,CRYAB,CX3CL1,CXCL8,CYP1A1,DNMT3B,DUSP1,EDN1,EGR1,EPAS1,FAS,FGF10,FOS,GCH1,GLI2,HAS2,HES1,IER2,IER3,IGF1R,IL1RN,ISG15,JUNB,KIT,KLF10,KRT18,KRT8,LEF1,MYB,MYC,NAMPT,NFKB2,NPPB,NR4A1,NR4A3,OLR1,PDGFB,PLAU,PLD1,PLK3,PTGS2,PTPN6,PTX3,RELB,SDC4,SLC1A2,SOX9,SREBF1,SRF,STAT5A,SYTL1,TAP1,TFPI2,TGM2,TMSB10/TMSB4X…	597 (9)
miR-6809-5p (miRNAs w/seed GGCAAGG)		mature microRNA	Activated	2.082	0.000178	3.74958	ADCK1,AKAP7,ATP1B4,ATP6V0E2,C11orf21,CA13,CALB2,CCDC24,CCL21,CCNE2,CNKSR1,COTL1,CYP46A1,EFNB1,FABP2,FAM53B,FAM78A,FCSK,GLB1L,GPAT3,KIAA0040,KITLG,KRT80,MYADM,NPY4R/NPY4R2,PDE4D,RAB31,RAB38,RASSF4,RGS4,RNF144B,SCUBE1,SH3TC2,SLC8B1,SPRY1,THEM6,TMEM37,TP53INP1,TRAPPC2L
GATA4		transcription regulator	Activated	2.815	0.000183	3.73755	ACE2,ACTA1,ACTC1,ADORA1,ANKRD1,BCL2,CCBE1,CCL2,CCN2,CLDN1,CYP11A1,DSCC1,EDN1,EPOR,ESPL1,FOS,GATA3,GJA1,HES1,HSD3B2,IFI16,IRF8,ITGB1BP2,LRRFIP1,MSX2,MYC,MYH9,MYL1,NPPA,NPPB,NUSAP1,PDLIM3,PPL,PTGS2,SCN5A,SIK1/SIK1B,SOX9,TAGLN,VCAM1,YPEL3	58 (3)
MAPK14		kinase	Activated	2.21	0.000192	3.7167	ABCA1,ACTA1,ACTA2,ANKRD1,BCL2,CAT,CCL2,CEBPD,CRYAB,CXCL8,DKK1,DUSP1,DUSP6,EGFR,FAS,FLT1,FOS,FOSL2,GADD45A,GJA1,HAS2,JUNB,KITLG,LDLR,LEF1,MAP2K6,MYH11,NPPA,PLAU,PPARGC1A,PTGS2,SGK1,SREBF1,TAGLN,TGM2,VCAM1,VEGFC,ZFP36	717 (18)
RNA polymerase II		complex	Activated	2.433	0.000222	3.65365	ACTB,ACTC1,ARID5A,BCL2,CCNB2,CCNE2,CSDC2,CSF1,CXCL8,CYP1A1,DDX11,DKK1,DUSP1,ERMAP,FLT1,FOS,FOSL1,FOSL2,GADD45A,GADD45B,HAS2,IGDCC3,IGFBP3,IL1RN,JUNB,KITLG,LDLR,MAP2K1,MCM3,MEF2A,MYC,NOS3,PBX1,PCDHAC2,PCNA,PKMYT1,PRLR,PRUNE1,PTGS2,RALGDS,RND3,SLC36A4,SLC6A2,SLC9A8,SORBS1,TAP1,VTRNA1-1,VTRNA1-2,VTRNA1-3,ZBTB18
TBX5	-1.388	transcription regulator	Activated	2.313	0.000254	3.59517	ACE2,ACTC1,ANKRD1,CCBE1,CCL2,CXCL8,FGF10,GJA1,HEY2,IFI16,IRX4,ITGB1BP2,NFATC4,NPPA,NPPB,PDLIM3,PTGS2,SCN5A,SIK1/SIK1B,SRF	58 (3)
SFTPA1		transporter	Inhibited	-2.683	0.000254	3.59517	ADRB2,AKR1C1/AKR1C2,CCN1,CCN2,CDH10,EGR1,FOS,FRMD6,FZD8,GABRP,GFPT2,GPR68,HBEGF,MYC,NAMPT,PDK4,PHLDA1,RASD1,SERPINE1,SFRP2	480 (6)
miR-939-3p (miRNAs w/seed CCUGGGC)		mature microRNA	Activated	3.444	0.000262	3.5817	ABCB9,ABCD1,ANKS1B,APOBEC3F,ARID5A,ASRGL1,ATF3,ATP1A3,ATP7B,ATP8B3,BIK,C10orf67,C14orf180,C19orf25,C1orf115,CACFD1,CDPF1,CEP250,CLIP2,CSDC2,CTDSP1,CX3CL1,CYP1A1,DNMT3B,DRD2,DSN1,EFHD2,EFNB1,ENG,EPOR,FAM107A,GBA,HELLS,HEMK1,HS6ST1,ICAM4,KCNJ6,KLHDC7A,KLHL21,KNDC1,KRI1,LRRC2,LRRC32,LRRC38,METTL7A,MFNG,MPP2,MTHFSD,MYCL,NINJ1,NME3,NRIP3,PCARE,PGPEP1,PHYHIP,PIP5K1C,PLCB2,PLCXD1,PLEKHG4B,PLPBP,PNMA8B,P…
NGFR		transmembrane receptor	Activated	2.559	0.000279	3.5544	A2M,CCNE1,DRD2,FOS,LDLR,NGF,PCNA,PLAT,SERPINE1,SNAP25,SORT1	524 (7)
PGF		growth factor	Activated	2.43	0.000288	3.54061	ATF3,BCL2,CCL2,CXCL8,E2F2,EDN1,EGR1,FLT1,JAK2,KIT,NANOS1,NRP2,SERPINE1
miR-4640-5p (and other miRNAs w/seed GGGCCAG)		mature microRNA	Activated	3.324	0.000307	3.51286	ACVR1B,ARRDC1,ASB16,ATF3,BCL2,BORCS6,BSN,C15orf39,C19orf25,CARD10,CC2D1A,CCDC107,CCDC24,CLIC5,CNNM4,CNTFR,CREB3L4,CSDC2,CYB561A3,DDX11,DGKD,ECHDC3,EDA,EFNB1,ERMAP,FAM102A,FAM107A,FAM53B,FAM83G,FBXO17,GVQW3,HAP1,HEXD,HS6ST1,HSD3B2,ITPRIP,JADE2,JPH2,KANK2,KAT2A,KCNJ6,KCNK6,LLGL1,LMOD3,MAPK4,MARCHF8,MDGA1,MKS1,MPP2,MRAS,MVB12B,NHSL2,NLRC5,NPRL3,OPRL1,OSBP2,OSBPL5,P2RX6,PIDD1,PSRC1,PYCR3,RADIL,RASSF4…
LDLR	1.032	transporter	Inhibited	-2.096	0.000314	3.50307	ABCA1,CCL2,CCNB2,CCNE2,CD274,CDCA3,CLSPN,CX3CL1,CX3CR1,CYP27A1,CYP7B1,DHRS9,DUSP1,EGR1,ELOVL6,FADS2,FAM3C,FGL2,GADD45G,GJA1,GPAM,HELLS,IER3,IL1RN,KIF20A,LDLR,LPL,MKI67,MSX2,MYC,NOD1,NOS3,NUSAP1,PLAU,PPARGC1A,PPP1R15A,SREBF1,TAP1,TRIB1,VCAM1,VLDLR
Insulin		group	Activated	2.585	0.000352	3.45346	ABCA1,ACTA1,ACTB,ACTC1,ADRB3,ATF3,BCL2,CAV2,CCL2,CCN2,CCNE1,CCNE2,CCNG2,COL4A1,CYP11A1,CYP1A1,CYP27A1,DGAT2,DUSP1,DUSP4,EDN1,EGFR,EGR1,EGR2,ELOVL6,EPAS1,ERRFI1,FADS2,FBXO32,FER,FOS,GRB14,HAP1,HES1,HSD3B2,IDH1,IGF1R,IGFBP3,INHBA,IRS2,ITGA3,JAK2,KLF4,LPL,MCM6,MCM7,MYC,NFIL3,NOS3,NOTCH3,NR4A1,NR4A3,OCLN,PCNA,PDK4,PPARGC1A,PPP1R15A,PRKAA2,ROCK2,SELENOP,SERPINE1,SGK1,SLC29A1,SLC2A3,SLC2A8,SLC38A2,SLC6…
ECSIT		transcription regulator	Activated	2.54	0.000353	3.45223	CXCL8,IER3,IL1RN,JUNB,NFKB2,PIM1,PTGS2,RELB,STAT5A,TNFAIP3	622 (13)
miR-7064-3p (and other miRNAs w/seed AGGGCCC)		mature microRNA	Activated	2.922	0.000387	3.41229	ACKR3,ADORA1,AKR1C1/AKR1C2,ATOH8,BOK,C3orf18,CAPN5,CARD10,CDH16,CHST3,CRYL1,CYBC1,EFNB1,FAM53B,FBXW9,FHL3,GTF2IRD2/GTF2IRD2B,HDHD3,KCNJ11,LTBP4,MVB12B,NINJ1,NIPAL4,NUMA1,PKNOX2,POLA2,POLR3H,RELT,RNF43,RPP25,SLC2A4RG,SUCNR1,TCN2,TM4SF1,TNFAIP8L1,TPM3,TSPAN11,UNC119,VASN,ZFP36,ZNF512B,ZNF521,ZSWIM1
miR-1237-5p (and other miRNAs w/seed GGGGGCG)		mature microRNA	Activated	2.266	0.000403	3.39469	ABCB8,ABHD8,ADGRL1,ANK1,ANO8,ATP1A3,BTBD2,C11orf21,C2orf72,CACNG4,CALB2,CALN1,CAVIN1,CC2D1A,CNN1,CNNM3,CRTC1,CX3CL1,DIRAS1,DLG4,DOK7,DOT1L,DTX3,DUSP8,ECEL1,EFHD2,EFNB1,EGR3,EXTL1,FAM107A,FAM43A,FOXP4,GDI1,HES4,HS6ST1,ISYNA1,KCNC3,KCTD10,LIMD2,LTBP4,LYPD1,MAPK4,MDGA1,MIB2,MLLT1,MPP2,MVB12B,MYH9,MYORG,NAB2,NDRG1,NXN,OSBP2,PELI3,PLA2G6,PLEKHO1,PPFIA3,PRKCQ,PRRT2,PRSS8,PTCH1,PTPRU,RASD1,REEP6,RIMS4,R…
ZBTB17		transcription regulator	Activated	2.392	0.000432	3.36452	BCL2,BHLHE40,CCNB2,CDC20,CDKN1C,DDB2,EGR1,IER3,KIF20A,KIF22,KIT,LDLR,LRRN3,MKI67,NOCT,NUSAP1,OSMR,PIMREG,PSRC1,ZFP36
PSMB11		peptidase	Inhibited	-3.04	0.000448	3.34872	CAV1,CDH4,CREB5,CTSV,ENPEP,FLT1,GADD45A,GADD45B,KIT,NID1,NR4A1,NTN4,OCLN,PLCB2,PTGS2,PTK2B,RELT,ROBO2,S1PR1,TGFB2,THBS1,TNFRSF12A,TNFRSF1B,TNFRSF21,VEGFC
RUNX3		transcription regulator	Inhibited	-3.269	0.000464	3.33348	BBC3,BCL2L11,CCN1,CCN2,CHST3,COL12A1,COL4A1,CXCL8,EXT1,FGF9,GLI2,ILK,MID1,MSRB3,MYC,NUAK1,PAPPA,PARVA,RASAL2,RHOBTB3,RUNX1,SCARA3,SPRED1,ST3GAL5,TGFB2,UGCG,WT1	100 (4)
EPHB1		kinase	Activated	2.429	0.000485	3.31426	EGR1,EGR2,FOS,JUNB,PTGS2,SERPINE1	248 (6)
GDNF		growth factor	Activated	2.035	0.000499	3.3019	ACTB,AR,BDNF,CALB2,DPYSL2,DRD1,DRD2,EGR1,EGR2,ETV4,ETV5,GFRA1,KIT,PDYN,SPHK1,SST,STC1,VASP
COL18A1		other	Inhibited	-2.255	0.000507	3.29499	BCL2,CCL2,CDKN2C,EDN1,EDNRB,EGFR,EPHB2,ETS1,F2RL1,FOS,HK2,JUNB,MCL1,MXI1,MYC,PLAU,PTGS2,SERPINE1,SPOCK1,THBS1,TNFRSF21
miR-4747-5p (and other miRNAs w/seed GGGAAGG)		mature microRNA	Activated	2.086	0.00051	3.29243	ABHD2,ADAM21,ADCK1,ADRB3,AIF1L,APCDD1,ARHGAP33,ARPIN/ARPIN-AP3S2,BCL9,CALN1,CAPZA1,CCDC113,CORO2B,CTDSP1,CTDSP2,DEDD2,DOK4,DPYSL5,DRD2,EFHD2,EFNB1,EGR3,EIF5B,FAM102A,FAM222A,FAM3C,FCMR,FOSL2,GPD1,GPR68,HDDC3,IL1RN,KCNC3,KCNK3,KRT80,LAD1,LBH,LRRC10,MAFG,MAPK13,MSX2,MTHFSD,MVB12B,MYADM,NAV2,NFKB2,NRARP,NRIP3,PCIF1,PDGFB,PLCXD3,PPM1E,PRIM2,PRRT2,PTDSS1,PTP4A1,RIMS4,RNASE1,RNF187,RUSC1,SDC4,SLC3A2,SL…
CAMK4		kinase	Activated	2.214	0.000511	3.29158	ABCA1,ACTA1,ATF3,BCL2,BDNF,CSRP1,FBXW7,FOS,FOSL2,JUNB,NPPA,PPARGC1A	620 (14)
miR-6825-5p (and other miRNAs w/seed GGGGAGG)		mature microRNA	Activated	4.77	0.000518	3.28567	ABCB8,ABTB2,ACVR1,ADAM19,ADORA1,APOBEC3C,APOBEC3F,ARHGEF6,ARID3B,ARPIN/ARPIN-AP3S2,ASF1B,ATP6V0E2,B3GALT5-AS1,B3GNT8,B4GALT1,BOK,BRF1,BSN,BTBD2,C11orf45,C11orf87,C14orf180,C1orf198,C9orf16,CACFD1,CACNG4,CALM1 (includes others),CALN1,CAPN5,CAVIN1,CC2D1A,CCDC113,CHAF1A,CHST6,CLIP2,CNN2,CNNM1,CNNM3,CNTFR,COQ8B,CRTC1,CSDC2,CTDSP1,CTIF,DDAH1,DECR2,DERL3,DIRAS1,DPYSL4,DTX4,DUSP2,DYRK1B,E2F2,EAF1,EDN1,E…
miR-3473h-5p (and other miRNAs w/seed AGGGGCU)		mature microRNA	Activated	2.782	0.000536	3.27084	APOBEC3F,AQP3,ASB16,ASF1B,ATL3,BBS5,BOK,C2orf72,CCDC134,CELF1,CORO2B,CPEB2,CTDSP1,CTDSP2,CX3CL1,CYB561,DDX11,DHFR2,EDA,EFNB1,ENC1,FADS2,FLNB,FSTL3,GBA,HSD17B12,LEFTY2,LRAT,LRRC20,METTL7A,NAA80,NAGPA,NPAS2,OSBP2,P2RX6,PIK3IP1,PLA2G6,PLEKHF2,POLR3H,PRND,PRXL2B,RASSF4,REEP6,SAMD10,SBK1,SCN8A,SEMA3F,SIPA1,SLC9A8,SNX21,TGM2,THRA,TONSL,TSPAN11,UCK2,XIRP1,ZFP36L1
IL1		group	Activated	3.761	0.00055	3.25964	ADRB2,AHR,AKR1C1/AKR1C2,AR,BCL2,BDNF,BHLHE40,CCL2,CEBPD,CPT1A,CSF1,CXCL8,CYP1A1,CYP27A1,DUSP1,EDN1,EGFR,EGR1,FAS,FOS,FZD5,GGT1,GJA1,IGF1R,IL17RD,IL1RN,INHBA,KIT,KITLG,KLF6,LDLR,LRAT,MAP2K6,MYC,NGF,NRP2,PANX1,PDGFA,PLD1,PPARGC1A,PTGS2,RELB,RXRA,SDC4,SERPINE1,SLC2A3,SOX9,SPHK1,SREBF1,TG,TGM2,TNFAIP3,TNFAIP6,TNFRSF11B,TNFRSF1B,TRAF3IP2,UGCG,VCAM1,WNT5A
miR-128-1-5p (and other miRNAs w/seed GGGGCCG)		mature microRNA	Activated	3.2	0.000557	3.25414	ABCB8,ABHD14B,ABHD15,ACTN4,ALDH1B1,BTBD2,C15orf39,C19orf25,CACNA1H,CACNG4,CASP9,CCDC134,CHST3,CSDC2,DECR2,DHRS13,DOT1L,DUSP8,EFHD2,EGR3,EPHA2,FAM155B,FAM53B,FOXP4,GATA5,GLMP,HES4,HS6ST1,KLHDC7A,LIMD2,LIMS2,LINC01547,LRATD1,LRRC4B,LTBP4,MAFK,MAPK4,METAP1D,MZF1,NECTIN1,NRARP,NRTN,NXN,OSBP2,PACSIN1,PLA2G6,PRKCQ,PRSS8,RBBP9,RNF166,RPS6KL1,SBK1,SDC3,SGCG,SIK1/SIK1B,SIX5,SLC9A8,SMO,ST8SIA2,TOR4A,TPPP,T…
MAPK7		kinase	Activated	2.157	0.000566	3.24718	ADRB2,BDNF,CXCL8,DUSP1,EDN1,KLF4,MCL1,MEF2A,NOS3,NR4A1,PLAT,PTGS2,SEMA3F,TRAF4	411 (7)
miR-3103-5p (and other miRNAs w/seed GAGGGAG)		mature microRNA	Activated	2.438	0.000571	3.24336	ABCB8,ABHD14B,ABHD15,ABHD2,ADAM19,AIF1L,ARHGEF6,ARPIN/ARPIN-AP3S2,ATP6V0E2,C10orf67,C2orf81,CACNG4,CACNG6,CALN1,CAPN5,CDPF1,CSDC2,CYREN,DDX11,DTX4,DUSP26,EFNB1,EIF1,ELMOD1,FAM107A,FAM111A,FOSL2,FOXP4,GPATCH2L,HOXB4,HRK,IFFO2,IFT172,IL1RN,JCAD,JPH2,KCNC3,KCNJ6,LAD1,LIMD2,LIMS2,MAFG,MFNG,MORC4,MSX2,MVB12B,MYCL,NID1,NOTCH3,NRARP,NRIP3,OLFM2,OSBPL7,P2RX6,PACSIN1,PDYN,PIK3R3,PLD1,PPP2R5A,PYCR3,RAB3IL1…
GNA12		enzyme	Activated	2.159	0.000605	3.21824	ACTA2,ARPC5,BCL2,CFL2,CNN1,CXCL8,EGFR,FOS,MAP2K1,MYC,MYH11,NOS3,PDGFA,PIK3CA,PTGS2,RRAS2,TAGLN,VAV3,VCL	496 (7)
CCL5		cytokine	Activated	3.325	0.000605	3.21824	AHR,ATF4,BDNF,CCL2,CXCL8,DDAH1,DUSP1,DUSP6,F2RL1,FOS,IER2,LIMS1,NAMPT,OLR1,PNP,SGK1,THBS1,VASP,ZFP36	612 (11)
miR-1184 (miRNAs w/seed CUGCAGC)		mature microRNA	Activated	2.271	0.00061	3.21467	C11orf45,C20orf194,C21orf58,CAVIN1,CCDC43,CENPM,CIT,DDX11,ENKD1,ERVMER34-1,FBXO17,FNDC10,FOSL1,FZD4,HAUS5,HELLS,HRK,IFT140,KIFAP3,KRI1,LBH,MAFG,NINJ1,NR4A1,NUDT13,PIF1,POPDC2,PP7080,PYCR3,RASSF4,RILPL2,SMTNL2,SNX21,TAP1,TMEM200C,TTLL7,TTYH2,ZNF862
HBEGF	1.324	growth factor	Activated	2.539	0.000621	3.20691	AR,BCL2,BHLHE40,EGFR,EGR1,GJA1,HK2,IGFBP3,NES,NPPB,PDK4,PTGS2,TGFA	283 (7)
miR-1249-5p (and other miRNAs w/seed GGAGGGA)		mature microRNA	Activated	2.373	0.000669	3.17457	ABCB8,ABTB2,ADAM21,ADRB3,AHDC1,AIF1L,ARHGAP33,ARID3B,ATP6V0E2,BOC,C10orf67,C1orf198,C3orf18,CACNG4,CALN1,CHST3,CIC,CNNM3,CNTFR,CSDC2,DDX11,DIAPH1,DIRAS1,DOT1L,DTX4,EAF1,EFHD1,FADS2,FAM107A,FAM155B,FAM222A,FILIP1L,FOXP4,FRAT1,GAL3ST4,GFPT2,H2BC18,HBEGF,HDDC3,HIP1,HMGXB3,HRK,IFFO2,KCNC3,KCTD12,KLHL21,KRT80,LBH,LRRC20,MAFF,MAFG,MAP3K9,MFNG,MIXL1,MKNK2,MPP2,MRNIP,MVB12B,MYH9,NDUFAF4,NECTIN1,NFATC4,NI…
MAP2K1/2		group	Activated	4.161	0.000716	3.14509	ATF3,BCL2L11,BDNF,CCN2,DUSP1,DUSP4,EGR1,EGR2,FOS,FOSL1,GJA1,HK2,KLF5,MCL1,MYC,PCNA,PDGFA,PHLDA1,PRKCI	719 (15)
E2F6		transcription regulator	Activated	2.111	0.000815	3.08884	CCNE1,CDC45,CDC6,DDX11,E2F2,GINS2,GJA1,GMNN,LIG1,MCM2,MCM3,MCM5,MYC,POLA2,SERPINE1,VKORC1L1
DACH1		transcription regulator	Inhibited	-2.913	0.000857	3.06702	CCNE2,CXCL8,EGR1,FGF5,FOS,IER2,IGFBP3,KLF4,PLAT,PTGS2,SERPINE1,TNFAIP3	346 (7)
miR-218-5p (and other miRNAs w/seed UGUGCUU)		mature microRNA	Inhibited	-3.835	0.000875	3.05799	AARD,ABRA,ACTN1,AIF1L,C3orf70,CCDC50,CYBRD1,EGFR,FAM3C,GPR183,GPR63,HECTD2,HIVEP1,INSYN2A,IRAG1,JMY,KCNJ6,KCTD9,KIAA0040,LMO3,LYSMD3,MDGA1,MOSPD1,MYORG,NPY1R,PALM2AKAP2,PCLO,PLEKHF2,PPP2R5A,PRKG1,PTP4A1,RICTOR,RNF103,RPP25,RPS6KA3,SFMBT1,SH3D19,SSPN,ST8SIA5,TGM2,TPD52,TSHZ2,VASH2
mir-8		microRNA	Inhibited	-3.272	0.000889	3.0511	ACE2,ACTA2,ACTN1,ADAM12,AMOTL2,ATF3,BBC3,BCL2,CCNE2,CCNG2,CFL2,CLDN1,DDIT4L,DUSP26,EGFR,ERRFI1,ETS1,KITLG,KLF4,LATS2,MCM4,MYC,MYOF,NIN,OCLN,PCDH10,PPP2R1B,ROCK2,SEC23A,SOX9,SPRY2,STAT4,STAT5A,TGFB2,YWHAZ,ZFP36
miR-148a-3p (and other miRNAs w/seed CAGUGCA)		mature microRNA	Inhibited	-2.717	0.000916	3.0381	ACTA2,AHDC1,CDK19,DDAH1,DIPK2A,DNMT3B,DUSP1,ERBB3,ERRFI1,ETS1,FAM81A,FLT1,GADD45A,HOMER1,JMY,KCNJ6,KLF5,KLF6,LDLR,LIPA,LIPG,MAB21L4,MAFF,MAP3K9,MRAS,NIN,PCDH10,PDE1C,PIK3IP1,PRNP,RAB9B,ROCK1,RPS6KA5,S1PR1,SESTD1,SLC12A7,SNAP91,TGFA,TMEM52B,TMSB10/TMSB4X,TRAK2,UBASH3B,VMP1,WDR47,YPEL3,ZNF618
mir-1		microRNA	Inhibited	-2.162	0.00106	2.97469	ADAM12,BDNF,CACNB2,CAP1,CCL2,CDK9,CNN3,CXCL8,EDN1,FBXO32,GAS2L1,GJA1,IGF1R,MAN1C1,NOTCH3,PDCD4,PDGFA,PICALM,PPP2R1B,RHEB,SH3BGRL3,SOX9,VEGFC,ZFP36L1
CXCL12	-0.576	cytokine	Activated	2.088	0.00108	2.96658	ACTA2,ANKS1B,ARPC4,BCL2,BMP6,CCL2,CD9,CDK9,CDKN1C,CELF1,CX3CL1,CXCL8,EGFR,EGR1,FAS,FOS,FYN,GAS2,JUNB,KIT,MAFK,MMP11,MSX2,MYC,NR4A1,NUMA1,PLAU,PTGS2,ROCK1,RPS6KA3,RYR3,TDG,THBS1,TNFRSF10C,TNFRSF11B,TNFRSF1B,XRCC3	299 (5)
Ras homolog		group	Activated	2.4	0.00112	2.95078	ABCA1,CCN2,EGR1,FOS,MYC,NOS3,PLAU,PTGS2	407 (4)
TAC1		other	Activated	2.649	0.00113	2.94692	CCL2,CCN1,CUX2,CXCL8,EGFR,FOS,IL1RN,KITLG,NGF,PDE1C,PDYN,PLAT,PNOC,PTCH1,PTGS2,SERPINE1,SLC6A2,TNFRSF11B,VTN,ZFPM1	557 (8)
MAP2K4		kinase	Activated	3.267	0.00114	2.9431	ATF3,BCL2,BIRC3,CXCL8,EGFR,ERRFI1,FAS,FOS,GADD45A,NPPA,PLAU,PTGS2,ROCK1,ROCK2,TUBB2A	662 (16)
Nr1h		group	Inhibited	-2.077	0.00123	2.91009	ABCA1,ADAMTS3,AQP3,ATP1B1,BCL2,BMP6,CAV1,CCL2,CSF1,CXCL8,EDN1,ELOVL6,FLT1,GPAM,HIP1,ITPR1,LPL,NFKB2,NOS3,PPARGC1A,PRKCQ,PTCH1,PTGS2,RPE65,SREBF1,TAP1,THBS1,TIMP3,TRPC4,VLDLR
miR-3612 (and other miRNAs w/seed GGAGGCA)		mature microRNA	Activated	3.051	0.00131	2.88273	ADCK1,AKAP7,AKNA,APOBEC3C,APOBEC3F,AR,ATP1B4,ATP8B3,BSN,C3orf70,C9orf85,CA13,CD274,CHST6,CLSPN,CNR1,COQ8B,CSDC2,E2F2,EDN1,EXOSC5,FAM102A,FAS,FGF10,FOXP4,GAL3ST4,GALNT10,GFPT2,HRK,IL1RN,ILK,ING4,KLF7,KLLN,KRT8,LDB1,LRRC38,METTL7B,MINDY1,MRNIP,NAB2,NCS1,NDEL1,NLRX1,NOCT,NR6A1,NRIP3,NT5DC3,NTRK3,PABPC5,PCYT1B,PDK3,PHF19,PLCXD1,PNOC,POMGNT2,PPP1R3G,PRRT2,RAB38,REL,RIMS4,RNF144B,RNF187,RPP25,S100PBP,S…
miR-342-5p (and other miRNAs w/seed GGGGUGC)		mature microRNA	Activated	2.853	0.00134	2.8729	ABCB9,ACTN4,ADAMTS10,AHNAK2,ALDH16A1,ARAP1,ARHGEF18,CABLES2,CAMK2A,CASP9,CC2D1A,CCL21,CDPF1,CLCNKB,COTL1,DLG4,DPYSL4,EFHD2,FAM107A,FAM53B,FBLIM1,GINS3,HAUS5,HES2,HIRIP3,ITPRIP,KCNC3,KCNJ6,LBH,LDB1,LEF1,MFNG,MGAT5,MKNK2,MXRA8,NFIA,NR4A1,NUAK2,P2RX6,PLEKHA6,PPP1R3G,PRIM2,PTPRH,RAB3IL1,RNF166,SERPINB1,SESN2,SH2D5,SH3BGRL2,SLC43A2,SLC7A8,ST8SIA2,STXBP1,SYNPO2,SYNPO2L,TFAP4,THRA,TM7SF2,TNS2,UCK1,VANGL…
ACTG1	1.07	other	Inhibited	-2.224	0.00135	2.86967	ACTA2,ACTB,CALD1,CNN1,TAGLN
STAT4	1.835	transcription regulator	Activated	3.19	0.00139	2.85699	ALDOC,ATF4,BCL2,BCL2L11,CAPN5,CCL2,EPOR,ERRFI1,ETV5,GADD45G,GATA3,GBE1,GJA1,GRTP1,GTF2E2,IER3,ISG15,KRT18,LRRFIP1,MBOAT2,MLLT3,MYC,NDRG1,NXN,P4HA2,PCGF5,PLAC8,PPP1R13L,PRDM16,RAMP1,RRAD,SCG5,SERPINB1,SERPINE1,SERTAD1,SH3BP4,SH3GLB1,SLC2A3,TPD52,VLDLR	382 (7)
FOXL2		transcription regulator	Activated	3.022	0.00141	2.85078	ATF3,FAS,FOS,IER3,INHBA,MAFF,NR4A3,PPARGC1A,PPP1R15A,PTGS2,RGS2,SMAD6,SOX9,SPRY1,TNFAIP3,ZNF165
miR-1224-3p (miRNAs w/seed CCCACCU)		mature microRNA	Activated	2.271	0.00142	2.84771	ABCD1,ANGPTL7,ATF6B,BBS5,BORCS6,C11orf21,C22orf46,CAPS,CIAO3,CNPY4,ETS1,ETV3,FBXO17,FRAT2,GDI1,HMGXB3,IFFO2,LBH,LIMD2,LRRC20,MAPK13,MKNK2,NDRG1,P2RX6,PHF19,PROB1,PXMP4,RAB20,RELT,RSU1,SLC16A5,SPRY2,TRIM25,USP14,ZNF503,ZNF530,ZNF589,ZNF843
CSF3		cytokine	Activated	2.286	0.00142	2.84771	BCL2,BIRC3,CCNE1,CX3CR1,CXCL8,DUSP6,EDN1,EGR1,EGR2,EGR3,ETS1,FOS,GADD45A,GADD45B,GADD45G,GJA1,GPR183,IL1RN,KIT,KITLG,MCL1,MYC,NFIL3,NOS3,PIM1,PLCB2,PLSCR1,SLC20A2,TLR5,TNFAIP3,TNFRSF1B,VCAM1,YPEL3	480 (6)
PPRC1		transcription regulator	Activated	2.517	0.00152	2.81816	ATF4,BMP6,CLDN1,CXCL8,DUSP5,ERRFI1,HK2,NAMPT,PHLDA1,PTGS2,RND3,SPX,ZFP36L1
miR-1896 (and other miRNAs w/seed GGUGGGU)		mature microRNA	Activated	2.183	0.00154	2.81248	ARPIN/ARPIN-AP3S2,BMF,BMP6,BSN,C14orf180,C3orf70,C9orf16,CACNA2D2,CALB2,CAPN5,CAVIN1,CCL21,CNTFR,COTL1,DIRAS1,FAM155B,FAM222A,FLYWCH1,FOSL1,FOXP4,GDI1,GVQW3,H2BC18,HES1,INPP5D,KCNC3,LTBP4,METTL7B,NECTIN1,NUDT7,PAQR4,PCARE,PIP5K1C,PLEKHA6,PLEKHG4B,PMM2,POLR3H,PRSS8,RAB31,RBBP9,RD3L,RIMS4,ROGDI,SAMD10,SCN2B,SEMA6A,SIX5,SLC6A8,SLC7A5,SMIM10,SPACA9,SPOCD1,ST3GAL2,ST8SIA2,STK38,TEAD3,THAP7,TIMP3,TNFRS…
IFI16	0.987	transcription regulator	Activated	3.023	0.00162	2.79048	CCL2,CXCL8,CYP1A1,E2F2,EDN1,GADD45A,IFI16,IL1RN,ISG15,LDLR,LPL,MAP2K1,MGST1,MTHFD2,NPPA,PCNA,PIM1,VCAM1	524 (7)
ATM		kinase	Activated	2.736	0.00166	2.77989	ACTB,BBC3,BLM,CCN2,CDC25C,CXCL8,DUSP1,FAS,GADD45A,GADD45B,GADD45G,IGF1R,PCNA,PPP2R2C,SERPINE1,TGM2,TNFAIP3	643 (17)
miR-4755-3p (miRNAs w/seed GCCAGGC)		mature microRNA	Activated	2.138	0.00175	2.75696	ABHD14A,ADCY7,ARID5A,ASB16,ATP6V0E2,BBS5,BMF,BOK,C15orf39,CACFD1,CAVIN1,CCDC113,CCDC24,CDPF1,CMBL,CSDC2,CX3CL1,CYB561A3,CYREN,ECHDC3,EIF1,EPSTI1,ETV3,FAM83G,FITM1,FNDC10,FOXO3,GLB1L,HAP1,HPCAL1,HS6ST1,IL6R,INPP5J,KCNJ11,KCNK3,KCNK6,LMOD3,MAPK13,METTL7A,MOB1B,MRNIP,MYORG,NFX1,NIPAL4,OLR1,PCED1A,PGPEP1,PHF19,POLR3H,PPME1,PPP1R18,PRXL2C,PTK2B,RAB11FIP4,RAB20,RILPL2,RIMS4,RXRA,SAPCD2,SETDB2,SH3BGRL3,…
miR-4688 (and other miRNAs w/seed AGGGGCA)		mature microRNA	Activated	2.668	0.00183	2.73755	AMHR2,APOBEC3F,AQP3,ASB16,BBS5,BEND3,CALN1,CAPN5,CCDC115,CENPM,CTDSP1,CTDSP2,CYBC1,DDX11,DEPTOR,DERL3,DUSP8,EDA,EFNB1,EPOR,FADS2,FAM102A,FLNB,FOSL2,GPT2,HAP1,HBP1,HES4,HTRA3,KCNK6,MAFF,MKNK2,MVB12B,NAA80,NGF,NR6A1,OSBP2,P2RX6,PDYN,PLA2G6,PLEKHO1,POLR3H,PRRT2,PTK2B,PTPN18,PYCR3,RBBP9,RERG,RIMS4,RMI2,SBK1,SERTM1,SIX5,SLC6A8,SLC9A8,SNX21,SP6,ST8SIA2,TEAD3,TGM2,THRA,TMSB10/TMSB4X,TNFAIP1,TSPAN11,UBAS…
miR-423-5p (and other miRNAs w/seed GAGGGGC)		mature microRNA	Activated	3.301	0.00188	2.72584	ACVR1B,ADCK1,ADGRB2,ADGRL1,AHDC1,ALDOC,ANKRD2,ANP32A,ARPC5,ASB16,ASB2,B4GALNT1,BBS5,BEND3,BMF,BSN,C11orf87,CACFD1,CALM1 (includes others),CALN1,CAPN5,CASP9,CC2D1A,CCDC134,CCNF,CDPF1,CENPM,CNN2,CORO2B,CSF1,CTDSP1,CTDSP2,DECR2,DPYSL4,DUSP8,DYRK1B,ECEL1,EFNB1,ENC1,FAM102A,FAM222A,FLNB,FOXP4,GAL3ST4,HAP1,HDDC3,HSPA12A,LDB1,LIMS2,LYPD1,MAFF,MAFG,MAFK,MAPK4,MKNK2,MKS1,MOV10,MVB12B,MYADML2,NAGPA,NECTIN1…
PTGS2	1.635	enzyme	Activated	2.299	0.0019	2.72125	ANGPT1,ANXA1,AQP1,BBC3,BCL2,BIRC3,CCL2,CCNE1,CDKN2C,CXCL8,DUSP1,EGR1,ERBB3,FLT1,FOS,GRIN2A,HBEGF,IGFBP3,IRX2,LPL,MCL1,MKI67,MYC,NEB,NOS3,PCNA,PPA1,PTGS2,SEMA7A,STC1,TGM2,TNFAIP6,TNFRSF12A,VEGFC	535 (8)
mir-204		microRNA	Activated	2.138	0.00195	2.70997	ACVR1,ATF4,BCL2,BDNF,CAMK2D,CHRM2,CXCL8,ITPR1,MCL1,MYC,ROCK1,SMAD3,SNAP25,STXBP1
ELK1		transcription regulator	Activated	2.326	0.00198	2.70333	ANKH,BRF1,EGR1,EGR2,FOS,FOSL1,FUT4,JUNB,MCL1,MTHFD2,PTGS2,TAGLN,THBS1,TPO,ZFP36	128 (3)
Endothelin		group	Activated	2.579	0.00199	2.70115	ACTA1,EDN1,FOS,MYC,NPPA,NPPB,PTGS2
ADCYAP1		other	Activated	3.522	0.00207	2.68403	ACTN1,ANGPT1,BAG2,BCL2,BDNF,BMP6,CCBE1,CEBPD,CNN3,CNTNAP2,EGR1,EGR2,EGR3,EPHA2,FOS,FRMPD2,GAS1,GATA3,GJD2,IER3,KRT8,MAN1A1,MAPK4,MCAM,MCM2,MYC,NPY1R,NTRK2,PDE10A,SERPINB1,SLC1A2,SLC1A3,SNAP25,SST,TCF4,TGFB2,TK1,TMSB10/TMSB4X,TSC22D1,TSHZ1,UCP2
MAFB		transcription regulator	Inhibited	-2.077	0.0021	2.67778	ACTB,ACTN1,CAP1,CCL2,CMKLR1,CNN2,EGR2,HOXB3,MTSS1,NUAK1,OLFML3,RAB3IL1,RNASE1,SCG5,SELENOP,SLC40A1,SLC7A8,SPOCK1,TAGLN
ITGB1	0.585	transmembrane receptor	Activated	2.102	0.00218	2.66154	ACTA1,ACTA2,ADAM19,ADAMTSL1,BCL2,CCL2,CXCL8,FOS,FOXO3,GAS1,GDF6,IL1RN,ITGA3,JUNB,LIMS1,MYC,NPPB,OLFML3,PAPPA,PLAU,PTGS2,SERPINE1,TCF4,TGM2,THBS1,TNFAIP3,WNT5A	568 (14)
NADPH oxidase		complex	Activated	2.078	0.0022	2.65758	CCL2,EDN1,EGFR,FOS,PTGS2,SERPINE1,TGFA,VCAM1
CTR9		other	Activated	2.121	0.0022	2.65758	CYP1A1,EGR3,EPAS1,MYC,RAB31,SDC1,TP53INP1,USP53
miR-6798-5p (miRNAs w/seed CAGGGGG)		mature microRNA	Activated	3.2	0.00223	2.6517	ABCB8,ADAM19,ANP32A,BEND3,C11orf21,CHST3,COLQ,CSGALNACT2,CTDSP1,DEDD2,EFHD2,ELMOD3,FBXO32,GAS1,GINS3,HEMK1,HES4,HTRA3,IDNK,KCNC3,KCTD6,KIF24,KLHL21,LBH,LDB1,MAP3K7CL,MPP2,NAPRT,NCS1,NDRG1,NECTIN1,NEDD9,NR6A1,NXPH2,NYNRIN,PACSIN1,PCYT1B,PHYHIP,PLEKHA6,PNMA8B,PRIMA1,PTPRU,RECQL5,RELT,RPP25,SALL2,SAMD10,SAMHD1,SBK1,SCN2B,SDK2,SETD1B,SFRP5,SIX5,SLC6A17,SLC9A8,SYTL4,TCEANC2,TEAD4,TEDC2,VSTM2L,WEE1,WT1…
growth factor		group	Activated	2.236	0.00236	2.62709	BCL2,DUSP1,FOS,MYC,PTGS2,SPHK1	280 (7)
MEF2C		transcription regulator	Activated	3.486	0.00238	2.62342	ABRA,ACE2,ACTA1,ACTC1,ATF3,BDNF,CCBE1,CCL2,EGR2,FOS,GJA1,ITGB1BP2,JUNB,MEF2A,MYOZ2,NPPA,NPPB,NR4A1,PDLIM3,PPARGC1A,PTGS2,PTH1R,SCN5A,SFRP2,SIK1/SIK1B,ZFP36	58 (3)
miR-3616-3p (miRNAs w/seed GAGGGCA)		mature microRNA	Activated	2.394	0.0025	2.60206	ADORA1,ALAD,ARID3B,ATOH8,ATP6V0E2,BMPER,C15orf39,CACFD1,CALM1 (includes others),CASP10,CDCA7,CNNM4,CREB3L4,DLG4,ERMAP,ETV6,FADS2,FAM155B,FZD1,GADD45A,HES4,KBTBD13,KCNJ6,KCNK3,KMT5C,LRRC20,LRRC38,LTBP4,MDGA1,MVB12B,NAB2,NAMPT,NRIP3,P2RY14,PAG1,PDK3,PDSS1,PRRT4,RARG,RASSF4,REEP4,RFTN1,RHOF,RPH3AL,SAMD10,SCN2B,SH3BP1,SIX5,SLC6A9,SNPH,SORT1,SPOCD1,TGFA,THEM6,THRA,TNFAIP1,TNIP2,TSPAN11,VKORC1L1,VSTM4,…
miR-6732-5p (and other miRNAs w/seed AGGGGGU)		mature microRNA	Activated	2.954	0.00265	2.57675	AHDC1,ARRDC4,BRSK1,CALN1,CCDC107,CIC,CSF1,CSRNP3,DUSP8,EFHD2,EFNB1,EGR3,ELMOD3,EPOR,ERBB3,EXOSC5,FBLIM1,FOSL1,FOXP4,GUCY1A2,HAUS5,HEMK1,IGSF9,JUNB,KCNC3,KDM4D,KLF6,LDB1,LIMD2,LPCAT4,MPP2,MYORG,NECTIN1,NFKB2,OSBPL7,PACSIN1,PCYT1B,PHF19,PKD1L2,PPFIBP2,PPM1E,PPP1R3G,PTPN18,RAB3IL1,RIMS4,ROGDI,RWDD2B,SAMD10,SBK1,SCN8A,SERTAD1,SETD1B,SFRP5,SLC1A3,SLC2A11,SMAGP,SPOCD1,SRF,STOM,THRA,TLNRD1,TMEM80,TPM3,X…
TGFA	1.696	growth factor	Activated	2.565	0.00292	2.53462	BIRC3,CCL2,CCN2,CXCL8,EGFR,ERRFI1,FOS,FOSL2,JUNB,NES,PLAT,PRNP,PTGS2,SERPINE1,SLC1A2,TGFA,TLR5,WNT5A	284 (7)
HDAC4		transcription regulator	Inhibited	-2.036	0.00295	2.53018	ACTA1,ATF3,BDNF,CAMK2A,CNKSR2,CSRP3,DYRK1A,EGR2,ETNPPL,FOS,FOSL1,GADD45A,HOMER1,NR4A1,PPM1E,PTGS2,RAB3C,RGS2,RGS4,SGCG,SNAP25,SRF,TAGLN,TNFRSF12A,TSPAN13,VCAM1	379 (11)
IPMK		kinase	Activated	2.795	0.00299	2.52433	ACTA2,ACTB,CCN1,CSRP1,FLNC,FOS,JUNB,PDLIM5
MAP3K3		kinase	Activated	2.191	0.00299	2.52433	ACTA1,BCL2,CXCL8,FOS,HAS2,TGFB2,TGFBR3,TNFAIP3	585 (15)
MYCN		transcription regulator	Inhibited	-3.093	0.00322	2.49214	ABCA1,ABCA7,ABCB10,ABCB9,ABCD1,ABCD4,ABCE1,ACTB,ACTG1,ACTN4,AMOTL2,CAD,CAV1,CCN2,CCNG2,CDK9,COL4A1,DUSP2,E2F2,EGFR,EZH1,FGF5,FRMD6,HK2,INHBA,ITGA2,ITGA3,LRRN1,LRRN3,MSRB3,MSX2,MXI1,MYH9,MYL12A,NDRG1,PTDSS1,RUSC2,SDC2,SERPINE1,SLC16A1,SLC1A2,SLC38A2,SORD,TAGLN,TGM2,XRCC3,ZYX	540 (7)
EIF2AK3	1.058	kinase	Activated	2.696	0.00329	2.4828	ATF3,ATF4,BDNF,BIRC3,DLG4,EGR1,EIF2AK3,FOSL1,GADD45A,GCH1,KLF4,LMO4,MYC,NDRG1,NFIL3,NFKB2,PPP1R15A,RELB,RNASEL,SCN5A,SIAH2,ZFP36
RARA		ligand-dependent nuclear receptor	Inhibited	-2.91	0.00355	2.44977	ABCA1,ABHD2,AR,CCNA1,CCR9,CD9,CENPM,CENPN,CENPU,CLMN,CLN8,CXCL8,DRD2,DUSP1,E2F8,EGR1,EGR2,EGR3,ELL2,ENAH,EPHX4,FOS,FOSL2,FUT4,GATA3,HELLS,HOXB4,IL6R,KLF4,KLF8,LMO3,LYPD1,METTL7A,MMP11,MXD4,MYC,NAV2,NEDD9,NR2C1,PHF19,PIMREG,PITX2,PTGS2,PVR,RARG,RASD1,RUNX1,SAMHD1,SHROOM1,SMAD3,STRA6,TG,TNFAIP8L1,TNFRSF11B,UBXN10,YPEL1,ZNF703	94 (2)
miR-4437 (miRNAs w/seed GGGCUCA)		mature microRNA	Activated	3.244	0.00356	2.44855	ACVR1B,ADORA1,APOBEC3C,APOBEC3F,ASRGL1,BOK,BTN3A2,C14orf180,C15orf39,CNPY4,CYBC1,CYP46A1,DCLRE1B,DHFR2,DPH3,DSN1,FAM78A,GBA,HEMK1,HRK,ICAM4,LONRF2,LRRC2,MCUR1,NINJ1,PLEKHG4B,PPP1R3E,PRIMA1,PRSS8,RAB31,RASD1,RELB,SLC31A2,SLC35E2B,SMYD4,SPOCK1,STOML1,TCF19,TIAF1,TMEM40,TMEM47,TRAK2,TSPOAP1,ZNF425,ZNF500,ZNF530
APBB1		transcription regulator	Activated	2.177	0.00357	2.44733	ACTA2,EGFR,HES1,MYC,TAGLN,VLDLR
miR-1909-5p (miRNAs w/seed GAGUGCC)		mature microRNA	Activated	2.117	0.00366	2.43652	ABHD2,AKAP1,AKR1C1/AKR1C2,B4GALT1,BOK,C9orf16,CCDC113,EEPD1,ERBB3,GALNT10,GTF2IRD1,HAUS4,LRRC20,MAGEE1,METTL7B,MRNIP,NRP2,PEX11A,PIGZ,PIK3R3,POLR3D,RASGRP2,SDC3,SEMA6D,SERTM1,TMEM218,ZFP36L1
ITGB3		transmembrane receptor	Activated	2.032	0.0037	2.4318	BCL2,CD274,CSF1,FOS,HAS2,ILK,ITGA3,LDLR,LIMS1,NPPB,PCNA,PLAU,PTGS2,RUNX1,SERPINE1,SMAD3	677 (17)
miR-138-5p (miRNAs w/seed GCUGGUG)		mature microRNA	Activated	3.45	0.00375	2.42597	ABCB8,ADGRL1,ANGPTL7,ANK1,ARHGAP31,ARHGAP32,C11orf21,CALN1,CCL21,CHST7,CNPY4,DDX11,DIRAS1,DTX4,EBPL,EFNB3,FAM53B,FAM83D,FERMT2,FOSL1,FOXP4,GALNT10,GAMT,GPD1,HAP1,HECTD2,HRK,KCNN3,KIAA0040,KLLN,LIX1,MANEAL,MEGF10,MRM3,MZF1,NFIA,NINJ1,NMNAT3,PGAP2,PHF19,PLEKHG4B,PLXNB2,PPARGC1A,PRRT4,PTP4A1,PXK,ROCK2,RPRD1B,SIX5,SLC2A10,SNCAIP,SNX33,SORBS2,SORT1,TBX18,TCF4,THAP11,TM7SF2,TMEM43,TMTC4,TUBB6,USP18,VST…
RAC1		enzyme	Activated	2.647	0.00382	2.41794	ACTA2,ANKRD1,ATF3,CCN2,CXCL8,DPYSL2,DUSP1,DYRK1B,FAS,FOS,FOSL1,IL6R,MCL1,MYC,NPPA,NPPB,PRKG1,PTGS2,SOX5,SOX9,SRF,VCAM1,WNT5A	796 (20)
SPHK1	0.685	kinase	Activated	2.399	0.00389	2.41005	ACTA2,BCL2L11,BIRC3,CCN2,CXCL8,EGR1,GCH1,MAP2K6,PTGS2,SERPINE1,SPHK1,TAGLN	661 (18)
miR-4449 (miRNAs w/seed GUCCCGG)		mature microRNA	Activated	3.4	0.00397	2.40121	ARPC4,C9orf16,CAPN5,CDC42BPG,CLIP2,DEDD2,DOK7,GRIN2A,KANK2,KLHDC7A,LTBP4,NRTN,OSGEPL1,OSR1,OXLD1,PHYHIP,PNMA3,PREX1,RADIL,SNPH,SPOCD1,TELO2,VSTM4,WWP2,ZNF512B
Atrial Natriuretic Peptide		group	Inhibited	-2.236	0.0041	2.38722	CCN2,EDN1,NOS3,NPR2,SERPINE1
CHRM3		G-protein coupled receptor	Activated	2.213	0.0041	2.38722	CCN1,EGR1,FOS,ITGA2,ITGA3
DRD1	-2.617	G-protein coupled receptor	Activated	2.207	0.0041	2.38722	BDNF,EGR1,FOS,HOMER1,JUNB
miR-4736 (and other miRNAs w/seed GGCAGGU)		mature microRNA	Activated	2.032	0.00412	2.3851	ADAMTS10,AIP,APOBEC3F,ASTN2,ATP8B3,BBS5,C10orf82,C3orf18,CABLES2,CAMK2A,CAPN5,CNNM3,CSF1,CSRP1,CTDSP2,DERL3,ETV5,FAM117A,FERMT1,HABP4,HAP1,INPP5J,KDM6A,MAPK8IP1,MDGA1,MGAT5,NAB2,NPY1R,NR6A1,P2RX6,PALM2AKAP2,PFKL,PIP5K1C,PPP1R1C,PPP2R2C,PTTG1IP,RECQL4,REEP6,RFLNB,RGS2,RNF144A,RNF187,SCN2B,SIX5,SLC25A21-AS1,SLC6A17,SLC7A8,SPOCD1,ST8SIA2,TCF19,TEAD3,TENT5B,TK1,TNFRSF1B,TRAIP,TSPAN11,UAP1L1,VANGL2,VS…
Ngf		group	Activated	3.212	0.00447	2.34969	BBC3,BCL2,BCL2L11,BDNF,CCNA1,DUSP1,DUSP4,EGR1,FOS,IER2,MAP2,MYB,NR4A1,SERPINE1,TTLL7	365 (3)
MMP1		peptidase	Activated	2.008	0.00469	2.32883	ANGPT1,BCL2,CCNE1,CXCL8,EGR1,FOS,MAP2K1,MYC,PDGFA,PLAU,PTGS2,SERPINE1,TAGLN	619 (14)
SMAD5		transcription regulator	Inhibited	-2.584	0.00477	2.32148	CCN2,CSF1,NFE2,PDGFA,PDGFB,RUNX1,SERPINE1,SMAD6,VCAM1
miR-12192-5p (and other miRNAs w/seed GUGGGGU)		mature microRNA	Activated	3.204	0.0048	2.31876	ACBD3,ACVR1B,AIF1L,ALDH16A1,ALDH1B1,AQP3,ARHGAP33,ATOH8,ATP1A2,B4GALNT1,CACNA2D2,CARF,CAVIN1,CCL21,CDCA4,CDH4,CDPF1,CNNM1,CSRP1,DERL3,DUSP26,ELOVL6,FAM107A,FAM155B,FAM53B,FOXP4,HBEGF,HRK,IGSF9B,KANK2,KCNC3,KCNJ6,KIAA0040,MXRA8,NECTIN1,NFKB2,NME3,NTRK3,OSBPL5,P2RX6,PCARE,PGAP2,PHF19,PLEKHH1,PPP1R18,PPTC7,PRIMA1,PRUNE1,SBK1,SCN2B,SCUBE1,SEC24D,SESN2,SIX5,SLC46A1,SNX33,SPATA18,SPRY4,SRF,THRA,TM4SF1,…
POMC		other	Activated	3.319	0.00488	2.31158	ACSL4,CYP11A1,DUSP1,FOS,FOSL1,FOSL2,JUNB,LDLR,NCOA2,NOS3,NR4A1,NR4A3,PCNA,PDYN,PPARGC1A,SDC2,SLC9A3R1,SMAD3,TCF4,VCAM1
miR-6849-3p (miRNAs w/seed CCAGCCU)		mature microRNA	Activated	3.109	0.00497	2.30364	ABCA7,ANGPTL7,APOBEC3C,ARPIN/ARPIN-AP3S2,ATP8B3,BTN3A2,C3orf18,CAPN5,CHST6,CPXM1,CSRP1,DOK4,ECEL1,FABP2,FAM110A,FAM78A,GAL3ST4,GIPR,GTF2IRD2/GTF2IRD2B,HAP1,HRK,LMNTD1,LRRC2,MANSC1,METTL7A,MRNIP,NCS1,P2RX6,PCYT1B,PGPEP1,PLEKHG4B,PPP1R18,RELT,RNF187,RPP38-DT,SEC14L5,SHE,SMAGP,TNIP2,TSPAN11,XRCC2,XRCC3
CCN1	2.825	other	Activated	2.038	0.005	2.30103	BCL2L11,BOK,CCL2,CCN1,CXCL8,FZD8,ITGA2,ITGA3,MCL1,MSX2,MYC,NR4A1,PLAU,PTGS2,SERPINE1,TLE1,VEGFC,WNT5A	451 (5)
HAND2		transcription regulator	Activated	2.753	0.00519	2.28483	ACE2,ACTA1,ACTC1,CALB2,CCBE1,CCL2,GJA1,GLI3,ITGB1BP2,NPPA,NPPB,PDLIM3,PTGS2,SIK1/SIK1B,XIRP2
S1PR3	-0.541	G-protein coupled receptor	Activated	2.423	0.00519	2.28483	ACTA2,ETS1,FOS,PTGS2,TAGLN,VCAM1
miR-101-3p (and other miRNAs w/seed ACAGUAC)		mature microRNA	Inhibited	-2.278	0.00525	2.27984	C10orf88,CACNB2,CDH8,COTL1,CXXC4,CYB561D2,DIPK2A,DUSP1,FOS,FZD4,GJA1,HTRA3,KBTBD8,KCNH7,MCL1,MPPE1,PHLDA1,POMP,PPTC7,PRELID3B,PTGS2,RAP1B,RUNX1,SCN8A,SGK1,STC1,TENT5A,TGFA,TMEM65,VASH2
miR-6827-5p (miRNAs w/seed GGGAGCC)		mature microRNA	Activated	2.994	0.0055	2.25964	ATG101,ATP6V0E2,C14orf180,C1QTNF1,C22orf46,C2orf72,CCL21,CDC42EP4,CDCA4,CNN2,COTL1,CRACD,CRTC1,CSDC2,CSF1,CSRP1,CYB561,DDX11,DGKD,DYRK1B,ELF4,FOXP4,HES2,IL1RN,KLF7,LAD1,LRRC20,MCAM,MFNG,MYOZ2,NIPAL4,OSBPL7,OXLD1,PAQR4,PITPNM3,POLL,PPP1R3G,PRRT2,PRSS8,PRXL2B,PYCR3,RARG,REEP6,RNASEL,SCN2B,SELENOS,SEMA3F,SIX5,SNPH,TEC,TEF,TK1,TK2,TPPP,TSC22D3,USP21,VSNL1,WNT4,ZNF467
PIM1	0.96	kinase	Activated	2.952	0.00554	2.25649	BBC3,BCL2,CAV2,CCNA1,EPHA2,ERBB3,FOSL1,IGF1R,IGFBP5,MYC,PIM1,PPARGC1A,STAT4	656 (11)
ANGPT2		growth factor	Activated	2.505	0.00638	2.19518	ABCA1,ACTA1,ACTA2,ADAM12,ARL4C,BCL2,BCL2L11,CAT,CRYAB,EDN1,EGFR,EIF1,ETS1,FAS,FEN1,HSPA2,INPP5F,JMJD6,KLF5,MAP2K1,MGST1,NCOA2,NOS3,NPPA,OLR1,PDCD4,PHLDA1,PLAU,PTGS2,RCAN1,SERPINE1,TCN2,THBS1,TNFRSF12A,TRAF3IP2,VCAM1
Hedgehog		group	Activated	2.377	0.00664	2.17783	BDNF,GAS1,GATA5,HES1,KCNJ11,KIT,KLF4,MYC,MYCL,PRKCI,PTCH1,SOX9
ANGPT1	-1.58	growth factor	Activated	2.596	0.00664	2.17783	ACTA1,BCL2,CCL2,DUSP1,DUSP4,DUSP5,HOXB4,ILK,NOS3,NPPA,VCAM1	188 (4)
MAC		complex	Activated	2.157	0.0067	2.17393	BCL2,EGR1,EGR2,FAM110C,ITPRIP,PTGS2,THBS1,ZFP36
VCP		enzyme	Activated	2.138	0.0067	2.17393	BCL2,CCL2,CXCL8,DUSP1,LMNB1,NFKB2,SYNE2,VCAM1	560 (7)
MACROH2A1		other	Inhibited	-2.688	0.00691	2.16052	ABCA1,ASB2,CDKN1C,CDKN2C,EDN1,EGR1,ETS1,FSTL3,GADD45A,HERC5,LMO3,LPL,MAP2K6,PLAU,PPA1,SERPINE1,SLC7A2
miR-1263 (miRNAs w/seed UGGUACC)		mature microRNA	Inhibited	-2.4	0.00702	2.15366	ABCE1,ADAM12,C11orf87,CDH8,CSGALNACT2,GBE1,HELLS,KCNH7,KIAA0040,KLF4,LARP1B,LYPD1,MTHFD2,NAA15,PLCXD3,RAB39B,RPS6KA3,SLC1A3,SLC38A2,SNAP91,TRIB1
JUNB	1.052	transcription regulator	Activated	3.183	0.00707	2.15058	ATF3,BDNF,CAV1,CD274,CDC20,DUSP1,EPAS1,FOSL1,HES1,HK2,INHBA,JUNB,MIXL1,MYL12A,NAMPT,NFKB2,PIM1,PLAU,RELB,ROCK1,SERPINE1,SGK1,SLC7A1,SST,SWAP70,TIMP3,VEGFC	144 (2)
miR-10396b-5p (and other miRNAs w/seed GGCGGGG)		mature microRNA	Activated	3.108	0.00742	2.1296	AKAP3,ARHGAP6,ASB13,ASB16,BBS5,C3orf70,CABLES1,CBARP,CC2D1A,CERS4,CMTM1,CNN2,CRTC1,CSDC2,CYB561A3,DUSP8,EPHA2,EPHB2,EXTL1,FAM43A,FHL3,FNDC10,FOXRED2,GPD1,H2BC18,ILK,JADE2,KIAA0040,LIMS2,LLGL1,LRATD1,LRRC4B,LTBP4,MAD1L1,MAFK,MDGA1,MIB2,MIXL1,MKNK2,NCS1,NRARP,NRTN,OLFM2,OSBPL7,PCIF1,PIP5K1C,PPFIA3,PRRT2,PTPN18,RASD1,RPP25,SBK1,SLC2A4RG,SLC34A2,SMAD3,ST3GAL2,STK11,THRA,TNIP2,TOR4A,USE1,WIPF3,WWP2,ZF…
miR-1285-3p (and other miRNAs w/seed CUGGGCA)		mature microRNA	Activated	2.252	0.00744	2.12843	ABHD14B,ADAM19,AKAP13,AMHR2,B4GALNT1,BOC,C14orf180,C19orf25,C1orf35,CA5B,CCP110,CDCP1,CLIP2,CLSPN,CMKLR1,CNN1,CTDSP1,DDX11,DEPDC5,DPYSL2,FABP2,GABRA3,GAS8,GVQW3,KCNJ6,KCNQ3,LAD1,LRRTM3,MAPK13,MCUR1,METTL7A,MRM3,NECTIN1,NINJ1,NRIP3,OLR1,PAQR4,PELI3,PIK3AP1,PLEKHG4B,PPP1R1A,PRND,RNF144A,RPP38-DT,SEMA4D,SLC6A17,SNX21,SORD,STOM,TCEANC2,TEAD3,TINAGL1,TSC22D3,TSPAN11,UAP1L1,UBXN10,XIRP1
HLX		transcription regulator	Inhibited	-2.376	0.00747	2.12668	ANKRD1,CDKN1C,CLDN1,CXCL8,EGR1,HES1,MYC,PAPPA,UNC5B
miR-1915-3p (and other miRNAs w/seed CCCAGGG)		mature microRNA	Activated	2.994	0.00756	2.12148	ABCA7,ALAD,ALDOC,ARRDC1,C9orf16,CACFD1,CALN1,CAVIN1,CCDC61,CCL2,COQ10B,CSDC2,DUSP26,ENG,FAM53B,FLNC,FLYWCH1,GINS2,GTF2E2,LINC01547,LRRC20,MAFF,MCM7,MRNIP,MYADML2,NCS1,OPRL1,OTUD1,PAQR4,PNMA8B,POLR3H,PRKCQ,PRRT4,PRXL2B,PTPN6,RAB31,RABEP2,RELT,RIMS4,SERTAD1,SHLD2,SLC7A8,SNX33,STEAP3,TCN2,TEDC2,TENT5B,TK1,TNFRSF1B,TSPAN11,UCK1,WSCD1,XRCC3,XYLT1
MED1		transcription regulator	Inhibited	-2.188	0.00762	2.11805	BCL11A,BHLHE40,CCNE1,CDC20,CDC6,CHAF1A,CYP11A1,CYP1A1,EHHADH,FADS2,GADD45A,HAS2,IGFBP3,IRF8,KLF4,LAD1,LEF1,MAD1L1,MCL1,MYC,OLR1,OTUB2,PDK4,PEX11A,PIM1,PODXL,PRLR,THBS1
NLRX1	-0.832	other	Inhibited	-2.309	0.00783	2.10624	BCL10,BIRC3,CARD10,MAP2K1,MAP3K14,NFKB2,NOD1,REL,RELB,TNFAIP3,TRAF2,TRAF6
TNFSF13		cytokine	Activated	2.804	0.00784	2.10568	BCL2,BCL2L11,CDC6,MCM2,MCM4,MCM5,MCM6,MYC,PCNA,POLE2
HDAC6		transcription regulator	Activated	2.36	0.00794	2.10018	AR,BCL2,GDF6,JUNB,MYC,PDGFB,PLAU,SERPINE1,SLC1A2,TAGLN,TGFB1I1
RXRA	-1.124	ligand-dependent nuclear receptor	Inhibited	-2.212	0.00795	2.09963	ABCA1,ABCB11,AKR1C1/AKR1C2,ARL4C,CAT,CCR9,CEBPD,CLMN,CPT1A,CRYAB,DRD2,EHHADH,ENG,FABP2,FABP3,FADS2,FOS,GPD1,HAS2,HBEGF,IER3,ILK,LPL,MMP11,NAV2,NEDD9,NPPA,NPPB,OLR1,PC,PDGFA,PDGFB,PLD1,RARG,RPE65,RXRA,SDC1,SEMA4D,SLC27A1,SLC6A8,SORBS1,SREBF1,STRA6,TGFB2,TK1,WEE1,ZNF423
JAK2	0.83	kinase	Activated	2.817	0.00843	2.07417	ACTB,ACTN1,AKAP12,BBC3,BCL2L11,CCL2,CXCL8,EGR1,EPOR,FOS,IGF1R,JAK2,KDM6A,MYC,MYL12A,NR4A1,OSMR,PTGS2,SDC4,SERPINH1,SLC1A3,TAP1,TGM2,THBS1,TP53INP1,TSC22D1,VLDLR	740 (20)
IL1A		cytokine	Activated	2.379	0.00913	2.03953	ALDH3A2,ATF3,BCL2,BIRC3,CCL2,CCN1,CD274,CSF1,CXCL8,CYP11A1,CYP1A1,F2RL1,FAS,FOS,FOSL1,GCH1,IER3,IGFBP5,IL1RN,INHBA,JUNB,KIT,KITLG,MCAM,MT2A,MYC,NGF,NR2F2,PDGFA,PDGFB,PLAU,PTGS2,PTX3,SERPINE1,TK1,TNFAIP3,TNFRSF11B,VCAM1,VEGFC,WNT5A	570 (9)
miR-153-3p (miRNAs w/seed UGCAUAG)		mature microRNA	Inhibited	-2.068	0.00933	2.03012	ACTN4,ANGPT1,BCL2,CFL2,CNN3,FABP2,GFPT2,ICAM4,KCTD6,KIF20A,KLF5,KLF7,LIMS1,MCL1,NFIA,PRKAA2,RASSF4,SATB1,SERTAD2,SPRED1,TES,TMSB10/TMSB4X,UFM1,USP28,VASH2,ZCCHC2
CHRM1		G-protein coupled receptor	Activated	2.219	0.00948	2.02319	CCN1,EGR1,EGR2,EGR3,FOS

## Sheet: 8h_Activating
Upstream regulators that are predicted to be activated at 8h
Upstream Regulator	Expr Log Ratio	Molecule Type	Predicted Activation State	Activation z-score	p-value of overlap	"-log(p-value)	Target Molecules in Dataset
TGFB1		growth factor	Activated	6.045	2.55e-27	26.5935	ABCA1,ABCD1,ABCE1,ACTA1,ACTA2,ACTC1,ACTN1,ACVR1,ADAM12,ADAM19,ADAMTS3,ADGRG2,ADM,ADORA1,ADRA1D,AHR,AIF1L,AKR1C1/AKR1C2,ALDH3A2,ALDH5A1,AMD1,AMOTL2,ANGPT1,ANKH,ANKRD1,AOPEP,AQP1,ARF4,ARID5B,ATF4,ATP13A3,B4GAT1,BBC3,BCL2,BCL2L11,BDH1,BDNF,BHLHE40,BMF,BMP6,CALB2,CALD1,CALM1 (includes others),CAP1,CASP9,CAT,CAV1,CAV2,CCL2,CCN1,CCN2,CCNB2,CCNE1,CCNE2,CCNG2,CDC20,CDC25C,CDC42EP3,CDC42EP4,CDH4,CDKN1C,CD…
NUPR1		transcription regulator	Activated	6.361	1.37e-25	24.8633	ABHD15,ACTR3B,ADAM22,ADM,ADRB2,AKAP12,ALDH5A1,ALDOC,ANK1,ANP32A,ATF3,BCL9,BLM,BRINP3,CACNA2D2,CCDC134,CCN1,CCNB2,CCNF,CDC25C,CDCA3,CNPY4,CREB5,CROT,CXCL8,DEPTOR,DIPK2A,DNMT3B,DPY19L2P2,DPYSL5,DSN1,DUSP5,DUSP8,E2F8,ELL2,ELMOD1,EME1,EPB41L4A-AS1,EPHA7,ERCC6L,ESPL1,ETS1,ETV6,EXO1,FAM111A,FAM111B,FAM114A1,FAM83G,FCHSD2,FOXO3,FZD8,GADD45A,GCH1,GRAMD2B,H2AC13,H3C12,HBEGF,HJURP,HK2,HSPA2,IGF1R,IL6R,IRS2…
TP53	-0.558	transcription regulator	Activated	3.504	4.78e-24	23.3206	A2M,ABAT,ABCB8,ACOT11,ACTA2,ACTB,ACTN1,ACTN4,ADAM12,ADRB2,ADRB3,AKAP12,AKT3,ALDH1B1,AMOTL2,ANGPT1,ANK1,ANKH,ANKRD1,ANXA1,ANXA3,AQP3,AR,ARAP2,ASF1B,ASTN2,ATF3,ATF4,ATL3,ATP1A1,BBC3,BCL2,BCL2L11,BDNF,BHLHE40,BIK,BIRC3,BMF,BOK,CALCRL,CAMK2D,CAP1,CARD10,CASP6,CASP9,CAT,CAV1,CAV2,CCL2,CCN1,CCN2,CCNB2,CCNE1,CCNE2,CCNF,CCNG2,CDC20,CDC25C,CDC42EP3,CDC6,CDH10,CDH3,CDT1,CEBPD,CERS6,CKMT2,CMBL,CNN1,CNN2,CNN…
PDGF BB		complex	Activated	4.435	5.11e-24	23.2916	ACKR3,ACTA2,ADARB1,ADM,ADRA1D,ADRB2,AKAP12,ATF3,ATP2B1,BHLHE40,BMP6,CALD1,CALM1 (includes others),CAV2,CCL2,CCN1,CCN2,CCNE1,CEBPD,CNN1,CRYAB,CSF1,CXCL8,DUSP1,DUSP5,DUSP6,EDN1,EDNRB,EGFR,EGR1,EGR2,EGR3,ETS1,FHL1,FLT1,FOS,FOSL1,FZD1,GADD45A,GEM,GFPT2,GJA1,GJC1,GPR183,HBEGF,HES1,IER2,IER3,IGF1R,INHBA,JUNB,KLF10,KLF6,KLHL21,LDLR,MAFK,MAP2,MCL1,MCM6,MGST1,MYC,MYH11,NAMPT,NEXN,NFIL3,NR4A1,NR4A3,OLR1,PA…
TNF		cytokine	Activated	5.718	1.03e-21	20.9872	A2M,A4GALT,ABCA1,ABCB11,ABTB2,ACKR3,ACTA1,ACTA2,ACTB,ADGRG6,ADM,ADORA1,ADRB2,ADRB3,AKAP12,ALAD,AMPD3,ANGPT1,ANXA1,AQP1,AQP3,AR,ARF4,ARID5B,ATF3,ATF4,ATP1A1,ATP2B1,B4GALNT1,B4GALT1,BBC3,BCKDHA,BCL10,BCL2,BCL2L11,BDNF,BHLHE40,BIK,BIRC3,BMP6,BMPER,C1QTNF1,CASP10,CASP6,CAT,CAV1,CCL2,CCN1,CCN2,CCNE1,CD200,CD274,CDC25C,CDC42EP4,CDH3,CDKN2C,CEBPD,CERS4,CERS6,CHST7,CHSY3,CMBL,CNN1,COL16A1,COLQ,COTL1,CPT1…
CG		complex	Activated	3.841	4.01e-20	19.3969	ACTA2,ACTB,ADM,APCDD1,AR,BCL2,BDNF,BHLHE40,BLM,CCL2,CCNE2,CDC6,CEBPD,CEP170,CNNM1,CNPY4,CTSV,CXCL8,CYP11A1,DTL,DUSP1,DUSP6,EGR1,EPAS1,EPHA7,F2RL1,FAM110C,FAS,FGF9,FGL2,FHL1,FJX1,FOS,FOSL2,FYN,FZD1,FZD4,G0S2,GAS1,GASK1B,GJA1,HAS2,HK2,HSD3B2,IER3,IGF1R,IGFBP3,INHBA,IRS2,JUNB,KCNQ5,KHK,KLF4,LDLR,LRRN3,MCAM,MCL1,MCM10,MEGF10,MVK,MYCL,NOS3,NR4A1,OXTR,PAPPA,PCED1A,PCNA,PDE4D,PDYN,PHLDA1,PLAT,PLAU,PLPP3…
HGF		growth factor	Activated	2.248	2.83e-19	18.5482	A2M,ABCC6,ACKR3,ACTA2,AHR,AKAP12,AKAP13,ANP32A,ARPC5,ATF3,BAG2,BCL2,BIRC3,BMP2K,CALCRL,CALM1 (includes others),CASP10,CAV1,CCL2,CCN1,CCN2,CCNE2,CCNF,CCNG2,CDC20,CDC25C,CDC45,CDC6,CDKN2C,CNTFR,COL4A1,CRY1,CRYAB,CSF1,CXCL8,DDX11,DDX21,DOK4,DOK5,DUSP4,DUSP6,DYRK1A,EDA,EDN1,EGR1,ERRFI1,ETS1,FAM3C,FANCG,FEN1,FLT1,FNDC3A,FOS,FOSL1,GBA,GEM,GMNN,GRB14,HBEGF,HELLS,HES1,HK2,HOMER1,IGFBP3,INHBA,IRF8,ISG15,I…
MRTFB		transcription regulator	Activated	4.872	4.63e-16	15.3344	ACTA1,ACTA2,ACTB,ACTG1,ADM,AMOTL2,ANKRD1,ARID5B,CALD1,CCN1,CCN2,CDC42EP3,CNN1,CNN2,DDAH1,DIAPH3,EDN1,EGR1,EGR3,ETV6,FADS2,FILIP1L,FJX1,G0S2,GADD45A,GAS2,GPR37,IGFBP5,INHBA,MAFK,MAP2,MAPK13,MYH9,NUAK1,P2RY1,PTGS2,RAMP1,RUNX1,S1PR1,SDC2,SELENOP,SERPINE1,SGK1,SH3BP4,SH3D19,SLC35D3,SLC6A4,SORBS1,SRF,SYNPO2,TAGLN,TGFB2,THBS1,TLE1,TST,VCL,YPEL1,ZFPM1
F2		peptidase	Activated	5.878	9.35e-16	15.0292	ACTA2,ALDH1B1,ANGPT1,B4GALT1,BIRC3,CAD,CALD1,CCL2,CCN1,CCN2,CDC6,COL4A1,COTL1,CTPS1,CX3CL1,CXCL8,DHRS9,DOK5,DUSP1,EDN1,EDNRB,EGR1,ELL2,ETS1,F2RL1,FHL1,FLT1,FOS,FOSL1,FOSL2,HAS2,HBEGF,HIVEP1,IER2,IER3,IGF1R,IGFBP5,JUNB,KLF6,LBH,LMCD1,MAP3K5,MTSS1,MYC,MYH11,MYH9,NOS3,NR4A3,NUAK2,PDGFA,PDGFB,PLAT,PTGS2,RCAN1,RELB,SAMD4A,SDC4,SERPINE1,SLC12A7,SLC16A5,SLC2A3,SLC7A1,SPOCD1,SRF,TENT5A,TFPI2,TGFB2,THBS1,…
PGR		ligand-dependent nuclear receptor	Activated	3.715	2.3e-15	14.6383	ADARB1,AKAP13,AMD1,AR,ATP1B1,BIRC3,CALD1,CCNB2,CDC20,CDC6,CDKN1C,CEBPD,CSRP1,CXCL8,DDX21,DPYSL2,EDN1,EGFR,EIF5B,ELL2,ENC1,EPAS1,F2RL1,FOS,GATA3,HBEGF,HES1,HPCAL1,HSPA2,IER3,IGFBP5,IRS2,KLF4,KLF5,KRT18,LIG1,MSX2,MTSS1,MYC,NDRG1,NEDD9,NT5C2,P4HA2,PACSIN1,PAPSS2,PCNA,PDGFA,PHF21A,PLAU,PRLR,PRRX1,PTGS2,PTP4A1,RAB9A,RASGRP2,RUNX1,SDC1,SELENOP,SERPINB8,SGK1,SLC31A2,SLC7A5,SLC9A3R1,SNAP25,SNPH,SPRY2,STA…
TREM1		transmembrane receptor	Activated	4.112	6.3e-15	14.2007	ACKR3,ADRB2,ARRDC4,ATF3,ATP1B1,BCL2,CD274,CENPU,CSF1,CXCL8,DTL,DUSP4,EDN1,EGR1,EGR2,EGR3,EIF2AK3,ELOVL7,FABP3,FERMT2,FNDC3A,FOSL1,GADD45B,GEM,GIPR,HBEGF,HECW2,HES1,HES4,HOMER1,IL6R,INHBA,ISG15,LPL,MAD1L1,MAFF,MFN2,MT1E,NFKB2,NRIP3,PALM2AKAP2,PHLDA1,PLAC8,PLCXD1,PLD1,PLEKHF2,PLPP3,PTGS2,PTTG1IP,RCAN1,RHOBTB3,RRAD,SCG5,SLC1A3,SPRY2,SYNJ2,TFPI2,THBS1,TIFA,TMEM158,WNT5A,YRDC
EPAS1	-0.691	transcription regulator	Activated	2.706	9.8e-15	14.0088	ADM,AKAP12,ALDOC,BBC3,BCL2,BHLHE40,BIRC3,CAT,CAV1,CCN1,CCN2,CD274,CDCP1,CEMIP,CHMP2B,CKMT2,CLDN1,CNKSR2,CYBRD1,DECR2,DGAT2,EDN1,EGFR,EGLN3,FABP2,FAM13A,FHL1,FLT1,FMO5,FOS,GADD45B,GBE1,GCHFR,GJA1,H2AC6,IGFBP3,IGFBP5,IRS2,ITPR1,LDLR,LPL,MAFF,NAMPT,NDRG1,NEAT1,NEK8,NFIL3,NOS3,NRARP,P2RY1,PCDH10,PDGFB,PIK3CA,SERPINE1,SLC29A1,SLC2A3,SLC40A1,SLC6A8,SLC7A5,SOX9,SPHK1,SREBF1,TGFA,TNFAIP3,TNFRSF11B,UGP2,V…
CREB1		transcription regulator	Activated	5.128	5.26e-14	13.279	ABCA1,ADM,AKAP1,AKAP13,AKT3,ARHGAP33,ATF3,ATP1A1,BCL2,BDNF,BHLHE40,CALB2,CALN1,CAPN5,CCN1,CCNA1,CCNB2,CD9,CDH10,CDH8,CDK19,CEBPD,CNN1,CPT1A,CSRNP1,CXCL8,CYP11A1,CYP46A1,DOK4,DUSP1,ECEL1,EDN1,EGR1,EGR2,ERRFI1,ETV3,ETV6,FABP2,FGL2,FLT1,FOS,FOXO3,FRAT1,FRMD6,GADD45A,GADD45B,GADD45G,GEM,GFRA1,GPR3,GPR63,HAS2,HOMER1,HPCAL1,IER2,IER3,IGSF9B,INHBA,IRS2,JUNB,KLF4,KLF5,KLF7,LDLR,LITAF,LPL,MCAM,MCL1,MCM5,M…
AGT		growth factor	Activated	4.026	1.25e-13	12.9031	ACE2,ACTA1,ACTA2,ADAM12,ADM,ANGPT1,ANXA1,ANXA3,ATF3,ATP1A1,ATP1B1,ATP2B1,BCL2,BDNF,BMP6,BOK,CAT,CAV1,CCL2,CCN2,CCNE1,CCNE2,CIT,COL4A1,COLEC10,CREB5,CXCL8,CYP2J2,DUSP1,EDN1,EDNRB,EGFR,EGR1,ENG,ERRFI1,ETS1,FLT1,FOS,FOXO3,FRAT2,GAS2,GCH1,GFPT1,GJA1,HAS2,HBEGF,HES1,HEY1,HSD3B2,IDH1,IGF1R,IGFBP3,IGFBP5,ITGA2,KCND3,KITLG,KLF5,LATS2,LDLR,LIMD2,LPP,MAP2,MGST1,MSMO1,MXD4,MYB,MYC,NAMPT,NDRG1,NFKB2,NGF,NOS3…
Mek		group	Activated	4.189	8.14e-13	12.0894	ABCE1,BCL2L11,BMF,CCN2,CD200,CDCA7,CDCP1,CRYAB,CXCL8,DDX21,DNMT3B,DSCC1,DUSP4,DUSP5,DUSP6,EGR1,EGR2,EGR3,EPAS1,EPHA2,EPHB2,ERBB3,ETS1,ETV4,ETV5,FOS,FOSL1,HAS2,HOMER1,IER2,IER3,JUNB,LYAR,MAFF,MANSC1,MCL1,MYC,NES,NGF,NPPB,NR4A1,OSBPL8,PHLDA1,PLCD1,PLPP3,PPARGC1A,PTGS2,RABGGTB,RND3,ROCK1,ROCK2,RUNX1,SACS,SEMA3C,SEMA6A,SERPINE1,SPRY1,SPRY2,SPRY4,STON1,TG,THBS1,TNFAIP3,VEGFC
MRTFA		transcription regulator	Activated	4.183	1.06e-12	11.9747	ACTA1,ACTA2,ACTB,ACTC1,ACTG1,AMOTL2,ANKRD1,ARPC4,CCN1,CCN2,CDC42EP2,CDC42EP3,CNN1,CNN2,DDAH1,DIAPH3,EDN1,EGR1,EGR3,ETV6,FABP3,FADS2,FOS,FSCN2,G0S2,GADD45A,GAS2,MAFK,MAP2,MAPK13,MYH11,MYH9,NPPA,NPPB,P2RY1,PTGS2,RAMP1,RUNX1,S1PR1,SELENOP,SERPINE1,SGK1,SLC1A2,SLC35D3,SLC6A4,SORBS1,SRF,SYNPO2,TAGLN,TGFB2,THBS1,TST,VCL,YPEL1,ZFPM1
ESR2		ligand-dependent nuclear receptor	Activated	2.627	1.41e-12	11.8508	A4GALT,ABCA1,ACTC1,ADORA1,AK7,AKAP1,AKAP12,ANK1,AQP3,AR,ARID5B,ARRDC4,ASB2,ATF3,ATP2B1,BBC3,BCL2,CAV1,CCL2,CCN2,CDKN1C,CEBPD,CHST15,CLDN1,CLIC5,CNN1,CNNM1,COL16A1,CXCL8,CYP11A1,DDAH1,DDB2,DKK1,EDN1,EGFR,EGR1,EGR3,EHMT2,EYA4,F2RL1,FAM110C,FHL1,FOS,FOXO3,GADD45B,GYG1,HSPA2,IGF1R,IGFBP3,IP6K3,ITGA2,JUNB,KCNQ5,KLF4,KLHL38,KRT8,LOXL4,LPL,LRATD1,LRRN3,MAP2K6,MAPK4,MEGF10,MKI67,MPP7,MYC,MYCL,MYH3,NDRG1,…
GPER1		G-protein coupled receptor	Activated	2.147	8.78e-12	11.0565	ACTA2,ASAH1,ATF3,BHLHE40,CCN1,CCN2,CEBPD,DUSP1,DUSP4,DUSP5,EDN1,EGR1,ERRFI1,FOS,IER2,ITPRIP,MT1X,MT2A,MYC,MYH11,PPP1R15A,RASD1,SFRP2,TAGLN,TNFAIP3,TUFT1,ZFP36
PRKCD		kinase	Activated	4.015	2.41e-11	10.618	ABCA1,ARHGAP32,ARID3B,BCL2,BIRC3,CCL2,CCNE1,CEMIP,CX3CL1,CXCL8,DUSP6,EPOR,ERCC6L,FEM1B,FOS,FOSL1,FOSL2,FZD1,GEM,HJURP,IL1RN,ITPR3,JCAD,JUNB,KLF5,KLF6,LBH,LDLR,LIPG,MCL1,MYC,NAV2,NES,NFKB2,NOCT,NR4A1,PALMD,PDCD4,PLSCR1,PPP1R15A,PTCH1,PTGS2,PTPN6,RCAN1,RELB,SERPINE1,SMAD6,SPHK1,SPRY1,TNFRSF11B,TUBB2A,UGCG,VCAM1,ZFP36
ERK		group	Activated	4.476	3.05e-11	10.5157	ABCA1,ACTA2,ACTN1,ADGRG6,BCL2,BCL2L11,BMF,CAV1,CCL2,CCN2,CCNE1,CEBPD,CXCL8,CYP1A1,DNMT3B,DPYSL2,DUSP1,DUSP4,EDN1,EGFR,EGR1,EGR2,EPAS1,EPHA2,ETS1,FAS,FOS,FOSL1,FOSL2,FOXO3,HBEGF,HEY1,HEY2,HOMER1,IER3,INPP1,JUNB,KLF10,KLF5,KRT18,LDLR,MAFF,MCAM,MCL1,MYC,NDRG1,NOTCH3,PDK4,PLAU,PTGS2,RGS4,ROCK1,SERPINE1,SORT1,STK11,TGFA,TGM2,THBS1,TNFAIP8,TRPC3,UGCG,VASP,ZFP36,ZFP36L1
IL1B		cytokine	Activated	4.24	3.71e-11	10.4306	A2M,A4GALT,ABCB11,ACTA2,ADAMTS3,ADM,ADRB2,AMPD3,ANGPT1,ANKH,ANXA1,ATF3,ATF4,ATP1A1,BBC3,BCL2,BIRC3,BMF,C19orf25,CASP10,CAT,CAV2,CCL2,CCN2,CD274,CEBPD,CHST6,CLIP2,CMPK2,CRYAB,CSF1,CSRNP1,CX3CL1,CX3CR1,CXCL8,CYP11A1,CYP1A1,DBP,DUSP1,DUSP5,E2F2,EDN1,EGLN3,EGR1,ENG,EPAS1,ERRFI1,F2RL1,FAS,FLT1,FOS,FOSL1,G0S2,GADD45A,GADD45B,GATA3,GCH1,GCHFR,GEM,GGT1,GJA1,HAS2,HBEGF,HERC5,HES1,HK2,HOMER1,IER2,IER3,IFI1…
RAF1		kinase	Activated	2.971	6.75e-11	10.1707	AKAP12,AMD1,ANKRD1,ANKRD2,ANXA1,AP2B1,BCL2,BCL2L11,CASP9,CDC6,CDON,CLDN1,CRYAB,DUSP2,DUSP4,DUSP5,DUSP6,EGR1,EGR3,FAM13A,FAS,FOS,HBEGF,HPCAL1,IER2,IER3,IGF1R,IGFBP3,ITGA2,LAD1,LPGAT1,MCF2L,MGAT5,MKI67,MYC,NGF,NINJ1,NPPA,OCLN,OSMR,PC,PHLDA1,PLAT,PLAU,PLD1,PNP,PTGS2,RND3,RPS6KA5,SDC1,SERPINB7,SMAGP,SPRY2,TFPI2,TGM2,TSC22D1,TSPOAP1,TUBB2A
EGF		growth factor	Activated	3.991	8.22e-11	10.0851	ACSL4,ACTN1,AMIGO1,ANGPT1,AQP3,AR,ARTN,ATF3,B4GALT1,BBC3,BCL2,CAV1,CCN1,CCN2,CCNE1,CDC25C,CDH4,CEBPD,CXCL8,CYP11A1,CYP1A1,DGKD,DUSP1,DUSP4,DUSP5,DUSP6,EDN1,EGFR,EGR1,EGR2,EGR3,EIF2AK3,ENAH,EPAS1,EPHA2,ERRFI1,ETS1,EZH1,FLT1,FOS,FOSL1,FSCN2,GADD45A,GAS1,GFPT1,GFPT2,GJA1,HAS2,HBEGF,HES1,HSD3B2,IDH1,IER2,IER3,IGF1R,IGFBP3,IGFBP5,INHBA,ITGA2,JUNB,KLF10,LIMK2,MAD1L1,MAP3K5,MCL1,MYC,NCOA2,NES,NEXN,NGF,N…
MAPK1		kinase	Activated	3.246	9.74e-11	10.0114	ADAM12,AKAP12,AR,ATF3,ATP1A2,ATP1B1,BCL11A,BCL2,BDNF,CAV1,CCL2,CCN2,CCNF,CDK19,CHST7,CRYBG1,CRYL1,CSGALNACT2,CXCL8,DEPTOR,DGKI,DUSP1,DUSP2,EGLN3,EGR1,EGR2,EHD1,ENDOD1,FBXO32,FCMR,FLNC,FOS,FOSL2,GATA3,GFOD1,GMNN,GRAMD1B,HERC5,HOMER1,IFI16,IFIT1,IGSF9B,IL1RN,IRS2,ISG15,JUNB,LAD1,LIG1,MAPK13,MAST3,MCL1,MKI67,MNS1,MYC,NPPA,NR4A1,OGFR,ORC1,OSBPL3,PARP12,PDGFB,PDLIM3,PITX2,PLAU,PLD1,PLSCR1,PRKG1,PTGS2,…
FGF2		growth factor	Activated	3.996	1.72e-10	9.76447	ACTA2,ADM,ANGPT1,AQP3,AR,ATF4,BBC3,BCL2,BDNF,CAV1,CCL2,CCN1,CCNE1,CRYAB,CSF1,CYP11A1,DKK1,DUSP6,EDNRB,EGFR,EGLN3,EGR1,EPAS1,EPOR,ERRFI1,ETS1,ETV4,ETV5,FAS,FLT1,FOS,FOSL1,FOXO3,FOXO4,GADD45A,GCH1,GJA1,GRIN2A,HAS2,HBEGF,HES1,HK2,IGF1R,IGFBP3,IGFBP5,INHBA,ITGA3,JUNB,LEF1,LRP5,MCAM,MKI67,MYC,NES,NOS3,NR4A1,PCNA,PDGFA,PDGFB,PITX2,PLAT,PLAU,PPP1R12A,PTGS2,RUNX1,SDC1,SDC2,SEMA6D,SERPINE1,SLC41A2,SOX9,SP…
NRG1		growth factor	Activated	2.459	2.28e-10	9.64207	ABCA1,ACTN1,AMOTL2,ANGPT1,ANKRD1,AR,ARPC4,ARTN,ATF4,BCL2,CAV1,CAVIN1,CCN1,CCN2,CCNE1,CDC20,CDH4,CDKN2C,CXCL8,DDAH1,DUSP1,DUSP4,DUSP6,EDN1,EGR1,EGR2,EGR3,EPHA2,ERBB3,ERRFI1,ETV5,EZH1,FOS,FSCN2,HES1,HK2,IER2,IER3,JUNB,LIMK2,LMO4,MCL1,MYC,NDRG1,NPPA,NR4A1,NR4A3,PDCD4,PDGFA,PGAM2,PLAU,PTGS2,RUNX1,SCHIP1,SERPINE1,SGK1,SLC2A3,TGFB2,TGM2,THBS1,TK1,TNFAIP1,VCL,VEGFC,ZFP36,ZNF33B
SRF	1.659	transcription regulator	Activated	5.093	4.72e-10	9.32606	A2M,ABRA,ACTA1,ACTA2,ACTB,ACTC1,ACTG1,AKAP12,AMD1,ANKRD1,ARHGAP20,BCL2,BCL2L11,CALD1,CAP1,CCN2,CEBPD,CLDN1,CNN1,CNN2,CSRP1,DSTN,DUSP5,EGR1,EGR2,EGR3,ETS1,FERMT2,FHL1,FILIP1L,FLT1,FOS,FOSL1,G0S2,GADD45A,GADD45G,GCH1,IER2,JUNB,LBH,LDLR,LMCD1,LMOD1,LPL,MALAT1,MAP3K14,MAPK13,MCF2L,MCL1,MGST1,MYB,MYH11,MYH9,MYL1,MYO1B,MYO1E,NECTIN1,NPPA,NR4A1,ODF2L,OPHN1,PTGS2,RAMP1,RND3,SEMA6D,SERPIND1,SLC6A4,SRF,SVI…
EDN1	0.826	cytokine	Activated	4.903	6.18e-10	9.20901	ACTA1,ACTA2,ACTB,ADAM12,ADAM19,ANXA1,BAG2,BCL2,CALCRL,CCL2,CCN1,CCN2,COL4A1,CXCL8,CYP11A1,EDN1,EDNRB,EGFR,EGR1,EIF3J,ENAH,ERRFI1,FOS,FOSL1,GJA1,HBEGF,HEY1,INHBA,ITGA2,ITGB1BP2,JUNB,MAP2K1,MCAM,MYC,NPPA,NPPB,OLR1,PDGFA,PLAU,PTGS2,SDC1,SERPINE1,SLC1A2,SOX5,TBX5,TGM2,THBS1,TIMP3,TPM3,TPM4,VCAM1,VCL,VEGFC
IGF1		growth factor	Activated	2.214	1.25e-09	8.90309	A2M,ABCA1,ACTA1,ACTA2,ADM,AKR1C1/AKR1C2,BBC3,BCL2,BCL2L11,BDNF,BHLHE40,BIRC3,CCN1,CCN2,CCNE1,CCNG2,CEBPD,CNN1,CSF1,CXCL8,CYP11A1,DUSP1,DUSP6,DYRK1B,EDN1,EGR1,EGR2,EPAS1,ERRFI1,ETV6,FBXO32,FJX1,FOS,GADD45A,GADD45G,GPD1,IER2,IER3,IGF1R,IGFBP3,IGFBP5,IRS2,ITGA3,JUNB,KAT2A,KLF6,LPL,MAFG,MAK16,MCL1,MKI67,MXI1,MYB,MYC,MYH11,NFE2,NPPA,NR4A1,NTRK2,OCLN,OSBPL7,OSMR,PCNA,PCOLCE,PDYN,PHLDA1,PIM1,PLAU,PRLR,P…
NFKBIA		transcription regulator	Activated	2.342	1.84e-09	8.73518	A2M,ACKR3,AMPD3,ANKRD1,BCL11A,BCL2,BIRC3,BOK,CARD10,CCL2,CCL21,CCNE2,CDC45,CDC6,CDH3,CEBPD,CRYAB,CSF1,CTNNA1,CX3CL1,CXCL8,CYP7B1,DUSP6,FAS,FOS,GADD45A,GADD45B,GADD45G,GCH1,HES1,HEY1,HK2,IER3,IFI16,IL1RN,ISG15,ITGA2,ITGA3,ITPR1,JRK,JUNB,KLF5,KRT18,KRT8,LIMA1,LITAF,MSH2,MXD4,MYC,NFKB2,NGF,NID1,NINJ1,NOCT,NOS3,NPPA,NR4A1,NR6A1,PCNA,PDGFA,PICALM,PIM1,PLAT,PLAU,PTGS2,PTX3,RABEP2,RCAN1,RELB,RGS4,ROCK1,…
NGF	2.73	growth factor	Activated	2.71	2.61e-09	8.58336	A2M,ADM,ATF3,BBC3,BCL2,BCL2L11,BDNF,CAV1,CRYAB,DLG4,DPYSL5,DRD2,DUSP1,DUSP4,DUSP6,E2F2,ECEL1,EGFR,EGLN3,EGR1,EGR2,EPAS1,ERRFI1,ETV4,ETV5,FAS,FOS,FOSL1,FOSL2,GADD45A,GCH1,GRIN2A,ITGA2,JUNB,LDLR,LRRFIP1,MAFK,MAP2,MAP3K12,MYC,NAB2,NR4A1,PPP2R2C,RGS4,SEMA6D,SH3RF1,SLC40A1,SLC41A2,SNAP25,SORT1,STOM,TNFRSF12A,TRIO,TRPV4,WNT4,WNT5A,WT1
Akt		group	Activated	3.401	6.12e-09	8.21325	A2M,ACTA2,ADM,ANGPT1,ANKRD1,ANKRD2,AQP3,AR,ATF4,BBC3,BCL2,BCL2L11,BHLHE40,BMF,CCL2,CCN2,CD274,CDKN1C,CPT1A,CXCL8,E2F2,EGFR,EGR2,EPAS1,ERBB3,ETS1,FAS,FBXO32,FOS,FOSL1,FOXO3,GLI2,HES1,HK2,IER3,IGF1R,LEF1,LPL,MAP2,MCAM,MCL1,MFN2,MT1X,MT2A,MYB,MYC,NDRG1,NES,NFIL3,NPPA,NRP2,PCNA,PDK4,PPARGC1A,PRDM16,PTGS2,PTX3,RASD1,SEMA6D,SERPINE1,SGK1,SLC1A2,SOX9,THBS1,VCAM1,WT1
NFkB (complex)		complex	Activated	2.961	6.74e-09	8.17134	A2M,ACKR3,ADM,AHR,ALDH1B1,ANKRD1,AQP1,ATF3,B4GALT1,BAG2,BBC3,BCL11A,BCL2,BDNF,BIRC3,CAMK2D,CARD10,CASP9,CCL2,CCN1,CCN2,CCNB2,CD274,CEBPD,CLIP2,CREB3,CSF1,CX3CL1,CXCL8,DBP,DOK5,DRD2,DTX3,DUSP2,DUSP5,EDN1,EDNRB,EGFR,EGR1,ELL2,EPAS1,ETS1,F2RL1,FAS,FGF5,FOS,G0S2,GADD45A,GADD45B,GATA3,GCH1,GFPT2,GLI2,HAS2,HERC5,HIP1,HIVEP1,IER3,IL1RN,ISG15,ITPR1,JUNB,KCND3,KIT,LITAF,MCL1,MSH2,MSX2,MTSS1,MYC,NAMPT,NFKB…
miR-6846-5p (and other miRNAs w/seed GGGGGCU)		mature microRNA	Activated	4.304	8.28e-09	8.08197	ABTB2,ADGRL1,ADORA1,AMOTL2,ANO8,AQP3,ARHGAP33,ASAP3,ATP1A3,BHLHE40,BOK,BORCS6,BTBD2,C11orf21,C16orf74,C1QTNF1,C2orf81,C3orf18,C9orf16,CACNA2D2,CACNG4,CALB2,CALN1,CC2D1A,CCNG2,CDC42EP4,CDH4,CNN1,CNNM3,COTL1,CTDSP1,CTIF,CYB561,DLG4,DOK7,DOT1L,DPYSL5,DTX3L,DUSP2,DUSP8,E2F2,EFNB3,EGR3,ELFN1,ELMOD3,ETV4,EXOSC5,EXTL1,FAM53B,FAM83G,FCMR,FHL3,FLNC,FOSL1,FOXO4,FOXP4,GAL3ST4,GALNT10,GAS2L1,GAS8,GATA5,GBA,G…
P38 MAPK		group	Activated	2.678	8.34e-09	8.07883	ABCA1,ANGPT1,ANK1,ATF3,BBC3,BCL2,BDNF,CAV1,CCL2,CCN2,CCNE1,CCNF,CCNG2,CEBPD,CXCL8,CYP1A1,DDB2,DUSP1,EDN1,EDNRB,EGR1,EGR2,ETS1,FAS,FBXO32,FGF10,FOS,GDI1,GJA1,HAS2,HBP1,HOMER1,IER3,IGFBP5,IL1RN,INHBA,JUNB,KLF4,KLF5,MCL1,MSH2,MYC,MYH11,MYH3,NFATC4,NGF,NOS3,NOTCH3,NPPA,NPPB,NR4A1,NR4A3,OCLN,PCNA,PLAU,PPARGC1A,PTGS2,RCAN1,RGS4,RND3,RRAD,RUNX1,SDC2,SERPINE1,SGK1,SLC6A2,SMAD3,SORCS3,SRF,TGFA,THBS1,TIMP3…
NORAD		other	Activated	2.357	1.09e-08	7.96257	BHLHE40,CCN1,CCN2,COL4A1,FSTL3,GADD45B,IGFBP3,JUNB,LMCD1,PDGFA,PPP1R13L,SDC1,SGK1,SMAD6,SPOCK1,TAGLN,THBS1,TNFRSF12A
miR-3083-5p (and other miRNAs w/seed GGCUGGG)		mature microRNA	Activated	2.617	1.41e-08	7.85078	ABHD14A,ABHD6,ABRA,ADGRL1,ADRB3,AKNA,ALDOC,AMOTL2,ANKRD2,APCDD1,ARID3B,ASAP3,ATOH8,ATP6V0E2,B3GNTL1,BBC3,BBS5,BORCS6,BSN,C10orf67,C11orf21,C14orf180,C19orf25,C3orf18,CALN1,CBX2,CC2D1A,CCDC24,CDC42BPG,CDH4,CHST3,CHST6,CNN1,CNR1,CNTFR,CORO2B,CRTC1,CX3CL1,DNASE2,DPYSL5,DTNA,DUSP8,EFHD2,EFNB3,EME1,EPSTI1,FAM110C,FBLIM1,FBXW9,FLNB,FLNC,H2BC18,HAP1,HES2,HIP1,IGFBP5,ILK,ITGA3,JADE2,KAT2A,KCNK3,KCNMB1,KI…
BDNF	2.136	growth factor	Activated	2.661	1.5e-08	7.82391	ADRB2,AR,ATP1A3,BCL2,BCL2L11,BDNF,BHLHE40,CALB2,CAMK2A,CAV2,CCN1,CNR1,CSPG4,DNAJB5,DRD2,DUSP1,DUSP4,DUSP6,EGR1,EGR2,EGR3,ELOVL6,EPB41L2,FLNB,FOS,FRMD6,GRB14,GRIN2A,HIVEP1,HOMER1,HSD17B12,HSPA2,HSPA4L,IFRD1,ITPR1,KIF1B,KLF10,LYPD1,MALAT1,MYH3,NAB2,NPAS4,NR4A1,NR4A3,NTRK2,PALMD,PCNA,PDE1A,PDLIM5,PLXNB2,RGS4,RYR3,SBK1,SEMA3E,SERPINH1,SFR1,SFRP2,SH3BGRL2,SNAP25,SPRY2,SST,STXBP1,TAGLN,THBS1,THRA,TNFRS…
miR-6762-5p (and other miRNAs w/seed GGGGCCA)		mature microRNA	Activated	3.742	2.03e-08	7.6925	ABCB8,ABHD14B,ACOT11,AIF1L,ANKMY1,ARHGAP25,ARPC4,ATP1A3,B4GALT1,BMF,BRF1,C15orf39,C19orf25,C1RL,CACNG4,CALM1 (includes others),CALN1,CASP9,CCDC134,CDCA3,CDH4,CDPF1,CENPN,CNRIP1,CSDC2,CSPG4,CTDSP1,CYB561,CYB561A3,CYB5RL,DHRS13,DNAJA4,DOT1L,DUSP6,DYNLT3,EFHD2,EGR3,ENC1,EPHA2,FADS2,FAM107A,FAM155B,FAM53B,FAM83G,FBXO17,FOXP4,GALNT10,GAS2L1,HAP1,HES4,HRK,HS6ST1,IL17RD,ILK,ITGA3,JADE2,KAT2A,KCNJ6,KLF10…
miR-486-3p (and other miRNAs w/seed GGGGCAG)		mature microRNA	Activated	3.75	2.4e-08	7.61979	A4GALT,ABCB8,ABHD14B,ADAM19,ADCK1,ADGRL1,ADRA1D,AHDC1,AMHR2,ANP32A,AR,ARPC4,ASB16,ATP1A3,BAALC,BBS4,BBS5,BRF1,C14orf180,CACNA2D2,CALN1,CDC42EP4,CNTFR,CSRNP1,CTDSP2,CYB5RL,CYBC1,DDX11,DERL3,DHRS9,DIRAS1,DNAJC25,DOK4,DTX3,DUSP2,DUSP5,DUSP8,E2F2,ECEL1,EDA,EFHD2,EFNB3,EPOR,FAM102A,FAM155B,FAXDC2,FCMR,FOSL2,FOXO4,FYN,GAL3ST4,GBA,GDI1,HAP1,HAUS5,HEMK1,HES2,HES4,HS6ST1,HTRA3,IFT46,IGF1R,LARGE1,LRATD1,LR…
Pkc(s)		group	Activated	2.598	2.63e-08	7.58004	ABCA1,ACTA2,ADM,AHR,AQP3,ATF3,BCL11B,BCL2,BCL2L11,BDNF,BIK,CCL2,CCN1,CCN2,CDC6,CLDN1,CNN1,CPT1A,CXCL8,CYP1A1,DBP,DUSP1,EDN1,EGFR,EGR1,EGR2,FAS,FOS,FOSL1,GADD45A,GADD45B,JUNB,KLF6,KRT8,LIPA,MAD1L1,MAFK,MAP3K5,NR4A1,NR4A3,PHLDA1,PLA2G6,PPP1R15A,PTGS2,RGS2,SERPINE1,SLC1A2,SLC6A2,SLC6A4,SLC6A9,STC1,TAGLN,VCAM1
Nfat (family)		group	Activated	4.165	2.63e-08	7.58004	ATF3,B4GALT1,BCL2,CALD1,CCL2,CCN1,CX3CL1,CXCL8,DHRS9,DLG4,EGR2,ELL2,F2RL1,FAS,FHL1,HBEGF,ITPR1,KLF6,LBH,NPPB,PDGFA,PDGFB,PTGS2,RCAN1,RELB,SAMD4A,SDC4,SERPINE1,SLC7A1,SPOCD1,TGFB2,VCAM1
IKBKB		kinase	Activated	2.756	2.72e-08	7.56543	ABCA1,AMPD3,ANKRD1,ATF3,BCL2,BIRC3,CCL2,CCN2,CCNE2,CDC6,CEBPD,CLDN1,CSF1,CX3CL1,CXCL8,CYP7B1,DUSP6,EDN1,EGR1,ETS1,FAS,FGF10,FOS,FOXO3,FYN,GADD45A,GCH1,HK2,IFI16,IL1RN,ILK,ISG15,JUNB,KIF20A,KLF5,KRT18,KRT8,LMNB1,MYC,NFKB2,NGF,NID1,NOCT,NOS3,NPPA,NR6A1,PLAU,PTGS2,PTK2B,PTX3,RABEP2,RCAN1,REL,RELB,SEMA3C,SGK1,SMURF1,TIMP3,TMEM176B,TNFAIP3,TNFRSF11B,TNFRSF1B,TRAF2,VCAM1
TEAD4	0.706	transcription regulator	Activated	2.584	3.52e-08	7.45346	ACTA1,ACTA2,ADM,ARID5B,CALD1,CAV2,CCN1,CCN2,CCNE2,DGAT2,EDN1,EGFR,FILIP1L,FJX1,FLT1,GATA3,GPR37,IGFBP5,JUNB,KLF8,NOTCH3,NUAK1,RCAN1,SDC2,SH3BP4,SH3D19,SLC2A3,TAGLN,TEAD4,THBS1,TLE1
SYVN1		transporter	Activated	2.041	3.82e-08	7.41794	ADAM9,AHR,AMOTL2,ASF1B,ATP1A1,BHLHE40,CALM1 (includes others),CAVIN1,CSPG4,CTPS1,CYB561,DUSP1,EPHA2,FANCG,FAS,HERC5,IGF1R,ITGA3,MCAM,MED25,MYOF,NDFIP2,NFKB2,OLR1,PLPP3,PODXL,PVR,SCARA3,SLC16A1,SLC27A3,SLC2A3,SLC39A10,SLC3A2,SLC43A2,SLC7A2,SLC7A5,STOM,TRERF1,ZC3HAV1
OSM		cytokine	Activated	4.291	6.2e-08	7.20761	A2M,ABCA1,ACTA2,ADAMTS3,ADGRG6,AHR,AKAP3,AKR1C1/AKR1C2,AMPD3,ANXA1,ANXA3,ARL4C,ARTN,ASAH1,ATF3,ATP13A3,BCL10,BCL2,BHLHE40,BMP10,CALB2,CAT,CCL2,CCNG2,CDC42EP4,CDH3,CDH8,CEBPD,CRY1,CTSV,CXCL8,DYRK3,EGR1,EPHB2,ERBB3,FMO5,FOS,FOSL1,GADD45G,GCA,GFPT1,GLE1,GRIN2A,HBEGF,HK2,HSPA2,HSPB3,IER3,IGFBP3,IL6R,JUNB,KIF5B,KLF10,LARGE1,LDLR,LITAF,LRRFIP1,MAP2,MCM7,MKNK2,MPP2,MT1X,MT2A,MYC,NAMPT,NOTCH3,NUAK1,OSMR,…
SP1		transcription regulator	Activated	3.269	6.79e-08	7.16813	ABCA1,ABHD2,ACTA2,ADRA1D,AKAP12,ALDH3A2,ANK1,ANKH,AR,ATF3,BAG2,BBC3,BCL2,BDNF,CAD,CAT,CAV1,CCL2,CCN2,CCNG2,CDC25C,CDC42BPG,CDKN2C,CEBPD,CRYAB,CXCL8,CYBRD1,CYP11A1,CYP7B1,DIAPH1,DIAPH3,DRD1,DRD2,EDA,EGFR,EGR1,ENG,EPOR,FAS,FGF10,FLT1,FOS,FOSL1,FYN,GJA1,GJD2,HAS2,HBEGF,HK2,IGF1R,IGFBP3,ITGA2,ITPR1,KCNQ3,KIT,KLF4,KLF6,KRT18,LDLR,LIPA,LPL,MAPK8IP1,MCL1,MFN2,MMP11,MYC,MYH11,NAB2,NDRG1,NES,NOS3,NPPA,PDG…
F7		peptidase	Activated	3.731	8.09e-08	7.09205	AR,CCN1,CCN2,CLDN1,CXCL8,EGR1,FGF5,FOS,FOSL1,GADD45A,HBEGF,IER2,KLF5,MYC,PTGS2,RND3,VCAM1,ZFP36
KDM3A	0.557	transcription regulator	Activated	2.993	8.15e-08	7.08884	ACTA2,ADM,CCL2,CCN1,CCN2,CD9,EDN1,ETS1,FLNC,FSTL3,KLF5,MCAM,MYC,MYH11,PCNA,SERPINE1,TAGLN
Calcineurin protein(s)		complex	Activated	2.137	1.04e-07	6.98297	ABRA,BCL2,BCL2L11,BDNF,CAMK2D,CKMT2,CTSV,CXCL8,DUSP1,EGR1,EGR2,FOS,ITPR1,KCNQ3,LIN7A,NFATC4,NFIL3,NPPA,NR4A1,NR4A3,PPARGC1A,PTGS2,RCAN1,RGS2,SERPINE1
PI3K (complex)		complex	Activated	3.114	1.04e-07	6.98297	ABCA1,ADAM12,ADRB2,ATF3,ATF4,BBC3,BCL2,BCL2L11,BIRC3,CCL2,CCN2,CCNE1,CCNG2,CD274,CXCL8,DKK1,DUSP1,ETS1,FBXO32,FOS,FOSL1,GATA3,GJA1,GLI2,HBEGF,HK2,IFIT1,IGF1R,IL1RN,IRF2,LEF1,LEFTY2,MAP2,MAP3K5,MCAM,MCL1,MT2A,MTHFD2,MYC,NFKB2,NOS3,NPPA,PDCD4,PIM1,PTGS2,RGS2,RND3,SAMHD1,SEMA6D,SERPINE1,SGK1,SLC12A6,SLC12A7,SOX9,SREBF1,SST,TAGLN,TGM2,THBS1,TNFAIP3,TRIM25,UGCG,VCAM1,WT1
Ige		complex	Activated	4.173	1.12e-07	6.95078	ABAT,ACSL4,ACTN1,ANXA1,AQP3,ASB2,BCL2,BCL2L11,CAV1,CCL2,CDK19,CMPK2,COBLL1,CX3CL1,CXCL8,DUSP2,DUSP4,DUSP6,EDN1,EGR1,EGR2,ERRFI1,ETV5,FAS,FLT1,FYN,GADD45B,HBEGF,HSD17B12,IER3,JAK2,JUNB,LRRC38,MALT1,MCF2L,MYC,NABP1,NFKB2,PDGFA,PDGFB,PIGZ,PIK3IP1,PLK3,PTGS2,PTPN6,PTPRG,PTX3,RAI14,RALGDS,RELB,ROCK2,RPS6KA3,RUNX1,SDC3,SEMA7A,SERPINB1,SPHK1,SPRED1,SRGAP3,STAT5A,TNFRSF11B,TNFRSF12A,TNFRSF1B,TPM3,TUBB6,U…
miR-6721-5p (miRNAs w/seed GGGCAGG)		mature microRNA	Activated	4.469	1.15e-07	6.9393	AIF1L,AKNA,AMHR2,ANP32A,APOBEC3C,ARL4C,ARRDC1,ASB2,ATG2A,ATP7B,BAALC,BBS5,BIK,BSN,C15orf39,C1orf35,C9orf16,CABLES2,CACFD1,CALM1 (includes others),CALN1,CAMK2A,CAPN5,CAPS,CCDC102A,CCDC61,CDC42EP4,CNNM4,CPSF4,CRTC1,CSF1,CSRNP1,CSRP1,CTDSP1,CTDSP2,CX3CL1,CX3CR1,DDIT4L,DDX11,DERL3,DHRS9,DIRAS1,DRD2,DTX3,DTX4,DUSP5,EAF1,EFHD1,EFHD2,EFNB3,FADS2,FAM102A,FAM155B,FNDC10,FOXP4,GABRA3,GAS8,GBA,HAP1,HAS2,HEG…
Tgf beta		group	Activated	2.952	1.25e-07	6.90309	ABCA1,ACTA2,ADAM12,ANKH,BCL2,BHLHE40,CCL2,CCN1,CCN2,CCNE1,COL12A1,COL4A1,CSF1,CX3CR1,CXCL8,EDN1,EGR2,ENG,FGF10,FOS,FSTL3,GADD45B,GATA3,GLI2,HEY1,IGFBP3,IGFBP5,IL1RN,ILK,INPP5D,ITGA2,JUNB,KLF10,LMCD1,MAFK,MMP11,MYC,NEDD9,NOS3,PDGFA,PDGFB,PFKFB4,PLAT,PLAU,PLPP3,PPARGC1A,PPP1R13L,PTGS2,RUNX1,RYR3,SDC1,SERPINE1,SGK1,SMAD6,SPOCK1,TAGLN,TGFA,THBS1,TIMP3,TNFRSF11B,TNFRSF12A,VCAM1,VTN
EGR1	2.441	transcription regulator	Activated	2.164	1.34e-07	6.8729	ACTA2,AR,ATF3,BCL2L11,CACNA1H,CASP6,CASP9,CAV1,CAVIN1,CCL2,CDC20,CSF1,CXCL8,DLG4,DUSP4,EGFR,EGR1,EGR2,ENPEP,FAS,FLT1,FOSL1,FYN,GADD45A,GADD45B,HBEGF,IGF1R,IL6R,JUNB,LDLR,MYB,MYC,NAB2,NDRG1,NR4A1,PDGFA,PLAU,PTGS2,RRAD,SERPINE1,SGK1,SV2C,THBS1,TOE1,VCAM1,WNT4
CREM		transcription regulator	Activated	2.125	1.64e-07	6.78516	ABCA1,ACTC1,ADRB2,ATF3,BCL2,BHLHE40,CCNA1,CREB3L4,CSRNP1,CXCL8,CYP46A1,DUSP1,DUSP4,EGR1,EGR2,ERRFI1,FOS,FRMD6,GADD45B,GJD2,IRS2,JUNB,KLF5,LDLR,MCL1,MKNK2,MNS1,MSMO1,MVK,NAB2,NFIL3,NR4A1,PDYN,PPP1R15A,SERTAD1,SIAH2,SIK1/SIK1B,SLC16A1,SST,THBS1
TEAD1		transcription regulator	Activated	3.284	1.81e-07	6.74232	ACTA1,ACTA2,ADM,ARID5B,CALD1,CCN1,CCN2,EDN1,FILIP1L,FJX1,GPR37,IGFBP5,LATS2,NPPA,NUAK1,PTGS2,PURB,SDC2,SH3BP4,SH3D19,TAGLN,TGFA,THBS1,TLE1
miR-1207-5p (and other miRNAs w/seed GGCAGGG)		mature microRNA	Activated	3.337	1.98e-07	6.70333	AARD,ABCB8,ACTN1,ADAM19,ADAMTS10,AHDC1,AIP,ANKH,APOBEC3C,APOBEC3F,ASAP3,ASTN2,B4GALNT1,BRF1,BSN,C10orf82,C16orf74,C19orf25,C2orf72,C3orf18,C9orf16,CACFD1,CAP1,CAPS,CBX2,CCDC102A,CCDC61,CDC42EP4,CDPF1,CIT,CNNM4,COTL1,CRTC1,CSDC2,CSF1,CSRP1,CTD_3193O1312,CTDSP1,CTDSP2,CX3CL1,CYP46A1,DDX11,DIRAS1,DTX3,DTX4,DUSP5,EFHD2,ELF4,ETV5,FAM155B,FAM53B,FOXO3,FOXO4,GABRA3,GIPR,HAP1,HES2,HES4,IGF1R,ILRUN,JADE2,…
ROCK		group	Activated	2.806	3.19e-07	6.49621	ACTA1,ACTA2,CAVIN1,CCL2,CCN2,CNN1,CXCL8,ETS1,FOS,LPP,MAFK,MYC,NOS3,NPPA,PPP1R12A,SORT1,SOX9,TAGLN,THBS1,VCAM1
TEAD3	0.859	transcription regulator	Activated	2.524	3.82e-07	6.41794	ACTA1,ACTA2,ADM,ARID5B,CALD1,CCN1,CCN2,EDN1,FILIP1L,FJX1,GPR37,IGFBP5,NUAK1,SDC2,SH3BP4,SH3D19,TAGLN,THBS1,TLE1
AR	-1.001	ligand-dependent nuclear receptor	Activated	3.356	4.25e-07	6.37161	ABCA1,ACTA1,ACTR3,ADM,AMD1,AMHR2,ANKRD1,AQP3,AR,ATP1A3,B4GALNT1,BMF,CA5B,CAMK2A,CAV1,CAV2,CCNA1,CDC25C,CDT1,CHTF18,CIT,CSRP3,CUX2,CYP11A1,DYRK1A,EDN1,EDNRB,EGFR,EGR1,EPAS1,ERBB3,ESPL1,FEN1,FGF10,GDI1,GJA1,GPD1,HSD3B2,HSPH1,IGF1R,IGFBP3,IGFBP5,ITGA2,KIF22,KITLG,LMOD1,LRATD1,MCM2,MCM4,MRAS,MSMO1,MT1X,MTHFD2,MYB,MYC,MYO1B,MYOZ2,NDRG1,NMRK2,NUSAP1,OCLN,PDGFA,PDYN,PKMYT1,PLAT,PLAU,PTCH1,RAB3C,SCN5A,SE…
miR-296-5p (miRNAs w/seed GGGCCCC)		mature microRNA	Activated	2.312	4.29e-07	6.36754	ABCB8,ACTN1,ADAMTS10,AIF1L,AMIGO1,ARID3B,ARPC4,ASB11,BBC3,BCL2,BMF,BOK,BSN,C14orf180,C19orf25,C3orf70,CACFD1,CACNG6,CBARP,CDC42EP2,CENPM,CGN,CNN1,CRTC1,CRYL1,CSDC2,CTDSP1,CTNS,CYB5RL,CYP11A1,DERL3,DIRAS1,DOK7,DYRK1B,E2F2,EFHD2,FAM171A2,FAM222A,FAM43A,FAM53B,FHL3,FZD5,GADD45G,GBA,GPD1,GPR3,IGDCC3,ITGA3,KCNK3,KRT80,LITAF,LLGL1,LMOD1,LRRC38,MAFG,MAP4K2,MAPK13,MVB12B,NECTIN1,NME3,NUAK2,NYNRIN,P2RX6,P…
IKBKG		kinase	Activated	2.379	5.02e-07	6.2993	ACTA1,AMPD3,BBC3,BIRC3,CEBPD,CSF1,CX3CL1,CXCL8,CYP7B1,DUSP6,EPAS1,FOS,GCH1,HK2,IFI16,IL1RN,ISG15,JUNB,KLF5,NFKB2,NGF,NID1,NOCT,NPPA,NR6A1,PTX3,RABEP2,RCAN1,RELB,SEMA3C,SGK1,TG,TMEM176B,TNFAIP3,TNFRSF1B,TPO
miR-328-5p (and other miRNAs w/seed GGGGGGC)		mature microRNA	Activated	3.11	5.83e-07	6.23433	ABHD8,ADAMTS10,AIP,ANO8,ARHGAP32,ARHGAP33,ARHGAP6,ARL4C,ARPC4,ATP1A3,BBC3,BRF1,BRSK1,C11orf21,C9orf85,CALB2,CALN1,CAVIN1,CDC42EP4,CDH4,CNN1,CNTFR,COLQ,CROCC,CRTC1,CSRNP1,CTIF,DEDD2,DIRAS1,DOK7,DTX3,DTX3L,DUSP8,E2F2,EFHD2,EFNB1,EFNB3,EGR3,EPOR,ERCC6L,ERMAP,ETV4,FADS2,FBXO17,FOXP4,FSTL3,GADD45B,GAL3ST4,GALNT10,GALNT14,GAS8,GATA5,GBA,GDI1,HAP1,HES2,HES4,HPCAL1,HRK,INPP5D,ISYNA1,JADE2,JUNB,KCNC3,KCNJ…
miR-149-3p (and other miRNAs w/seed GGGAGGG)		mature microRNA	Activated	4.036	6.88e-07	6.16241	ABCB8,ABHD14B,ADAM19,ADAM21,ADGRL1,AHDC1,AIF1L,ANKS1B,APCDD1,AR,ARID3B,ARL5A,ARPC4,ASF1B,ATP6V0E2,B4GALT1,BOK,C10orf67,C11orf45,C16orf74,C1orf198,CACFD1,CACNA2D2,CACNG4,CALN1,CASP10,CDC42EP4,CENPM,CHST3,CHST6,CIC,CNNM1,CNNM3,CNTFR,CORO2B,CRTC1,CSDC2,CTDSP1,CTIF,CYHR1,DBP,DDAH1,DDX11,DERL3,DLG4,DTX4,DUSP2,DUSP8,DYRK1B,EFHD1,EFHD2,EFNB1,EFNB3,EHMT2,FADS2,FAM155B,FOSL1,FOSL2,FOXO4,FOXP4,GDI1,GIPR,GP…
TEAD2		transcription regulator	Activated	2.668	7.92e-07	6.10127	ADM,ARID5B,CALD1,CCN1,CCN2,CCNF,EDN1,FILIP1L,FJX1,GPR37,IGFBP5,MCM6,NUAK1,SDC2,SH3BP4,SH3D19,TAGLN,THBS1,TLE1
ATF4	0.711	transcription regulator	Activated	2.303	7.95e-07	6.09963	ABCA1,ANKRD1,ARHGAP24,ATF3,ATF4,ATP1A2,BBC3,BCL11A,CCL2,CPT1A,CSRP3,CYP27A1,EDN1,FAM102A,FYN,GADD45A,GCH1,IGFBP5,IRAK1BP1,KLF4,MCL1,MGST1,MT2A,MTHFD2,NDRG1,OSMR,PEG3,PPP1R15A,PSPH,PTGS2,PTX3,SH3RF3,SLC38A1,SLC38A2,SLC39A14,SLC3A2,SLC6A9,SLC7A1,SLC7A5,SREBF1,SST,TGFB2,TNFRSF11B,TNFRSF12A
IFNG		cytokine	Activated	2.596	8.11e-07	6.09098	A2M,ABCA1,ACTA2,ACTB,ADCY7,ADGRG2,ADM,ADORA1,AHR,AIF1L,AQP1,ARAP2,ATF3,ATF4,ATP1A1,ATP1B1,AUTS2,BBC3,BCL2,BCL2L11,BDNF,BIRC3,BMF,BMP6,BTN3A2,CALB2,CASP10,CASP6,CASP9,CAT,CAV1,CCL2,CCN2,CCNA1,CD200,CD274,CDC20,CEBPD,CERS6,CHST3,CHST7,CLIC5,CLIP2,CMPK2,CNR1,CSF1,CTSV,CX3CL1,CX3CR1,CXCL8,CYB561,CYP11A1,CYP27A1,DBP,DDB2,DEPP1,DKK1,DLG4,DTX3L,DUSP1,DUSP4,DUSP5,E2F2,EDN1,EDNRB,EGLN3,EGR1,EGR2,EGR3,EPOR…
LEP		growth factor	Activated	2.076	9.81e-07	6.00833	ABCB11,ACTA2,ADRB3,AKR1C1/AKR1C2,AQP3,AR,ASAH1,BCL2,BDNF,BOK,CASP10,CASP6,CASP9,CAV1,CCL2,CCN1,COL4A1,CPT1A,CROT,CTSV,CYP11A1,DFFB,DRD2,DUSP6,EDN1,EGR1,EGR2,EHHADH,ELOVL5,ELOVL6,FABP3,FADS2,FAS,FLT1,FMO5,FOS,FOXO3,GADD45A,GPAM,HES1,HEY2,IDH1,IGFBP3,IL1RN,IRS2,JAK2,JUNB,KIF3A,LDLR,LIPA,LPL,MCL1,MED12,MED25,MSMO1,MYC,NAMPT,NOS3,NPPA,NPR2,NPY1R,PCNA,PLAT,PPARGC1A,PRDM16,PRKAA2,PTGS2,SELENOP,SERPINE1…
STAT3		transcription regulator	Activated	2.679	9.98e-07	6.00087	A2M,ACTA2,ADM,AHR,BCL2,BCL2L11,BMF,BOC,CAT,CCL2,CCN2,CCNE1,CD274,CD9,CDON,CEBPD,CLIC5,CMPK2,CX3CL1,CXCL8,DKK1,DNMT3B,DTX3,DUSP5,EDN1,EGR1,EGR2,EGR3,EME1,EPAS1,FAS,FERMT2,FGL2,FLT1,FOS,FUT4,GADD45A,GADD45G,GATA3,GJA1,HAS2,HERC5,HERC6,HEY1,HK2,ICAM4,IFI16,IFIT1,IGF1R,IGFBP5,IL1RN,IL6R,ISG15,JAK2,JUNB,KLF4,KLF5,MAP2,MCL1,MGAT5,MRAS,MXI1,MYB,MYC,NAMPT,NDRG1,NES,NFKB2,NOS3,NOTCH3,NPPA,NRP2,PDGFB,PFKL,…
F2R		G-protein coupled receptor	Activated	3.886	1.17e-06	5.93181	AKT3,ANGPT1,BCL2L11,CCL2,CCN1,CCN2,CXCL8,DUSP1,EGR1,EGR3,FLT1,FOS,GJA1,KRT8,MCAM,NR4A1,PLAT,PLAU,PTGS2,TAGLN,TFPI2,TGFB1I1,TGFB2,TGM2,THBS1,TNFAIP3,TRPC3,VCAM1,VEGFC
miR-6756-5p (and other miRNAs w/seed GGGUGGG)		mature microRNA	Activated	3.467	1.25e-06	5.90309	A4GALT,ABHD14B,ADAMTS10,ADRB3,AHDC1,AIF1L,ANKRD1,ARID3B,ATXN7L1,B4GALT1,BCKDHA,BHLHE40,BOC,BOK,C11orf87,C19orf25,C20orf194,C3orf18,C3orf70,C9orf16,CACNA2D2,CALB2,CALN1,CAMK2A,CAPS,CAVIN1,CCDC102A,CCDC40,CCL21,CCN2,CDC42EP4,CDK9,CDKL4,CERS4,CNNM1,CNNM4,CNPY4,CNTFR,CORO2B,COTL1,CPLANE2,CSDC2,CSRP1,CX3CL1,CYP11A1,CYP46A1,DERL3,DIRAS1,DNAJB5,DUSP8,EFHD2,EFNB1,EZH1,FAM107A,FAM155B,FBXO17,FCSK,FLYWCH1,…
NOTCH1		transcription regulator	Activated	2.24	1.25e-06	5.90309	ACTA2,ADAM19,AKR1C1/AKR1C2,ANGPT1,ANKRD1,AQP3,ASB2,BCL2,BIRC3,CAD,CCN1,CCN2,CCNE1,CDCA7,CDKN1C,CEBPD,CNN1,CXCL8,DKK1,EGFR,EPAS1,ERBB3,FLT1,FOS,FOSL1,GATA3,GLI2,HES1,HEY1,HEY2,HSPH1,IFI16,IGF1R,IGFBP3,IRF8,KRT8,LEF1,MCAM,MYC,MYCL,MYH11,NFKB2,NOTCH3,NR2F2,PDGFB,PTGS2,REL,RELB,RND3,SERPINE1,SPRY2,TAGLN,TGFB2,TGFBR3,WNT4,WNT5A
miR-3104-5p (and other miRNAs w/seed AGGGGGC)		mature microRNA	Activated	3.6	1.33e-06	5.87615	ABCB8,ABHD14B,ADGRL1,AHDC1,ANK1,ANP32A,AQP3,AR,ATP6V0E2,BHLHE40,CAVIN1,CCDC107,CDPF1,CENPM,CIC,CTDSP1,CYB561,DEDD2,DIRAS1,DLK2,DOK4,DOK7,DPYSL2,DUSP8,E2F2,EDA,EFHD2,EFNB1,EFNB3,EGR3,ELMOD3,EPOR,FHL3,FOSL1,FOSL2,FOXP4,GAL3ST4,GAS8,GATA5,HEMK1,HES4,HOXB3,IDNK,IGDCC3,IGSF9B,IRF8,ITGA3,JUNB,KCNC3,MAFK,MANSC1,MDGA1,MPP2,MSX2,MYORG,NAB2,NCS1,NDRG1,NECTIN1,NFKB2,NLRX1,NUDT13,PHYHIP,PMM2,POLR3H,PPME1,PRR…
Creb		group	Activated	2.442	1.34e-06	5.8729	ACTA2,ADCY8,ADM,ARPC5,ATF3,BBC3,BCL2,BDNF,BMP6,CCN1,CDH10,CEBPD,CLMN,CPT1A,CSRP1,CTSV,CXCL8,DUSP1,DUSP4,EGR1,EGR3,ETV5,FAS,FLNB,FOS,FOSL1,GJA1,HAS2,HES1,IER3,IFI16,IRS2,JUNB,LDLR,LMO4,MALAT1,MAP2K1,MCAM,MCL1,MCM3,MSX2,MYB,NCOA2,NDFIP2,NEDD9,NOS3,NR4A1,NR4A3,OSBPL3,PCNA,PCOLCE,PDYN,PFKFB4,PLAT,PPARGC1A,PPFIBP1,PRKAA2,PTGS2,RGS2,SESN3,SOX9,SST,TGFB2,TNFRSF11B,TRAIP
miR-4723-5p (and other miRNAs w/seed GGGGGAG)		mature microRNA	Activated	2.328	1.4e-06	5.85387	ABTB2,ADORA1,ADRB3,AKAP3,AKNA,ATP6V0E2,B3GNT8,B4GALT1,BEND3,BMF,BMP6,BSN,C11orf45,C14orf180,C1orf198,C1QTNF1,CA13,CALB2,CALM1 (includes others),CDCA4,CELF1,CERS6,CHAF1A,CIAO3,CLIP2,CNKSR1,CNN1,CNNM1,COTL1,CRTC1,CTDSP1,CTDSP2,DIRAS1,DLG4,DPYSL5,DTX3,DUSP2,DUSP8,DYRK1A,DYRK1B,EDN1,EFHD1,ETV3,FADS2,FAM102A,FAM107A,FAM110A,FAM117A,FAM155B,FBLIM1,FHL3,FOSL2,FOXO4,FOXP4,FPGS,GDF6,GDI1,GJD2,GLMP,GPD1,HD…
TGFB3		growth factor	Activated	3.217	1.42e-06	5.84771	ACTA1,ACTA2,ADAM12,ADAM19,BCL2,BHLHE40,CCN1,CCN2,ENG,ETS1,F2RL1,FOS,FOSL2,GATA3,GJA1,LEF1,MIXL1,OCLN,PALLD,PPARGC1A,SDC3,SERPINE1,SOX9,STAT4,TAGLN,TGFBR3,THBS1,TIMP3,TNFRSF11B,TSPAN13,TSPAN2
PRKCE		kinase	Activated	3.126	1.71e-06	5.767	ACTA2,ADAM12,AMIGO2,BCL2,BIRC3,CAV1,CCN1,CCNE1,CDON,CXCL8,DLG4,EGFR,EGR1,FOS,JUNB,LDLR,MYC,PDCD4,PDGFA,PIM1,PRKD1,PTGS2,RGS2,VCAM1
TGFB2	1.148	growth factor	Activated	3.578	1.74e-06	5.75945	ABCA1,ACTA2,AHR,BHLHE40,CCN2,CNN1,COL4A1,EDN1,EGR1,EGR2,FAS,FOS,GAS1,HAS2,HBEGF,HEY1,INHBA,LIPG,MLLT3,NGF,OSR1,PDK4,RUNX1,SERPINE1,SMAD3,SPHK1,TAGLN,TGFB2,TGFBR3,THBS1,TNFRSF11B
F3		transmembrane receptor	Activated	2.265	1.79e-06	5.74715	ANGPT1,BRINP3,CCL2,CCN1,CCN2,CCNA1,CXCL8,DUSP2,DUSP6,EGR1,FERMT2,FOS,GJA1,ITGA2,LEF1,PLPP3,SERPINE1,SPRY1,SPRY4,TGM2,UBASH3B,VCAM1
miR-6829-5p (miRNAs w/seed GGGCUGC)		mature microRNA	Activated	2.65	2.04e-06	5.69037	ABCB8,ABHD6,AIF1L,ARL4C,ASF1B,ATG2A,BTBD2,C11orf21,C19orf25,CACNA1G,CAPN5,CAVIN1,CC2D1A,CDH3,CDPF1,CELF1,CHST3,CLIP2,CRYL1,CYB561A3,DDX11,DECR2,DOK7,DOT1L,EXOSC5,FAM107A,FAM117A,FAM53B,FOSL1,FRAT1,FRMPD4,GAS8,GLI2,KCTD20,KLF8,KLHL21,KLLN,LIMD2,LRRC32,MFN2,MFNG,MVB12B,MYO1C,NCS1,NRARP,OBSCN,OXLD1,PACSIN1,PCARE,PDE4D,PTTG1IP,PXMP4,RAB40C,RADIL,RAP2A,REEP6,SCARA3,SCN2B,SEMA7A,SERTAD2,SH3BP1,SIX5,SLC…
CD40LG		cytokine	Activated	2.242	2.2e-06	5.65758	A4GALT,AHR,AKAP13,ATF3,BCL2,BIRC3,CCL2,CCN2,CCNG2,CSF1,CXCL8,DUSP1,DUSP2,DUSP4,DUSP5,E2F2,EGFR,EGR1,FAS,FLT1,FOS,FOSL2,G0S2,GADD45A,GBAP1,GCH1,GPR183,HK2,IFIT1,INHBA,IRF2,ISG15,JAK2,JUNB,MAPK4,MCL1,MMP11,MSH2,MT1E,MT2A,MYC,NAMPT,NFKB2,NINJ1,NR4A3,PALM2AKAP2,PAWR,PIM1,PKMYT1,PLAU,PTGS2,PTPRG,PVR,RAB9A,REL,RELB,RGS2,SEMA4D,SERPINE1,SLC29A1,STAT4,STAT5A,SWAP70,TAP1,TFAP4,TGM2,TM7SF2,TNFAIP3,TNFAIP6,…
SMAD3	-0.602	transcription regulator	Activated	3.016	2.3e-06	5.63827	ACTA2,ADAM12,ADORA1,ANKRD1,ATF4,BCL2,BCL2L11,BMP6,CCL2,CCN2,CCNE1,CCNG2,CYP11A1,CYP1A1,DEPTOR,DUSP4,EDN1,EGR1,ENG,FNDC5,FOS,FOXO3,FSTL3,FZD8,GADD45B,GATA3,GLI2,HAS2,HBEGF,HEY1,INPP5D,JUNB,LEFTY2,MBOAT2,MSX2,MYC,PC,PCNA,PDGFB,PPARGC1A,PTGS2,PTX3,S1PR1,SERPINE1,SLC25A4,SMAD3,SPHK1,TAGLN,TGFA,TGFB2,THBS1,TIMP3,TPM3,VEGFC,ZFP36,ZYX
MYOCD		transcription regulator	Activated	3.736	2.43e-06	5.61439	ACE2,ACTA1,ACTA2,ACTC1,ATF4,CALD1,CASP9,CCBE1,CNN1,EIF2AK3,FBXO32,FOS,GJA1,GJC1,HEY2,ITGB1BP2,KCNMB1,LMOD1,LPP,MYH11,NPPA,NPPB,PDLIM3,SCN5A,SIK1/SIK1B,TAGLN
YAP1		transcription regulator	Activated	3.71	3.68e-06	5.43415	ACSL4,ACTA2,ACTG1,AMOTL2,ANKRD1,BCL2L11,CCN1,CCN2,CCNF,CD274,CDC42EP3,CDC6,CPT1A,CXCL8,CYP11A1,CYTOR,DDAH1,DIAPH3,EDN1,EGFR,EGR1,ENDOU,FBXO32,FOS,GADD45A,IGF1R,INHBA,LATS2,LMNB1,LPL,MCM3,MCM6,MYC,MYH3,MYH9,NPPA,OCLN,OXNAD1,PDGFB,PTGS2,RASSF4,SERPINE1,SGK1,SLC2A3,SORBS1,SOX9,SRF,TAGLN,TEAD4,TGFB2,THBS1,TK1,VCAM1,VCL,WWC1,WWTR1
APP		other	Activated	2.639	4.83e-06	5.31605	ABCA1,ABCA7,ACTA1,ACTA2,ACTB,ACTG1,ADAM19,ALDOC,ARF4,ATF4,ATP1A2,ATP1A3,ATP1B1,BBC3,BCL2,BCL2L11,BDNF,BIK,BMF,BMP6,CAMK2D,CAP1,CASP9,CAT,CCL2,CCN2,CCNE1,CCNG2,CDH3,CDK9,CFL2,CLDN1,CMPK2,CRYL1,CSF1,CTSV,CXCL8,DDAH1,DKK1,DLG4,DPYSL2,DRD2,DSTN,DYRK1A,DYRK1B,EDN1,EGFR,EGR1,ELMOD3,ELOVL4,ENG,EPAS1,EPHB2,EXT1,EYA4,F2RL1,FABP3,FBXL20,FBXW7,FOS,FOXO3,FYN,FZD1,GBP4,GRIN2A,HAP1,HERC6,HES1,HEY1,HEY2,HOMER1,…
miR-4731-5p (miRNAs w/seed GCUGGGG)		mature microRNA	Activated	4.025	5.44e-06	5.2644	ABHD6,ACTG1,ACVR1B,ADAMTS10,ADRB3,AIF1L,AKNA,APOBEC3C,APOBEC3F,ARID3B,ATOH8,B3GNTL1,B4GALT1,BMF,BORCS6,BSN,C11orf21,C14orf180,CABLES2,CACNA2D2,CALN1,CC2D1A,CDCA3,CDH4,CDK19,CHST6,CNN1,CNTFR,CORO2B,CSRP1,CTIF,CX3CL1,CYBC1,DHRS9,DNASE2,E2F2,EHMT2,EXOSC5,FAM102A,FAM107A,FGF5,FOSL1,FOXO4,FOXP4,FOXRED2,GADD45B,GALNT10,GBA,GPR3,HAP1,HES2,HES4,HS6ST1,IDNK,IL6R,KCNK3,KNDC1,KRI1,LBH,LPP,LRRC20,MAB21L4,MAS…
LIMS1	1.857	other	Activated	2.624	5.52e-06	5.25806	BCL2L11,CTNNA1,GJA1,ILK,PARVA,RSU1,TGFB2
PDX1		transcription regulator	Activated	2.891	5.74e-06	5.24109	ACE2,ACTB,ACTG1,ARRDC4,ATF3,ATF4,BBC3,CAT,CROT,CX3CL1,DAPK3,DUSP5,DUSP6,EGR1,FGF5,GCH1,HAP1,IDH1,IER3,IGF1R,IGFBP3,ILK,IRS2,JUNB,KLF10,KLF6,KRT18,KRT8,LRRC49,MAN1A1,MAP2,MYC,PAPSS2,PC,PCNA,PPP1R1A,PPP2R2C,PRSS23,PTP4A1,SST,TGFBR3,TRPC3
Tcf7		transcription regulator	Activated	2.805	5.87e-06	5.23136	ARHGAP20,ARRDC4,BCL11B,BCL2,C3orf70,CCR9,CD200,CHDH,CROT,EGR2,EGR3,FRMD6,FYN,GATA3,GEM,GGT1,IGF1R,INPP5D,INPP5F,KIT,KLF6,LDLR,LEF1,LONRF1,MBOAT1,MGAT5,MSMO1,NR6A1,NTN4,OSBPL3,OSBPL5,OSBPL8,PAPSS2,PHLDA1,RAB4A,RARG,REL,SDC1,SH3BGRL2,SH3RF1,SPRY1,SPTSSA,STX11,TMEM158,TOX,TSC22D1,ZNF467
GNA13		enzyme	Activated	2.415	6.02e-06	5.2204	ACTA2,CNN1,CXCL8,EGR1,FOS,MAP3K5,MYH11,PTGS2,TAGLN
Jnk		group	Activated	3.108	7.06e-06	5.1512	A2M,ABCA1,ACTA2,ADARB1,ASAH1,BCL2L11,BIRC3,BMF,CCL2,CCN2,CCNE1,CCR9,CXCL8,DKK1,DUSP1,EDN1,EGR1,ETS1,F2RL1,FAS,FBXO32,FOS,GADD45A,GJA1,HES1,KLF6,MCL1,MSH2,MYC,NR4A1,OCLN,PDGFB,PLAT,PLAU,PLSCR1,PTGS2,RARG,RXRA,SERPINE1,SESN2,STRA6,TGM2,TNFRSF12A,TRPC3,VCAM1,ZFP36
NFKB1		transcription regulator	Activated	2.672	8.74e-06	5.05849	A2M,ADORA1,ANKRD1,ANKRD2,AR,BCL2,BHLHE40,BIRC3,CCL2,CCN1,CCN2,CREB3,CSF1,CX3CL1,CXCL8,DUSP1,EGFR,EGR1,FAS,FOS,GADD45A,GATA3,GFRA1,GJA1,GNAI3,HAS2,IER3,IGFBP3,IL1RN,ISG15,ITPR1,MCL1,MYB,MYC,NAMPT,NFKB2,NPPB,NR4A1,NR4A3,PDGFA,PLAU,PLK3,PTGS2,PTPN6,PTX3,RELB,SDC4,SLC25A4,SOX9,SYTL1,TK1,TNFAIP3,TRAF2,VCAM1,WT1
PI3K (family)		group	Activated	2.639	8.81e-06	5.05502	ABCA1,ACTA2,ADM,AKR1C1/AKR1C2,BCL2,BCL2L11,BIRC3,CAT,CCL2,CCNG2,CD274,CXCL8,EGLN3,FBXO32,FOS,FOXO3,FOXO4,IFIT1,ISG15,MCL1,MYC,PDGFB,PREX1,PTGS2,SERPINE1,SIAH2,SREBF1,TGM2,THBS1
F2RL1	1.338	G-protein coupled receptor	Activated	2.083	9.43e-06	5.02549	ACTA2,BDNF,CAV1,CCL2,CCN1,CCN2,CXCL8,DUSP6,F2RL1,FAS,FGF5,FOS,GBP4,HBEGF,IRF8,KITLG,PTGS2,RARG,TGFA,VEGFC
Pka		complex	Activated	2.723	9.49e-06	5.02273	CAV1,CCN2,CYP11A1,DUSP1,DUSP4,EDN1,EGR1,FOS,GJA1,HAS2,HOMER1,IGF1R,JUNB,KLF6,LDLR,NCOA2,NGF,NOS3,NR4A1,NR4A3,OXTR,PDE4D,PLD1,PPARGC1A,PTGS2,RGS2,RUNX1,SGK1,SLC1A2,SLC1A3,SOX9,SREBF1,SST,TNFRSF11B
APEX1		enzyme	Activated	2.116	9.65e-06	5.01547	ABCB10,CAD,EGR1,EGR2,EGR3,FOS,GFRA1,JUNB,NPAS4,NR4A1,PTGS2,RGS2,RGS4
miR-3594-5p (and other miRNAs w/seed CCAGGGC)		mature microRNA	Activated	3.878	9.94e-06	5.00261	ABCA7,ABCB8,ABHD2,ADAMTS10,ADGRL1,ADORA1,ALS2CL,AMDHD2,AOPEP,B4GALT1,BBS4,BIK,C15orf39,CACFD1,CALN1,CARD10,CCDC61,CCL21,CDC42EP4,CDH16,CEP250,CGN,CNNM4,CROCC,CSDC2,CSF1,CYBC1,DDX11,DEDD2,DHRS13,DOK7,DOT1L,DPH1,EHMT2,ETV4,FADS2,FAM102A,FOXP4,GCHFR,GLMP,HEMK1,HES2,IL1RN,KANK2,KBTBD13,KCNK6,KCTD20,KRI1,LINC01554,LRRC20,MAFG,MANEAL,MCAM,MDGA1,METAP1D,METRNL,MVB12B,NECTIN1,NLRC5,NOD1,OPRL1,OXLD1,PAQR4…
RB1		transcription regulator	Activated	2.853	1.1e-05	4.95861	ACTB,ACTC1,ASF1B,ATP1A1,ATP1B1,BCKDHA,BCL2,BCL2L11,BLM,CALCRL,CAP1,CASP6,CASP9,CCN2,CCNA1,CCNE1,CCNE2,CDC25C,CDC6,CDCA4,CDT1,CHAF1A,COL4A1,CXCL8,DDB2,DDX11,E2F2,EGR1,FABP2,FAM111A,FAS,FEN1,FLT1,FOS,FOSL1,GLI2,GMNN,GPR137C,GPR162,GPR61,GPR63,GPT2,GRPEL1,GSTO1,HAUS1,HOMER1,IGF1R,KANK2,KIT,KRT18,LIG1,LRAT,MAPK4,MCM10,MCM2,MCM3,MCM4,MCM5,MCM6,MCM7,MFN2,MYB,MYC,MYL1,NFKB2,ORC1,OSMR,P2RY14,PCNA,PGAM2,P…
miR-4651 (and other miRNAs w/seed GGGGUGG)		mature microRNA	Activated	3.503	1.12e-05	4.95078	A4GALT,ADAM19,ADAMTS10,AHDC1,AIF1L,AKNA,ARAP1,ARPIN/ARPIN-AP3S2,ATXN7L1,B3GNT2,B4GALT1,BMF,BSN,C14orf180,C15orf39,C1QTNF1,CACNA2D2,CALB2,CAMK2A,CAVIN1,CCL21,CDC42EP4,CELF1,CNNM1,CNNM4,CORO2B,COTL1,CPEB2,CSDC2,CSRP1,CX3CL1,CYB561A3,CYP11A1,DIRAS1,DLG4,DLK2,DNAJB5,EFHD2,EFNB1,EGFR,EGR3,ELF4,EPOR,FABP2,FADS2,FAM107A,FAM155B,FHL3,FNDC10,FOXO4,FOXP4,FPGS,FZD8,GATA5,H2BC18,HMGXB3,HOXB3,HRK,IGFBP5,IL6R,…
ERK1/2		group	Activated	2.929	1.32e-05	4.87943	ABCA1,ABCC6,ANKRD2,ASAH1,ATP1A3,BCL2,BCL2L11,BDNF,BIRC3,CAT,CAV1,CCL2,CCN2,CDC25C,CTSV,CXCL8,CYP46A1,DKK1,DUSP1,DUSP4,EDN1,EGR1,EIF2AK3,ETS1,FLT1,FOS,FOSL1,FZD1,GJA1,HAS2,HBEGF,HK2,IFIT1,IGF1R,IGFBP3,IL17RD,IRS2,ITGA2,ITGA3,JUNB,LDLR,MAPK8IP1,MYC,NAMPT,NPPA,NR4A3,PCNA,PFKFB4,PLAU,PTGS2,SERPINE1,SGK1,SLC12A6,SLC12A7,SOX9,SPRY4,TAP1,UNC119,VCAM1
LMNA		other	Activated	2.121	1.37e-05	4.86328	ACTA2,ADAMTS10,AHDC1,ARRDC4,ATG2A,ATP11B,BCL2,CAMK2A,CCN2,CCNG2,CCP110,CERS6,COL12A1,DUSP4,EDN1,EFNB3,FBXW7,FLT1,FUT4,GJA1,HIVEP1,HTRA3,IRF8,KLF5,KLF7,KRT18,LMNB1,LRRC4B,LYSMD3,MAFF,MAP4K2,MCAM,MXD4,NES,NOS3,NPPA,NPR2,RICTOR,SELENOS,SEMA7A,SLC22A23,SLC25A42,SLC38A2,SLC41A2,SMARCA2,TEC,TIMP3,TNS2,ZFP36,ZFP64,ZNF519,ZNF704
miR-4292 (and other miRNAs w/seed CCCUGGG)		mature microRNA	Activated	4.264	1.39e-05	4.85699	ADGRL1,ARHGAP24,ATF3,B4GALT1,C14orf180,C16orf74,C22orf46,CACFD1,CALN1,CAMK2A,CAPS,CCDC102A,CCL21,CDCA3,CDPF1,CRTC1,CTDSP2,CX3CR1,CYB5RL,DBP,E2F2,FAM107A,FAM155B,FBXL20,FBXO17,FOSL2,FOXP4,GBA,GPD1,H2BC18,HEMK1,HPCAL1,IL17RD,INPP5F,ITPRIP,JPH2,KCNJ11,KIAA0040,KMT5C,KNDC1,LDB1,LIMK2,MDGA1,METTL7B,NECTIN1,NINJ1,NPY4R/NPY4R2,NUDT13,OLFML3,ORAI3,P2RX6,PAPPA,PCYT1B,PGPEP1,PIFO,PIK3IP1,PIP5K1C,PITPNM3,PL…
VEGFA		growth factor	Activated	2.302	1.59e-05	4.7986	ACTA2,ADRB3,ANGPT1,ANP32A,BCL2,CAV1,CCL2,CCN1,CCN2,CCNE1,CDC25C,CTSV,CXCL8,DUSP4,DUSP5,E2F2,EDN1,EGR1,ETS1,ETV4,ETV5,FLT1,FOS,GJA1,HBEGF,HES1,IGFBP5,INPP5D,ITGA2,JUNB,LDB1,MCL1,MKI67,NOS3,NR2F2,NR4A1,OCLN,PCNA,PDGFB,PIM1,PLAT,PLAU,PLPP3,PPA1,PPARGC1A,PTGS2,RCAN1,RUNX1,SERPINE1,SLC12A6,SLC25A17,STC1,SYNM,TFPI2,THBS1,TMSB10/TMSB4X,UNC5B,VCAM1
EGFR	1.082	kinase	Activated	3.222	1.92e-05	4.7167	ACTA1,ACTA2,ACTB,AMD1,ANXA1,AR,BCL2,BCL2L11,BZW2,CAD,CAV1,CCL2,CCN2,CCNG2,CDCP1,CELF1,CRYAB,CXCL8,DUSP1,DUSP4,E2F2,EGFR,EGR1,EGR3,EPHA2,ERBB3,ETV4,EXOSC5,F2RL1,FOS,FOSL1,FOSL2,GADD45A,GJA1,HAS2,HBEGF,HK2,IER2,IER3,IGFBP3,IGFBP5,ITGA2,JUNB,LEF1,LYAR,MCL1,MXI1,MYC,NPPA,OSMR,PBX1,PCNA,PLAT,PLAU,PPP1R1C,PTGS2,RAI14,RUNX1,SEMA7A,SERPINE1,SLC25A32,SLC2A3,SOX9,SPHK1,SPRY2,ST3GAL2,TGFA,TGM2,THBS1,TNFAIP6…
Cdk		group	Activated	3.146	2.17e-05	4.66354	CCL2,CXCL8,DUSP1,GADD45A,GADD45G,IDH3A,MYC,NEDD9,PHLDA1,PPARGC1A,RGS2,TRAF6,UCP2
miR-604 (miRNAs w/seed GGCUGCG)		mature microRNA	Activated	2.082	3.34e-05	4.47625	ABHD6,ADGRL1,ARHGEF15,C11orf21,CACNG4,CNR1,DOK7,DUSP8,ENDOU,FLYWCH1,GAS2L1,IGDCC3,KLHL22,LBH,LDB1,LHFPL2,LIX1,MTHFSD,MVB12B,OXLD1,PMM2,PP7080,PTTG1IP,PVR,REEP6,REL,SCN2B,SIX5,SLC22A23,SLC25A25,SLC7A1,STRA6,TANC1,TUBB6,TUFT1,XYLT1,ZFP36L1,ZNF521,ZNF710
miR-637 (and other miRNAs w/seed CUGGGGG)		mature microRNA	Activated	2.563	3.56e-05	4.44855	ABHD14B,ABTB2,AMOTL2,ARID3B,ATF3,ATF6B,BEND3,BMF,BTBD2,C19orf25,C1orf115,C1orf127,C1QTNF1,C22orf46,C2orf72,CACNG4,CALN1,CC2D1A,CIC,CNN1,COL4A1,CRTC1,CTDSP1,CX3CL1,CX3CR1,DUSP8,EFHD2,EGR3,EXOSC5,FAM107A,FBLIM1,FOSL1,FOSL2,FOXP4,GAS2L1,GBA,GPR3,HES4,HIRIP3,HS6ST1,ING4,ITGA3,KCNC3,KCNJ6,KCNK3,KCTD12,KMT5C,LDB1,LRRC20,LRRC38,MAFG,MAPK4,MCC,MYOZ2,NAB2,NECTIN1,NLGN3,NPAS1,NPRL3,NR4A1,NUTM2D,OSBPL7,P2RX…
miR-874-5p (miRNAs w/seed GGCCCCA)		mature microRNA	Activated	3.313	3.66e-05	4.43652	ABCB8,ABHD8,ACTN4,ADCK1,ALAD,AMPD3,ARID3B,ARPC4,ASB2,ATF3,BFSP1,BMF,BOK,C14orf180,C15orf39,C22orf46,C9orf16,CACFD1,CASP9,CBX2,CSDC2,CTNS,DEDD2,DTX4,DYRK1B,FAM53B,FAM83G,FBLIM1,FOSL1,FPGS,GPR61,HHAT,IFFO2,IL17RD,ING4,IQCC,KCNK3,KLHDC7A,KRT80,LMO3,MDFI,MYORG,NAA80,NUAK2,NXPH3,OGFR,OSBPL5,PELI3,PGPEP1,PLD1,PLEKHG4B,POLR3H,PRDM16,PTH1R,RCOR2,RIMS4,RNFT2,RUSC2,SCN2B,SDC4,SEMA3F,SH3RF3,SIX5,SLC25A42,SL…
miR-1538 (and other miRNAs w/seed GGCCCGG)		mature microRNA	Activated	2.949	3.8e-05	4.42022	ACTN4,ADORA1,ANKS1B,ARID5A,ASF1B,ATP6V0E2,BAIAP2L1,C16orf74,C19orf25,CACNG4,CDC42EP2,COTL1,CYREN,DEDD2,EGR3,FNDC10,FOXP4,FRAT2,GCHFR,HPCAL1,HS6ST1,IFT140,IRX4,KCNC3,KIT,LTBP4,MRNIP,MYO1C,PAQR4,PNMA8B,PPP1R3G,PRDM16,RAPGEF3,RIMBP2,RNF166,SBK1,SESN2,SIX5,SLC7A8,SPOCD1,ST3GAL2,STUM,TUBB6,UCP2,VTN,ZNF512B
INS		other	Activated	2.495	4.1e-05	4.38722	ADM,ALDH3A2,AQP3,CAT,CCN1,CCN2,CPT1A,DEPTOR,DUSP1,EDN1,EGR1,EGR2,ERBB3,ERRFI1,FADS3,FAS,FOS,FOSL1,FOSL2,IER2,IER3,IGF1R,IGFBP3,IGFBP5,IRS2,JUNB,LPL,NOS3,NR4A1,PPARGC1A,PRDM16,PTGS2,SREBF1,UGCG,VLDLR
miR-6132 (and other miRNAs w/seed GCAGGGC)		mature microRNA	Activated	4.856	4.25e-05	4.37161	ABCB8,ADAMTS10,BEND3,BRF1,BTN2A1,C10orf82,C14orf180,C19orf25,C1QTNF1,C2orf72,CACFD1,CALN1,CAPN5,CAPZA1,CASP10,CCDC61,CDCA3,CDCP1,CIT,CMKLR1,CNNM4,CNR1,CPSF4,CRTC1,CRYL1,CSDC2,CSRP1,DDX11,DGKD,DIAPH1,DRD2,DSTN,DUSP26,EFNB1,ERCC6L,FAM155B,FOXRED2,GAS2L1,HAUS5,HEMK1,HES4,JADE2,KCNK3,KDM4D,KLHL21,LARGE1,LITAF,LLGL1,LRRC20,LRRC27,LTBP4,MAFG,MGAT5,MVB12B,NAPRT,NEIL1,NES,NINJ1,NLRC5,NOTCH3,NR6A1,OSBPL7,…
STAT5B	0.709	transcription regulator	Activated	2.061	4.53e-05	4.3439	A2M,ACOT11,ACTC1,AKR1C1/AKR1C2,ALDH3A2,ANKRD1,ANKS1B,AR,ASAP1,BCL2,BIRC3,BMF,CASP6,CASP9,CCNE1,CKMT2,CSRP3,CUX2,CYP39A1,DGAT2,DIP2B,EGFR,FAS,FOS,FOSL2,G0S2,GADD45A,GADD45B,GPD1,HSD3B2,MCL1,MYC,MYL1,NNMT,NPPA,NRP2,NUDT7,PDK4,PIM1,PPME1,PRLR,RASD1,SH3RF3,SLC16A5,SLC34A2,SLC39A10,STAMBPL1,STAT5A,STAT5B,TOX,TPM3,TRAF2,TRAF4,ZFP36
miR-185-3p (and other miRNAs w/seed GGGGCUG)		mature microRNA	Activated	4.265	4.81e-05	4.31785	ACTN4,ADAM19,ADCK1,ADGRL1,ADRA1D,AIF1L,ARHGAP25,ARHGEF18,ARTN,ASF1B,ATOH8,BBC3,BCKDHA,BOK,BRAT1,BTN2A1,C14orf180,C1QTNF1,C2orf81,CACFD1,CACNA1G,CAVIN1,CCDC134,CCNF,CDH16,CDH4,CHST3,CLIP2,CSRNP1,CTDSP1,CX3CL1,CYB561,DOK7,DPYSL5,DUSP5,DUSP8,E2F2,EFHD2,EFNB1,EGLN3,EXTL1,FAM117A,FAM117B,FAM83G,FCMR,FOSL1,GABRA3,GAS2L1,GBA,GCHFR,GLI3,HRK,HS6ST1,IL1RN,JCAD,KCTD10,LBH,LDB1,LPCAT4,LRRC32,LRRC4B,MAD1L1,MA…
DLL4		other	Activated	2.29	5.23e-05	4.2815	ACTA2,FLT1,GATA3,HES1,HEY1,HEY2,MCM3,MCM7,MYC,NFKB2,NR2F2,NRARP,PDGFB,RELB,UNC5B
CEBPA		transcription regulator	Activated	2.565	5.54e-05	4.25649	A2M,ADCY7,ADRB3,AKAP12,AKR1C1/AKR1C2,ANXA1,APCDD1,ARL4C,ATF4,BCL2,BIK,CCNB2,CDK9,CEBPD,CPT1A,CSF1,CTNNA1,CXCL8,CYP11A1,DDX21,DGAT2,DYNLT3,EGR2,EPHA7,FHL1,FLT1,FOS,FOXO3,FZD1,G0S2,GADD45A,GAS1,GCH1,GJA1,HAS2,IER3,IGFBP3,IL1RN,IL6R,IRS2,ISG15,JUNB,KCNMB1,KLF4,KLF5,LITAF,LPL,MALT1,MSX2,MT2A,MYC,NFIL3,OLR1,OXTR,PCNA,PPARGC1A,PPL,PRLR,PTGS2,PTPN3,PTX3,RAB31,RGS2,SEMA3E,SERPINB1,SERPINE1,SREBF1,TGFB2,T…
MAP2K1	1.274	kinase	Activated	2.84	5.85e-05	4.23284	ACTA2,AHR,ANKRD1,ATF3,BCL2,BCL2L11,BIRC3,CCL2,CCN1,CCN2,CD274,CRYAB,CXCL8,CYP11A1,CYP46A1,DKK1,DUSP1,DUSP5,DUSP6,EGR2,ETV5,FOS,FOSL1,GLI2,IGF1R,ITPR1,LDLR,LEF1,MYC,PCNA,PIM1,PTGS2,RAB38,SMAD3,SOX9,TFPI2,TGM2,THBS1,TK1,UNC5B
miR-3918 (miRNAs w/seed CAGGGCC)		mature microRNA	Activated	3.01	6e-05	4.22185	ABCB8,ADAMTS10,ADORA1,ALS2CL,BCL2,C19orf25,C1orf115,C3orf18,CAPN5,CCDC61,CLIP2,CNNM4,CPLANE2,CSDC2,CYB5RL,DDX11,DNASE1L3,DRD2,FADS2,FCMR,FGF5,GCHFR,HAUS5,HES4,IRAG1,KIF20A,LTBP4,MAFF,MANEAL,MAP4K2,MARVELD3,MCAM,METAP1D,MID1,MLLT1,MYADML2,NAB2,NAP1L2,NAPRT,P2RX6,PDLIM5,PIK3C2B,PLCB2,PLD1,POLR3H,PREX1,PRIMA1,S100PBP,SBK1,SEMA4B,SIX5,SLC27A1,SLC35E2B,SLC41A2,SLC6A17,SLC7A8,TCN2,TNFAIP1,TPPP,TSPAN11,…
MEF2D		transcription regulator	Activated	3.764	6.34e-05	4.19791	ACTA1,BDNF,CCN2,CCNE1,CCNE2,CDC6,CDT1,EGR2,FOS,JUNB,MCM3,MCM5,MCM6,MEF2A,NPPA,NR4A1,PCNA,PPARGC1A,TGFB2,ZFP36
miR-6752-5p (and other miRNAs w/seed GGGGGUG)		mature microRNA	Activated	4.564	6.62e-05	4.17914	A4GALT,ABHD14B,ACVR1B,ADAMTS10,AHDC1,APOBEC3C,ARID3B,ATOH8,BIK,BMF,BRF1,BSN,CACFD1,CAMK2A,CARD10,CDPF1,CIC,CMTM1,CNNM1,CNPY4,CPLANE2,CRTC1,CSDC2,CX3CL1,DDAH1,DERL3,DIRAS1,DNAJB5,DOT1L,EFHD2,EFNB1,EME1,EXOSC5,FAM114A1,FAM222A,FBLIM1,FBXO40,FLNB,FOSL1,FOXP4,GAS2L1,GPR3,HIP1,HIRIP3,HOXB3,HRK,IGDCC3,IGFBP3,IGFBP5,ITPRIP,KAT2A,KCNC3,KCNK3,KCTD12,KDM4D,KMT5C,LDB1,LEF1,LIMD2,LPCAT4,LPP,LYPD1,LYSMD3,MAP3…
IL5		cytokine	Activated	3.41	6.67e-05	4.17587	A2M,ALDOC,ATF4,ATP1B1,BCL2,CCL2,CCNE1,CCR9,CD9,CX3CR1,CXCL8,DDX21,DENND11,DUSP5,DUSP6,EGLN3,EGR1,EGR2,EGR3,ELL2,EPOR,FAS,FGL2,FOSL2,GADD45A,GADD45G,GBP4,GCAT,GPAM,HBEGF,HSPH1,IER2,IER3,IL6R,LIMK2,LMNB1,LMO7,MAPK6,METRNL,MYADM,MYC,NABP1,NDRG1,NFE2,NFIL3,PIM1,RASGRP2,RIPOR2,RRAS2,SGK1,SLC7A5,TPM4,UCK2,ZYX
miR-4763-5p (miRNAs w/seed GCCUGCC)		mature microRNA	Activated	2.194	6.75e-05	4.1707	AARD,ALDH5A1,APOBEC3C,ARID5B,ARL9,BDH1,BIRC3,BSN,C19orf25,C1orf115,CALN1,CBX2,CHST3,CLCNKB,CRTC1,CRYAB,CSPG4,CSRP1,CTIF,DDX11,DZIP1L,EFNB1,EZH1,F2RL1,FADS2,FAM161B,FAXDC2,FBLIM1,GADD45G,HES2,HOXB3,HTRA3,IL6R,KCNK3,KCNK6,KCNMB1,KLF5,LRRC8A,MINDY1,MKNK2,MPP2,NR2C1,P2RX6,PDK4,PFKFB4,PIF1,PLCXD1,PLEKHG4B,POLR3H,PP7080,RAB3IL1,RAPGEF3,RFC5,RMI2,RPRD1B,SLC9A8,SMYD4,SNX29,STARD3NL,SYPL2,SYT12,TAB1,TESK2…
miR-1909-3p (and other miRNAs w/seed GCAGGGG)		mature microRNA	Activated	3.528	7.13e-05	4.14691	ABCB8,ABHD14B,ACKR3,ADAMTS10,AHDC1,ATF3,BCL2L11,BRF1,BSN,C1orf115,C1QTNF1,CALB2,CALM1 (includes others),CAPS,CBARP,CC2D1A,CDCP1,CHST3,CSDC2,CSRP1,CTDSP1,CX3CL1,CYP46A1,DAPK3,DDAH1,DDX11,DEDD2,DIRAS1,DRD2,DTX3,EFHD2,ELF4,EPHA2,ETV5,FBXW7,FHL3,FOSL1,FOXO3,FOXO4,GABRA3,GAS2L1,HAP1,HES4,IER3,IL1RN,ITGA3,JADE2,KCNK3,LDB1,LIMD2,LRRC20,MAFG,MAP4K2,MDFI,MPP2,MVB12B,MXD4,NAB2,NAPRT,NECTIN1,NINJ1,NR6A1,PAQ…
miR-491-5p (and other miRNAs w/seed GUGGGGA)		mature microRNA	Activated	2.147	7.38e-05	4.13194	ACVR1B,AIF1L,AMD1,AMPD3,AR,ARHGAP33,ARID3B,ASB13,BSN,C3orf18,CACFD1,CAMK2A,CAPN5,CAPS,CAVIN1,CCDC107,CDCA4,CDPF1,CHST3,CNN2,CNNM1,CNNM3,CRTC1,CRYAB,CSRP1,DERL3,DNAJB5,DNMT3B,DOT1L,DTX3,EGR3,ELMOD3,ETV4,FAM107A,FAM222A,FAM53B,FHL3,FOXP4,GBA,GDI1,HAP1,HES4,HRK,HS6ST1,IRAG1,ISYNA1,KANK2,KCNC3,KCNJ6,KCNMB1,KIAA0040,KLF10,LONRF2,MYORG,NECTIN1,NFKB2,NTRK3,OLFML3,OSBP2,OSBPL5,PARVA,PDYN,PGAP2,PHF19,PKD1…
SP3		transcription regulator	Activated	2.556	7.47e-05	4.12668	ABCA1,ACTA2,AKAP12,ATF3,BMF,CDKN2C,CYP46A1,CYP7B1,DRD1,DRD2,DUSP1,EGFR,EGR1,FAS,FGF10,FLT1,FOS,FOSL1,HAS2,IGF1R,IGFBP3,ITGA2,KLF4,LDLR,LPL,MYH11,NES,NOS3,PLAU,PREX1,PRKG1,PRLR,PTDSS1,PTGS2,RASGRP2,SERPINE1,SERPINH1,SGK1,SLC2A3,SREBF1,TAGLN,TGFBR3,XYLT1
IL6		cytokine	Activated	4.692	7.73e-05	4.11182	A2M,ABCA1,ABCB11,ACTA2,ACVR1,ADM,AHR,ANGPT1,ANXA1,ARL4C,ATF3,BBC3,BCL2,BCL2L11,BDNF,BMP6,CCL2,CCN2,CCNA1,CCNB2,CCNE1,CD274,CDC20,CDC25C,CDC45,CDC6,CEBPD,CRYAB,CSF1,CX3CR1,CXCL8,CYP1A1,DUSP1,DUSP6,E2F2,EGFR,EGLN3,EGR1,EGR2,ERRFI1,ETV4,EXO1,FAS,FOS,FOSL1,GADD45A,GADD45B,GADD45G,GCH1,HRK,IFI16,IFIT1,IGFBP3,IGFBP5,IL1RN,IL6R,IRAG1,ITPR1,JAK2,JUNB,KIF22,KIT,KRT18,KRT8,LARGE1,LDLR,LEFTY2,LIG1,LPL,MAP2,…
TNFSF11		cytokine	Activated	3.222	7.92e-05	4.10127	AHR,AKAP13,BCL2,CAV1,CCL2,CCNE1,CDC42EP4,CREBRF,CSRP1,CXCL8,CYP1A1,DUSP1,EGR2,EHD1,ETS1,FAS,FOS,FOSL1,GADD45B,GCH1,GPR68,IER3,IFRD1,IL1RN,IRF8,JUNB,MAP2K1,MYC,NAB2,NFIL3,NFKB2,PAG1,PDGFA,PIM1,PLD1,PTGS2,RALGDS,RCAN1,RELB,SDC1,SDC4,SERPINB9,SERPINE1,TNFRSF11B,TNFRSF1B,TRAF6,TRAIP,TSPAN13,USP18,VCAM1,YWHAZ
YOD1		enzyme	Activated	2.236	8.55e-05	4.06803	ANKRD1,CCN1,CCN2,INHBA,WWTR1
UCN2		other	Activated	2.129	8.99e-05	4.04624	AR,BCL2,CCL2,CXCL8,DLG4,FOS,NGF
miR-3175 (miRNAs w/seed GGGGAGA)		mature microRNA	Activated	3.469	0.000106	3.97469	ADAM19,ADORA1,AIF1L,APOBEC3C,APOBEC3F,ARHGEF6,ARID3B,ATOH8,BSN,C11orf87,C14orf180,C3orf70,CACNG4,CALN1,CAMK2A,CAPS,CARD10,CAVIN1,CC2D1A,CCDC107,CLIP2,CNKSR1,CNN2,CRTC1,CSRP1,CTIF,CYBC1,CYBRD1,DERL3,DUSP2,E2F2,EFNB3,EGR3,EHMT2,ELMOD3,FADS2,FAM222A,FAXDC2,FHL3,FOSL2,FOXP4,FOXRED2,FPGS,GAL3ST4,GGT1,GPD1,HDDC3,HES4,HRK,IFT140,IGF1R,IGFBP5,IL17RD,ING4,IRAG1,KCNC3,KCNJ6,KIAA0040,KLHL38,KMT5C,LBH,LIMD2,…
miR-1291 (and other miRNAs w/seed GGCCCUG)		mature microRNA	Activated	4.064	0.00011	3.95861	AIF1L,ALDOC,ARHGAP31,ARHGEF15,ARID3B,BOC,BSN,C11orf21,C2orf72,CC2D1A,CHDH,CHST3,CHST6,CRTC1,CYP1A1,DERL3,ESYT1,FAM107A,FAXDC2,GADD45G,GBA,HAUS5,JADE2,KLHDC7A,KLHL22,LEFTY2,LMOD1,LOXL4,LRRC32,MAFG,MAN1C1,MAP3K9,MARCHF8,MMP11,MRNIP,MSX2,NINJ1,NLRC5,NXPH3,OSBPL5,P2RX6,PACSIN1,PGM5,PNMA3,PRIMA1,RAB38,RALGDS,REEP6,RELT,ROGDI,SAMD10,SEC14L5,SH2D5,SIRT3,SLC12A7,SNPH,SNX33,SS18L1,SYPL2,TAB1,TCF19,THEM6,T…
SRC		kinase	Activated	2.308	0.000126	3.89963	ABCB11,CAV1,CAVIN1,CCL2,CCNE1,CDON,CTSV,CXCL8,CYP1A1,DUSP1,EGFR,FOS,FOSL1,GJA1,HAS2,IGF1R,KRT18,LDLR,MCL1,MYC,NPPA,PLAU,PTGS2,PTH1R,SRF,TFPI2,VCAM1,VEGFC
miR-744-5p (and other miRNAs w/seed GCGGGGC)		mature microRNA	Activated	3.054	0.000127	3.8962	ADAMTSL1,ADGRL1,AIF1L,ASB16,BBS5,BCL11B,C16orf74,C3orf70,CBARP,CDH3,CMTM1,CNN2,DIRAS1,DUSP8,ECEL1,EGR3,EPAS1,EPHA2,EPN3,EZH1,FAM107B,FAM53B,FBXW9,FLYWCH1,FNDC10,GLI3,HDDC3,HES2,HES4,HPCAL1,HS6ST1,ILK,LRATD1,LTBP4,MAFK,MCF2L,MT2A,NPAS1,NRARP,NRTN,OSBPL5,OSBPL7,PELI3,PHLDA1,PLCXD1,POLR3H,PRRT2,PRRT4,RAB20,RADIL,RCOR2,RNF166,ROR2,RTN4RL1,SAMD10,SBK1,SH3BGRL3,SLC7A5,SMAD3,STK11,TNFRSF1B,TOR4A,WNT5A,Z…
MAPK3		kinase	Activated	3.793	0.00013	3.88606	B4GALT1,BCL2L11,CXCL8,DUSP4,EGR1,EGR2,FOS,FOSL1,FOSL2,HOMER1,JUNB,MCL1,MYC,NR4A1,PDGFB,PPARGC1A,PTGS2,RGS2,RPE65,SMAD3,SRF,THBS1
IL4		cytokine	Activated	2.217	0.00013	3.88606	ABCA1,ACOT9,ACSL4,ACTA2,ACTB,ACTG1,ADAM19,AHR,AKAP13,ALDOC,ANXA1,ARID5A,ATP1A3,B4GALNT1,BBX,BCL11A,BCL2,BDNF,BHLHE40,CAD,CASP6,CAT,CCL2,CCN2,CCNE1,CCR9,CD200,CD274,CD58,CHST3,CHST7,CMPK2,CNRIP1,COBLL1,CSF1,CTNNA1,CTNS,CX3CL1,CXCL8,CYB561A3,DDAH1,DHODH,EFHD2,EGR2,EHHADH,EPAS1,EPHA2,EXT1,F2RL1,FAS,FLNB,FLRT2,FLT1,FOS,GADD45G,GATA3,GBAP1,GBE1,GCAT,GJA1,HBEGF,HK2,HSD3B2,IER2,IER3,IFI16,IGF1R,IL1RN,IN…
MAP3K1		kinase	Activated	2.237	0.000147	3.83268	ATF3,BIRC3,COL4A1,CXCL8,DUSP1,EGR1,FAS,FOS,LDLR,MAPK8IP1,NPPA,PLAU,PTGS2,RGS4,SERPINE1,THBS1
MAP2K6	-3.183	kinase	Activated	2.316	0.000175	3.75696	ACTA1,ACTA2,BCL2,CCL2,CDC25C,CRYAB,CXCL8,IRS2,ISG15,LDLR,MEF2A,MYH11,NPPA,NPPB,PLAU,PPARGC1A,PTGS2,PTH1R,RELB,SLC1A3
RELA		transcription regulator	Activated	2.562	0.000175	3.75696	A2M,ACTA2,ACTN4,AHR,ANKRD1,ANKRD2,AR,BBC3,BCL10,BCL2,BCL2L11,BHLHE40,BIRC3,CAV1,CCL2,CCN2,CD274,CRYAB,CX3CL1,CXCL8,CYP1A1,DNMT3B,DUSP1,EDN1,EGR1,EPAS1,FAS,FGF10,FOS,GCH1,GLI2,HAS2,HES1,IER2,IER3,IGF1R,IL1RN,ISG15,JUNB,KIT,KLF10,KRT18,KRT8,LEF1,MYB,MYC,NAMPT,NFKB2,NPPB,NR4A1,NR4A3,OLR1,PDGFB,PLAU,PLD1,PLK3,PTGS2,PTPN6,PTX3,RELB,SDC4,SLC1A2,SOX9,SREBF1,SRF,STAT5A,SYTL1,TAP1,TFPI2,TGM2,TMSB10/TMSB4X…
miR-6809-5p (miRNAs w/seed GGCAAGG)		mature microRNA	Activated	2.082	0.000178	3.74958	ADCK1,AKAP7,ATP1B4,ATP6V0E2,C11orf21,CA13,CALB2,CCDC24,CCL21,CCNE2,CNKSR1,COTL1,CYP46A1,EFNB1,FABP2,FAM53B,FAM78A,FCSK,GLB1L,GPAT3,KIAA0040,KITLG,KRT80,MYADM,NPY4R/NPY4R2,PDE4D,RAB31,RAB38,RASSF4,RGS4,RNF144B,SCUBE1,SH3TC2,SLC8B1,SPRY1,THEM6,TMEM37,TP53INP1,TRAPPC2L
GATA4		transcription regulator	Activated	2.815	0.000183	3.73755	ACE2,ACTA1,ACTC1,ADORA1,ANKRD1,BCL2,CCBE1,CCL2,CCN2,CLDN1,CYP11A1,DSCC1,EDN1,EPOR,ESPL1,FOS,GATA3,GJA1,HES1,HSD3B2,IFI16,IRF8,ITGB1BP2,LRRFIP1,MSX2,MYC,MYH9,MYL1,NPPA,NPPB,NUSAP1,PDLIM3,PPL,PTGS2,SCN5A,SIK1/SIK1B,SOX9,TAGLN,VCAM1,YPEL3
MAPK14		kinase	Activated	2.21	0.000192	3.7167	ABCA1,ACTA1,ACTA2,ANKRD1,BCL2,CAT,CCL2,CEBPD,CRYAB,CXCL8,DKK1,DUSP1,DUSP6,EGFR,FAS,FLT1,FOS,FOSL2,GADD45A,GJA1,HAS2,JUNB,KITLG,LDLR,LEF1,MAP2K6,MYH11,NPPA,PLAU,PPARGC1A,PTGS2,SGK1,SREBF1,TAGLN,TGM2,VCAM1,VEGFC,ZFP36
RNA polymerase II		complex	Activated	2.433	0.000222	3.65365	ACTB,ACTC1,ARID5A,BCL2,CCNB2,CCNE2,CSDC2,CSF1,CXCL8,CYP1A1,DDX11,DKK1,DUSP1,ERMAP,FLT1,FOS,FOSL1,FOSL2,GADD45A,GADD45B,HAS2,IGDCC3,IGFBP3,IL1RN,JUNB,KITLG,LDLR,MAP2K1,MCM3,MEF2A,MYC,NOS3,PBX1,PCDHAC2,PCNA,PKMYT1,PRLR,PRUNE1,PTGS2,RALGDS,RND3,SLC36A4,SLC6A2,SLC9A8,SORBS1,TAP1,VTRNA1-1,VTRNA1-2,VTRNA1-3,ZBTB18
TBX5	-1.388	transcription regulator	Activated	2.313	0.000254	3.59517	ACE2,ACTC1,ANKRD1,CCBE1,CCL2,CXCL8,FGF10,GJA1,HEY2,IFI16,IRX4,ITGB1BP2,NFATC4,NPPA,NPPB,PDLIM3,PTGS2,SCN5A,SIK1/SIK1B,SRF
miR-939-3p (miRNAs w/seed CCUGGGC)		mature microRNA	Activated	3.444	0.000262	3.5817	ABCB9,ABCD1,ANKS1B,APOBEC3F,ARID5A,ASRGL1,ATF3,ATP1A3,ATP7B,ATP8B3,BIK,C10orf67,C14orf180,C19orf25,C1orf115,CACFD1,CDPF1,CEP250,CLIP2,CSDC2,CTDSP1,CX3CL1,CYP1A1,DNMT3B,DRD2,DSN1,EFHD2,EFNB1,ENG,EPOR,FAM107A,GBA,HELLS,HEMK1,HS6ST1,ICAM4,KCNJ6,KLHDC7A,KLHL21,KNDC1,KRI1,LRRC2,LRRC32,LRRC38,METTL7A,MFNG,MPP2,MTHFSD,MYCL,NINJ1,NME3,NRIP3,PCARE,PGPEP1,PHYHIP,PIP5K1C,PLCB2,PLCXD1,PLEKHG4B,PLPBP,PNMA8B,P…
NGFR		transmembrane receptor	Activated	2.559	0.000279	3.5544	A2M,CCNE1,DRD2,FOS,LDLR,NGF,PCNA,PLAT,SERPINE1,SNAP25,SORT1
PGF		growth factor	Activated	2.43	0.000288	3.54061	ATF3,BCL2,CCL2,CXCL8,E2F2,EDN1,EGR1,FLT1,JAK2,KIT,NANOS1,NRP2,SERPINE1
miR-4640-5p (and other miRNAs w/seed GGGCCAG)		mature microRNA	Activated	3.324	0.000307	3.51286	ACVR1B,ARRDC1,ASB16,ATF3,BCL2,BORCS6,BSN,C15orf39,C19orf25,CARD10,CC2D1A,CCDC107,CCDC24,CLIC5,CNNM4,CNTFR,CREB3L4,CSDC2,CYB561A3,DDX11,DGKD,ECHDC3,EDA,EFNB1,ERMAP,FAM102A,FAM107A,FAM53B,FAM83G,FBXO17,GVQW3,HAP1,HEXD,HS6ST1,HSD3B2,ITPRIP,JADE2,JPH2,KANK2,KAT2A,KCNJ6,KCNK6,LLGL1,LMOD3,MAPK4,MARCHF8,MDGA1,MKS1,MPP2,MRAS,MVB12B,NHSL2,NLRC5,NPRL3,OPRL1,OSBP2,OSBPL5,P2RX6,PIDD1,PSRC1,PYCR3,RADIL,RASSF4…
Insulin		group	Activated	2.585	0.000352	3.45346	ABCA1,ACTA1,ACTB,ACTC1,ADRB3,ATF3,BCL2,CAV2,CCL2,CCN2,CCNE1,CCNE2,CCNG2,COL4A1,CYP11A1,CYP1A1,CYP27A1,DGAT2,DUSP1,DUSP4,EDN1,EGFR,EGR1,EGR2,ELOVL6,EPAS1,ERRFI1,FADS2,FBXO32,FER,FOS,GRB14,HAP1,HES1,HSD3B2,IDH1,IGF1R,IGFBP3,INHBA,IRS2,ITGA3,JAK2,KLF4,LPL,MCM6,MCM7,MYC,NFIL3,NOS3,NOTCH3,NR4A1,NR4A3,OCLN,PCNA,PDK4,PPARGC1A,PPP1R15A,PRKAA2,ROCK2,SELENOP,SERPINE1,SGK1,SLC29A1,SLC2A3,SLC2A8,SLC38A2,SLC6…
ECSIT		transcription regulator	Activated	2.54	0.000353	3.45223	CXCL8,IER3,IL1RN,JUNB,NFKB2,PIM1,PTGS2,RELB,STAT5A,TNFAIP3
miR-7064-3p (and other miRNAs w/seed AGGGCCC)		mature microRNA	Activated	2.922	0.000387	3.41229	ACKR3,ADORA1,AKR1C1/AKR1C2,ATOH8,BOK,C3orf18,CAPN5,CARD10,CDH16,CHST3,CRYL1,CYBC1,EFNB1,FAM53B,FBXW9,FHL3,GTF2IRD2/GTF2IRD2B,HDHD3,KCNJ11,LTBP4,MVB12B,NINJ1,NIPAL4,NUMA1,PKNOX2,POLA2,POLR3H,RELT,RNF43,RPP25,SLC2A4RG,SUCNR1,TCN2,TM4SF1,TNFAIP8L1,TPM3,TSPAN11,UNC119,VASN,ZFP36,ZNF512B,ZNF521,ZSWIM1
miR-1237-5p (and other miRNAs w/seed GGGGGCG)		mature microRNA	Activated	2.266	0.000403	3.39469	ABCB8,ABHD8,ADGRL1,ANK1,ANO8,ATP1A3,BTBD2,C11orf21,C2orf72,CACNG4,CALB2,CALN1,CAVIN1,CC2D1A,CNN1,CNNM3,CRTC1,CX3CL1,DIRAS1,DLG4,DOK7,DOT1L,DTX3,DUSP8,ECEL1,EFHD2,EFNB1,EGR3,EXTL1,FAM107A,FAM43A,FOXP4,GDI1,HES4,HS6ST1,ISYNA1,KCNC3,KCTD10,LIMD2,LTBP4,LYPD1,MAPK4,MDGA1,MIB2,MLLT1,MPP2,MVB12B,MYH9,MYORG,NAB2,NDRG1,NXN,OSBP2,PELI3,PLA2G6,PLEKHO1,PPFIA3,PRKCQ,PRRT2,PRSS8,PTCH1,PTPRU,RASD1,REEP6,RIMS4,R…
ZBTB17		transcription regulator	Activated	2.392	0.000432	3.36452	BCL2,BHLHE40,CCNB2,CDC20,CDKN1C,DDB2,EGR1,IER3,KIF20A,KIF22,KIT,LDLR,LRRN3,MKI67,NOCT,NUSAP1,OSMR,PIMREG,PSRC1,ZFP36
EPHB1		kinase	Activated	2.429	0.000485	3.31426	EGR1,EGR2,FOS,JUNB,PTGS2,SERPINE1
GDNF		growth factor	Activated	2.035	0.000499	3.3019	ACTB,AR,BDNF,CALB2,DPYSL2,DRD1,DRD2,EGR1,EGR2,ETV4,ETV5,GFRA1,KIT,PDYN,SPHK1,SST,STC1,VASP
miR-4747-5p (and other miRNAs w/seed GGGAAGG)		mature microRNA	Activated	2.086	0.00051	3.29243	ABHD2,ADAM21,ADCK1,ADRB3,AIF1L,APCDD1,ARHGAP33,ARPIN/ARPIN-AP3S2,BCL9,CALN1,CAPZA1,CCDC113,CORO2B,CTDSP1,CTDSP2,DEDD2,DOK4,DPYSL5,DRD2,EFHD2,EFNB1,EGR3,EIF5B,FAM102A,FAM222A,FAM3C,FCMR,FOSL2,GPD1,GPR68,HDDC3,IL1RN,KCNC3,KCNK3,KRT80,LAD1,LBH,LRRC10,MAFG,MAPK13,MSX2,MTHFSD,MVB12B,MYADM,NAV2,NFKB2,NRARP,NRIP3,PCIF1,PDGFB,PLCXD3,PPM1E,PRIM2,PRRT2,PTDSS1,PTP4A1,RIMS4,RNASE1,RNF187,RUSC1,SDC4,SLC3A2,SL…
CAMK4		kinase	Activated	2.214	0.000511	3.29158	ABCA1,ACTA1,ATF3,BCL2,BDNF,CSRP1,FBXW7,FOS,FOSL2,JUNB,NPPA,PPARGC1A
miR-6825-5p (and other miRNAs w/seed GGGGAGG)		mature microRNA	Activated	4.77	0.000518	3.28567	ABCB8,ABTB2,ACVR1,ADAM19,ADORA1,APOBEC3C,APOBEC3F,ARHGEF6,ARID3B,ARPIN/ARPIN-AP3S2,ASF1B,ATP6V0E2,B3GALT5-AS1,B3GNT8,B4GALT1,BOK,BRF1,BSN,BTBD2,C11orf45,C11orf87,C14orf180,C1orf198,C9orf16,CACFD1,CACNG4,CALM1 (includes others),CALN1,CAPN5,CAVIN1,CC2D1A,CCDC113,CHAF1A,CHST6,CLIP2,CNN2,CNNM1,CNNM3,CNTFR,COQ8B,CRTC1,CSDC2,CTDSP1,CTIF,DDAH1,DECR2,DERL3,DIRAS1,DPYSL4,DTX4,DUSP2,DYRK1B,E2F2,EAF1,EDN1,E…
miR-3473h-5p (and other miRNAs w/seed AGGGGCU)		mature microRNA	Activated	2.782	0.000536	3.27084	APOBEC3F,AQP3,ASB16,ASF1B,ATL3,BBS5,BOK,C2orf72,CCDC134,CELF1,CORO2B,CPEB2,CTDSP1,CTDSP2,CX3CL1,CYB561,DDX11,DHFR2,EDA,EFNB1,ENC1,FADS2,FLNB,FSTL3,GBA,HSD17B12,LEFTY2,LRAT,LRRC20,METTL7A,NAA80,NAGPA,NPAS2,OSBP2,P2RX6,PIK3IP1,PLA2G6,PLEKHF2,POLR3H,PRND,PRXL2B,RASSF4,REEP6,SAMD10,SBK1,SCN8A,SEMA3F,SIPA1,SLC9A8,SNX21,TGM2,THRA,TONSL,TSPAN11,UCK2,XIRP1,ZFP36L1
IL1		group	Activated	3.761	0.00055	3.25964	ADRB2,AHR,AKR1C1/AKR1C2,AR,BCL2,BDNF,BHLHE40,CCL2,CEBPD,CPT1A,CSF1,CXCL8,CYP1A1,CYP27A1,DUSP1,EDN1,EGFR,EGR1,FAS,FOS,FZD5,GGT1,GJA1,IGF1R,IL17RD,IL1RN,INHBA,KIT,KITLG,KLF6,LDLR,LRAT,MAP2K6,MYC,NGF,NRP2,PANX1,PDGFA,PLD1,PPARGC1A,PTGS2,RELB,RXRA,SDC4,SERPINE1,SLC2A3,SOX9,SPHK1,SREBF1,TG,TGM2,TNFAIP3,TNFAIP6,TNFRSF11B,TNFRSF1B,TRAF3IP2,UGCG,VCAM1,WNT5A
miR-128-1-5p (and other miRNAs w/seed GGGGCCG)		mature microRNA	Activated	3.2	0.000557	3.25414	ABCB8,ABHD14B,ABHD15,ACTN4,ALDH1B1,BTBD2,C15orf39,C19orf25,CACNA1H,CACNG4,CASP9,CCDC134,CHST3,CSDC2,DECR2,DHRS13,DOT1L,DUSP8,EFHD2,EGR3,EPHA2,FAM155B,FAM53B,FOXP4,GATA5,GLMP,HES4,HS6ST1,KLHDC7A,LIMD2,LIMS2,LINC01547,LRATD1,LRRC4B,LTBP4,MAFK,MAPK4,METAP1D,MZF1,NECTIN1,NRARP,NRTN,NXN,OSBP2,PACSIN1,PLA2G6,PRKCQ,PRSS8,RBBP9,RNF166,RPS6KL1,SBK1,SDC3,SGCG,SIK1/SIK1B,SIX5,SLC9A8,SMO,ST8SIA2,TOR4A,TPPP,T…
MAPK7		kinase	Activated	2.157	0.000566	3.24718	ADRB2,BDNF,CXCL8,DUSP1,EDN1,KLF4,MCL1,MEF2A,NOS3,NR4A1,PLAT,PTGS2,SEMA3F,TRAF4
miR-3103-5p (and other miRNAs w/seed GAGGGAG)		mature microRNA	Activated	2.438	0.000571	3.24336	ABCB8,ABHD14B,ABHD15,ABHD2,ADAM19,AIF1L,ARHGEF6,ARPIN/ARPIN-AP3S2,ATP6V0E2,C10orf67,C2orf81,CACNG4,CACNG6,CALN1,CAPN5,CDPF1,CSDC2,CYREN,DDX11,DTX4,DUSP26,EFNB1,EIF1,ELMOD1,FAM107A,FAM111A,FOSL2,FOXP4,GPATCH2L,HOXB4,HRK,IFFO2,IFT172,IL1RN,JCAD,JPH2,KCNC3,KCNJ6,LAD1,LIMD2,LIMS2,MAFG,MFNG,MORC4,MSX2,MVB12B,MYCL,NID1,NOTCH3,NRARP,NRIP3,OLFM2,OSBPL7,P2RX6,PACSIN1,PDYN,PIK3R3,PLD1,PPP2R5A,PYCR3,RAB3IL1…
GNA12		enzyme	Activated	2.159	0.000605	3.21824	ACTA2,ARPC5,BCL2,CFL2,CNN1,CXCL8,EGFR,FOS,MAP2K1,MYC,MYH11,NOS3,PDGFA,PIK3CA,PTGS2,RRAS2,TAGLN,VAV3,VCL
CCL5		cytokine	Activated	3.325	0.000605	3.21824	AHR,ATF4,BDNF,CCL2,CXCL8,DDAH1,DUSP1,DUSP6,F2RL1,FOS,IER2,LIMS1,NAMPT,OLR1,PNP,SGK1,THBS1,VASP,ZFP36
miR-1184 (miRNAs w/seed CUGCAGC)		mature microRNA	Activated	2.271	0.00061	3.21467	C11orf45,C20orf194,C21orf58,CAVIN1,CCDC43,CENPM,CIT,DDX11,ENKD1,ERVMER34-1,FBXO17,FNDC10,FOSL1,FZD4,HAUS5,HELLS,HRK,IFT140,KIFAP3,KRI1,LBH,MAFG,NINJ1,NR4A1,NUDT13,PIF1,POPDC2,PP7080,PYCR3,RASSF4,RILPL2,SMTNL2,SNX21,TAP1,TMEM200C,TTLL7,TTYH2,ZNF862
HBEGF	1.324	growth factor	Activated	2.539	0.000621	3.20691	AR,BCL2,BHLHE40,EGFR,EGR1,GJA1,HK2,IGFBP3,NES,NPPB,PDK4,PTGS2,TGFA
miR-1249-5p (and other miRNAs w/seed GGAGGGA)		mature microRNA	Activated	2.373	0.000669	3.17457	ABCB8,ABTB2,ADAM21,ADRB3,AHDC1,AIF1L,ARHGAP33,ARID3B,ATP6V0E2,BOC,C10orf67,C1orf198,C3orf18,CACNG4,CALN1,CHST3,CIC,CNNM3,CNTFR,CSDC2,DDX11,DIAPH1,DIRAS1,DOT1L,DTX4,EAF1,EFHD1,FADS2,FAM107A,FAM155B,FAM222A,FILIP1L,FOXP4,FRAT1,GAL3ST4,GFPT2,H2BC18,HBEGF,HDDC3,HIP1,HMGXB3,HRK,IFFO2,KCNC3,KCTD12,KLHL21,KRT80,LBH,LRRC20,MAFF,MAFG,MAP3K9,MFNG,MIXL1,MKNK2,MPP2,MRNIP,MVB12B,MYH9,NDUFAF4,NECTIN1,NFATC4,NI…
MAP2K1/2		group	Activated	4.161	0.000716	3.14509	ATF3,BCL2L11,BDNF,CCN2,DUSP1,DUSP4,EGR1,EGR2,FOS,FOSL1,GJA1,HK2,KLF5,MCL1,MYC,PCNA,PDGFA,PHLDA1,PRKCI
E2F6		transcription regulator	Activated	2.111	0.000815	3.08884	CCNE1,CDC45,CDC6,DDX11,E2F2,GINS2,GJA1,GMNN,LIG1,MCM2,MCM3,MCM5,MYC,POLA2,SERPINE1,VKORC1L1
CXCL12	-0.576	cytokine	Activated	2.088	0.00108	2.96658	ACTA2,ANKS1B,ARPC4,BCL2,BMP6,CCL2,CD9,CDK9,CDKN1C,CELF1,CX3CL1,CXCL8,EGFR,EGR1,FAS,FOS,FYN,GAS2,JUNB,KIT,MAFK,MMP11,MSX2,MYC,NR4A1,NUMA1,PLAU,PTGS2,ROCK1,RPS6KA3,RYR3,TDG,THBS1,TNFRSF10C,TNFRSF11B,TNFRSF1B,XRCC3
Ras homolog		group	Activated	2.4	0.00112	2.95078	ABCA1,CCN2,EGR1,FOS,MYC,NOS3,PLAU,PTGS2
TAC1		other	Activated	2.649	0.00113	2.94692	CCL2,CCN1,CUX2,CXCL8,EGFR,FOS,IL1RN,KITLG,NGF,PDE1C,PDYN,PLAT,PNOC,PTCH1,PTGS2,SERPINE1,SLC6A2,TNFRSF11B,VTN,ZFPM1
MAP2K4		kinase	Activated	3.267	0.00114	2.9431	ATF3,BCL2,BIRC3,CXCL8,EGFR,ERRFI1,FAS,FOS,GADD45A,NPPA,PLAU,PTGS2,ROCK1,ROCK2,TUBB2A
miR-3612 (and other miRNAs w/seed GGAGGCA)		mature microRNA	Activated	3.051	0.00131	2.88273	ADCK1,AKAP7,AKNA,APOBEC3C,APOBEC3F,AR,ATP1B4,ATP8B3,BSN,C3orf70,C9orf85,CA13,CD274,CHST6,CLSPN,CNR1,COQ8B,CSDC2,E2F2,EDN1,EXOSC5,FAM102A,FAS,FGF10,FOXP4,GAL3ST4,GALNT10,GFPT2,HRK,IL1RN,ILK,ING4,KLF7,KLLN,KRT8,LDB1,LRRC38,METTL7B,MINDY1,MRNIP,NAB2,NCS1,NDEL1,NLRX1,NOCT,NR6A1,NRIP3,NT5DC3,NTRK3,PABPC5,PCYT1B,PDK3,PHF19,PLCXD1,PNOC,POMGNT2,PPP1R3G,PRRT2,RAB38,REL,RIMS4,RNF144B,RNF187,RPP25,S100PBP,S…
miR-342-5p (and other miRNAs w/seed GGGGUGC)		mature microRNA	Activated	2.853	0.00134	2.8729	ABCB9,ACTN4,ADAMTS10,AHNAK2,ALDH16A1,ARAP1,ARHGEF18,CABLES2,CAMK2A,CASP9,CC2D1A,CCL21,CDPF1,CLCNKB,COTL1,DLG4,DPYSL4,EFHD2,FAM107A,FAM53B,FBLIM1,GINS3,HAUS5,HES2,HIRIP3,ITPRIP,KCNC3,KCNJ6,LBH,LDB1,LEF1,MFNG,MGAT5,MKNK2,MXRA8,NFIA,NR4A1,NUAK2,P2RX6,PLEKHA6,PPP1R3G,PRIM2,PTPRH,RAB3IL1,RNF166,SERPINB1,SESN2,SH2D5,SH3BGRL2,SLC43A2,SLC7A8,ST8SIA2,STXBP1,SYNPO2,SYNPO2L,TFAP4,THRA,TM7SF2,TNS2,UCK1,VANGL…
STAT4	1.835	transcription regulator	Activated	3.19	0.00139	2.85699	ALDOC,ATF4,BCL2,BCL2L11,CAPN5,CCL2,EPOR,ERRFI1,ETV5,GADD45G,GATA3,GBE1,GJA1,GRTP1,GTF2E2,IER3,ISG15,KRT18,LRRFIP1,MBOAT2,MLLT3,MYC,NDRG1,NXN,P4HA2,PCGF5,PLAC8,PPP1R13L,PRDM16,RAMP1,RRAD,SCG5,SERPINB1,SERPINE1,SERTAD1,SH3BP4,SH3GLB1,SLC2A3,TPD52,VLDLR
FOXL2		transcription regulator	Activated	3.022	0.00141	2.85078	ATF3,FAS,FOS,IER3,INHBA,MAFF,NR4A3,PPARGC1A,PPP1R15A,PTGS2,RGS2,SMAD6,SOX9,SPRY1,TNFAIP3,ZNF165
miR-1224-3p (miRNAs w/seed CCCACCU)		mature microRNA	Activated	2.271	0.00142	2.84771	ABCD1,ANGPTL7,ATF6B,BBS5,BORCS6,C11orf21,C22orf46,CAPS,CIAO3,CNPY4,ETS1,ETV3,FBXO17,FRAT2,GDI1,HMGXB3,IFFO2,LBH,LIMD2,LRRC20,MAPK13,MKNK2,NDRG1,P2RX6,PHF19,PROB1,PXMP4,RAB20,RELT,RSU1,SLC16A5,SPRY2,TRIM25,USP14,ZNF503,ZNF530,ZNF589,ZNF843
CSF3		cytokine	Activated	2.286	0.00142	2.84771	BCL2,BIRC3,CCNE1,CX3CR1,CXCL8,DUSP6,EDN1,EGR1,EGR2,EGR3,ETS1,FOS,GADD45A,GADD45B,GADD45G,GJA1,GPR183,IL1RN,KIT,KITLG,MCL1,MYC,NFIL3,NOS3,PIM1,PLCB2,PLSCR1,SLC20A2,TLR5,TNFAIP3,TNFRSF1B,VCAM1,YPEL3
PPRC1		transcription regulator	Activated	2.517	0.00152	2.81816	ATF4,BMP6,CLDN1,CXCL8,DUSP5,ERRFI1,HK2,NAMPT,PHLDA1,PTGS2,RND3,SPX,ZFP36L1
miR-1896 (and other miRNAs w/seed GGUGGGU)		mature microRNA	Activated	2.183	0.00154	2.81248	ARPIN/ARPIN-AP3S2,BMF,BMP6,BSN,C14orf180,C3orf70,C9orf16,CACNA2D2,CALB2,CAPN5,CAVIN1,CCL21,CNTFR,COTL1,DIRAS1,FAM155B,FAM222A,FLYWCH1,FOSL1,FOXP4,GDI1,GVQW3,H2BC18,HES1,INPP5D,KCNC3,LTBP4,METTL7B,NECTIN1,NUDT7,PAQR4,PCARE,PIP5K1C,PLEKHA6,PLEKHG4B,PMM2,POLR3H,PRSS8,RAB31,RBBP9,RD3L,RIMS4,ROGDI,SAMD10,SCN2B,SEMA6A,SIX5,SLC6A8,SLC7A5,SMIM10,SPACA9,SPOCD1,ST3GAL2,ST8SIA2,STK38,TEAD3,THAP7,TIMP3,TNFRS…
IFI16	0.987	transcription regulator	Activated	3.023	0.00162	2.79048	CCL2,CXCL8,CYP1A1,E2F2,EDN1,GADD45A,IFI16,IL1RN,ISG15,LDLR,LPL,MAP2K1,MGST1,MTHFD2,NPPA,PCNA,PIM1,VCAM1
ATM		kinase	Activated	2.736	0.00166	2.77989	ACTB,BBC3,BLM,CCN2,CDC25C,CXCL8,DUSP1,FAS,GADD45A,GADD45B,GADD45G,IGF1R,PCNA,PPP2R2C,SERPINE1,TGM2,TNFAIP3
miR-4755-3p (miRNAs w/seed GCCAGGC)		mature microRNA	Activated	2.138	0.00175	2.75696	ABHD14A,ADCY7,ARID5A,ASB16,ATP6V0E2,BBS5,BMF,BOK,C15orf39,CACFD1,CAVIN1,CCDC113,CCDC24,CDPF1,CMBL,CSDC2,CX3CL1,CYB561A3,CYREN,ECHDC3,EIF1,EPSTI1,ETV3,FAM83G,FITM1,FNDC10,FOXO3,GLB1L,HAP1,HPCAL1,HS6ST1,IL6R,INPP5J,KCNJ11,KCNK3,KCNK6,LMOD3,MAPK13,METTL7A,MOB1B,MRNIP,MYORG,NFX1,NIPAL4,OLR1,PCED1A,PGPEP1,PHF19,POLR3H,PPME1,PPP1R18,PRXL2C,PTK2B,RAB11FIP4,RAB20,RILPL2,RIMS4,RXRA,SAPCD2,SETDB2,SH3BGRL3,…
miR-4688 (and other miRNAs w/seed AGGGGCA)		mature microRNA	Activated	2.668	0.00183	2.73755	AMHR2,APOBEC3F,AQP3,ASB16,BBS5,BEND3,CALN1,CAPN5,CCDC115,CENPM,CTDSP1,CTDSP2,CYBC1,DDX11,DEPTOR,DERL3,DUSP8,EDA,EFNB1,EPOR,FADS2,FAM102A,FLNB,FOSL2,GPT2,HAP1,HBP1,HES4,HTRA3,KCNK6,MAFF,MKNK2,MVB12B,NAA80,NGF,NR6A1,OSBP2,P2RX6,PDYN,PLA2G6,PLEKHO1,POLR3H,PRRT2,PTK2B,PTPN18,PYCR3,RBBP9,RERG,RIMS4,RMI2,SBK1,SERTM1,SIX5,SLC6A8,SLC9A8,SNX21,SP6,ST8SIA2,TEAD3,TGM2,THRA,TMSB10/TMSB4X,TNFAIP1,TSPAN11,UBAS…
miR-423-5p (and other miRNAs w/seed GAGGGGC)		mature microRNA	Activated	3.301	0.00188	2.72584	ACVR1B,ADCK1,ADGRB2,ADGRL1,AHDC1,ALDOC,ANKRD2,ANP32A,ARPC5,ASB16,ASB2,B4GALNT1,BBS5,BEND3,BMF,BSN,C11orf87,CACFD1,CALM1 (includes others),CALN1,CAPN5,CASP9,CC2D1A,CCDC134,CCNF,CDPF1,CENPM,CNN2,CORO2B,CSF1,CTDSP1,CTDSP2,DECR2,DPYSL4,DUSP8,DYRK1B,ECEL1,EFNB1,ENC1,FAM102A,FAM222A,FLNB,FOXP4,GAL3ST4,HAP1,HDDC3,HSPA12A,LDB1,LIMS2,LYPD1,MAFF,MAFG,MAFK,MAPK4,MKNK2,MKS1,MOV10,MVB12B,MYADML2,NAGPA,NECTIN1…
PTGS2	1.635	enzyme	Activated	2.299	0.0019	2.72125	ANGPT1,ANXA1,AQP1,BBC3,BCL2,BIRC3,CCL2,CCNE1,CDKN2C,CXCL8,DUSP1,EGR1,ERBB3,FLT1,FOS,GRIN2A,HBEGF,IGFBP3,IRX2,LPL,MCL1,MKI67,MYC,NEB,NOS3,PCNA,PPA1,PTGS2,SEMA7A,STC1,TGM2,TNFAIP6,TNFRSF12A,VEGFC
mir-204		microRNA	Activated	2.138	0.00195	2.70997	ACVR1,ATF4,BCL2,BDNF,CAMK2D,CHRM2,CXCL8,ITPR1,MCL1,MYC,ROCK1,SMAD3,SNAP25,STXBP1
ELK1		transcription regulator	Activated	2.326	0.00198	2.70333	ANKH,BRF1,EGR1,EGR2,FOS,FOSL1,FUT4,JUNB,MCL1,MTHFD2,PTGS2,TAGLN,THBS1,TPO,ZFP36
Endothelin		group	Activated	2.579	0.00199	2.70115	ACTA1,EDN1,FOS,MYC,NPPA,NPPB,PTGS2
ADCYAP1		other	Activated	3.522	0.00207	2.68403	ACTN1,ANGPT1,BAG2,BCL2,BDNF,BMP6,CCBE1,CEBPD,CNN3,CNTNAP2,EGR1,EGR2,EGR3,EPHA2,FOS,FRMPD2,GAS1,GATA3,GJD2,IER3,KRT8,MAN1A1,MAPK4,MCAM,MCM2,MYC,NPY1R,NTRK2,PDE10A,SERPINB1,SLC1A2,SLC1A3,SNAP25,SST,TCF4,TGFB2,TK1,TMSB10/TMSB4X,TSC22D1,TSHZ1,UCP2
ITGB1	0.585	transmembrane receptor	Activated	2.102	0.00218	2.66154	ACTA1,ACTA2,ADAM19,ADAMTSL1,BCL2,CCL2,CXCL8,FOS,FOXO3,GAS1,GDF6,IL1RN,ITGA3,JUNB,LIMS1,MYC,NPPB,OLFML3,PAPPA,PLAU,PTGS2,SERPINE1,TCF4,TGM2,THBS1,TNFAIP3,WNT5A
NADPH oxidase		complex	Activated	2.078	0.0022	2.65758	CCL2,EDN1,EGFR,FOS,PTGS2,SERPINE1,TGFA,VCAM1
CTR9		other	Activated	2.121	0.0022	2.65758	CYP1A1,EGR3,EPAS1,MYC,RAB31,SDC1,TP53INP1,USP53
miR-6798-5p (miRNAs w/seed CAGGGGG)		mature microRNA	Activated	3.2	0.00223	2.6517	ABCB8,ADAM19,ANP32A,BEND3,C11orf21,CHST3,COLQ,CSGALNACT2,CTDSP1,DEDD2,EFHD2,ELMOD3,FBXO32,GAS1,GINS3,HEMK1,HES4,HTRA3,IDNK,KCNC3,KCTD6,KIF24,KLHL21,LBH,LDB1,MAP3K7CL,MPP2,NAPRT,NCS1,NDRG1,NECTIN1,NEDD9,NR6A1,NXPH2,NYNRIN,PACSIN1,PCYT1B,PHYHIP,PLEKHA6,PNMA8B,PRIMA1,PTPRU,RECQL5,RELT,RPP25,SALL2,SAMD10,SAMHD1,SBK1,SCN2B,SDK2,SETD1B,SFRP5,SIX5,SLC6A17,SLC9A8,SYTL4,TCEANC2,TEAD4,TEDC2,VSTM2L,WEE1,WT1…
growth factor		group	Activated	2.236	0.00236	2.62709	BCL2,DUSP1,FOS,MYC,PTGS2,SPHK1
MEF2C		transcription regulator	Activated	3.486	0.00238	2.62342	ABRA,ACE2,ACTA1,ACTC1,ATF3,BDNF,CCBE1,CCL2,EGR2,FOS,GJA1,ITGB1BP2,JUNB,MEF2A,MYOZ2,NPPA,NPPB,NR4A1,PDLIM3,PPARGC1A,PTGS2,PTH1R,SCN5A,SFRP2,SIK1/SIK1B,ZFP36
miR-3616-3p (miRNAs w/seed GAGGGCA)		mature microRNA	Activated	2.394	0.0025	2.60206	ADORA1,ALAD,ARID3B,ATOH8,ATP6V0E2,BMPER,C15orf39,CACFD1,CALM1 (includes others),CASP10,CDCA7,CNNM4,CREB3L4,DLG4,ERMAP,ETV6,FADS2,FAM155B,FZD1,GADD45A,HES4,KBTBD13,KCNJ6,KCNK3,KMT5C,LRRC20,LRRC38,LTBP4,MDGA1,MVB12B,NAB2,NAMPT,NRIP3,P2RY14,PAG1,PDK3,PDSS1,PRRT4,RARG,RASSF4,REEP4,RFTN1,RHOF,RPH3AL,SAMD10,SCN2B,SH3BP1,SIX5,SLC6A9,SNPH,SORT1,SPOCD1,TGFA,THEM6,THRA,TNFAIP1,TNIP2,TSPAN11,VKORC1L1,VSTM4,…
miR-6732-5p (and other miRNAs w/seed AGGGGGU)		mature microRNA	Activated	2.954	0.00265	2.57675	AHDC1,ARRDC4,BRSK1,CALN1,CCDC107,CIC,CSF1,CSRNP3,DUSP8,EFHD2,EFNB1,EGR3,ELMOD3,EPOR,ERBB3,EXOSC5,FBLIM1,FOSL1,FOXP4,GUCY1A2,HAUS5,HEMK1,IGSF9,JUNB,KCNC3,KDM4D,KLF6,LDB1,LIMD2,LPCAT4,MPP2,MYORG,NECTIN1,NFKB2,OSBPL7,PACSIN1,PCYT1B,PHF19,PKD1L2,PPFIBP2,PPM1E,PPP1R3G,PTPN18,RAB3IL1,RIMS4,ROGDI,RWDD2B,SAMD10,SBK1,SCN8A,SERTAD1,SETD1B,SFRP5,SLC1A3,SLC2A11,SMAGP,SPOCD1,SRF,STOM,THRA,TLNRD1,TMEM80,TPM3,X…
TGFA	1.696	growth factor	Activated	2.565	0.00292	2.53462	BIRC3,CCL2,CCN2,CXCL8,EGFR,ERRFI1,FOS,FOSL2,JUNB,NES,PLAT,PRNP,PTGS2,SERPINE1,SLC1A2,TGFA,TLR5,WNT5A
IPMK		kinase	Activated	2.795	0.00299	2.52433	ACTA2,ACTB,CCN1,CSRP1,FLNC,FOS,JUNB,PDLIM5
MAP3K3		kinase	Activated	2.191	0.00299	2.52433	ACTA1,BCL2,CXCL8,FOS,HAS2,TGFB2,TGFBR3,TNFAIP3
EIF2AK3	1.058	kinase	Activated	2.696	0.00329	2.4828	ATF3,ATF4,BDNF,BIRC3,DLG4,EGR1,EIF2AK3,FOSL1,GADD45A,GCH1,KLF4,LMO4,MYC,NDRG1,NFIL3,NFKB2,PPP1R15A,RELB,RNASEL,SCN5A,SIAH2,ZFP36
miR-4437 (miRNAs w/seed GGGCUCA)		mature microRNA	Activated	3.244	0.00356	2.44855	ACVR1B,ADORA1,APOBEC3C,APOBEC3F,ASRGL1,BOK,BTN3A2,C14orf180,C15orf39,CNPY4,CYBC1,CYP46A1,DCLRE1B,DHFR2,DPH3,DSN1,FAM78A,GBA,HEMK1,HRK,ICAM4,LONRF2,LRRC2,MCUR1,NINJ1,PLEKHG4B,PPP1R3E,PRIMA1,PRSS8,RAB31,RASD1,RELB,SLC31A2,SLC35E2B,SMYD4,SPOCK1,STOML1,TCF19,TIAF1,TMEM40,TMEM47,TRAK2,TSPOAP1,ZNF425,ZNF500,ZNF530
APBB1		transcription regulator	Activated	2.177	0.00357	2.44733	ACTA2,EGFR,HES1,MYC,TAGLN,VLDLR
miR-1909-5p (miRNAs w/seed GAGUGCC)		mature microRNA	Activated	2.117	0.00366	2.43652	ABHD2,AKAP1,AKR1C1/AKR1C2,B4GALT1,BOK,C9orf16,CCDC113,EEPD1,ERBB3,GALNT10,GTF2IRD1,HAUS4,LRRC20,MAGEE1,METTL7B,MRNIP,NRP2,PEX11A,PIGZ,PIK3R3,POLR3D,RASGRP2,SDC3,SEMA6D,SERTM1,TMEM218,ZFP36L1
ITGB3		transmembrane receptor	Activated	2.032	0.0037	2.4318	BCL2,CD274,CSF1,FOS,HAS2,ILK,ITGA3,LDLR,LIMS1,NPPB,PCNA,PLAU,PTGS2,RUNX1,SERPINE1,SMAD3
miR-138-5p (miRNAs w/seed GCUGGUG)		mature microRNA	Activated	3.45	0.00375	2.42597	ABCB8,ADGRL1,ANGPTL7,ANK1,ARHGAP31,ARHGAP32,C11orf21,CALN1,CCL21,CHST7,CNPY4,DDX11,DIRAS1,DTX4,EBPL,EFNB3,FAM53B,FAM83D,FERMT2,FOSL1,FOXP4,GALNT10,GAMT,GPD1,HAP1,HECTD2,HRK,KCNN3,KIAA0040,KLLN,LIX1,MANEAL,MEGF10,MRM3,MZF1,NFIA,NINJ1,NMNAT3,PGAP2,PHF19,PLEKHG4B,PLXNB2,PPARGC1A,PRRT4,PTP4A1,PXK,ROCK2,RPRD1B,SIX5,SLC2A10,SNCAIP,SNX33,SORBS2,SORT1,TBX18,TCF4,THAP11,TM7SF2,TMEM43,TMTC4,TUBB6,USP18,VST…
RAC1		enzyme	Activated	2.647	0.00382	2.41794	ACTA2,ANKRD1,ATF3,CCN2,CXCL8,DPYSL2,DUSP1,DYRK1B,FAS,FOS,FOSL1,IL6R,MCL1,MYC,NPPA,NPPB,PRKG1,PTGS2,SOX5,SOX9,SRF,VCAM1,WNT5A
SPHK1	0.685	kinase	Activated	2.399	0.00389	2.41005	ACTA2,BCL2L11,BIRC3,CCN2,CXCL8,EGR1,GCH1,MAP2K6,PTGS2,SERPINE1,SPHK1,TAGLN
miR-4449 (miRNAs w/seed GUCCCGG)		mature microRNA	Activated	3.4	0.00397	2.40121	ARPC4,C9orf16,CAPN5,CDC42BPG,CLIP2,DEDD2,DOK7,GRIN2A,KANK2,KLHDC7A,LTBP4,NRTN,OSGEPL1,OSR1,OXLD1,PHYHIP,PNMA3,PREX1,RADIL,SNPH,SPOCD1,TELO2,VSTM4,WWP2,ZNF512B
CHRM3		G-protein coupled receptor	Activated	2.213	0.0041	2.38722	CCN1,EGR1,FOS,ITGA2,ITGA3
DRD1	-2.617	G-protein coupled receptor	Activated	2.207	0.0041	2.38722	BDNF,EGR1,FOS,HOMER1,JUNB
miR-4736 (and other miRNAs w/seed GGCAGGU)		mature microRNA	Activated	2.032	0.00412	2.3851	ADAMTS10,AIP,APOBEC3F,ASTN2,ATP8B3,BBS5,C10orf82,C3orf18,CABLES2,CAMK2A,CAPN5,CNNM3,CSF1,CSRP1,CTDSP2,DERL3,ETV5,FAM117A,FERMT1,HABP4,HAP1,INPP5J,KDM6A,MAPK8IP1,MDGA1,MGAT5,NAB2,NPY1R,NR6A1,P2RX6,PALM2AKAP2,PFKL,PIP5K1C,PPP1R1C,PPP2R2C,PTTG1IP,RECQL4,REEP6,RFLNB,RGS2,RNF144A,RNF187,SCN2B,SIX5,SLC25A21-AS1,SLC6A17,SLC7A8,SPOCD1,ST8SIA2,TCF19,TEAD3,TENT5B,TK1,TNFRSF1B,TRAIP,TSPAN11,UAP1L1,VANGL2,VS…
Ngf		group	Activated	3.212	0.00447	2.34969	BBC3,BCL2,BCL2L11,BDNF,CCNA1,DUSP1,DUSP4,EGR1,FOS,IER2,MAP2,MYB,NR4A1,SERPINE1,TTLL7
MMP1		peptidase	Activated	2.008	0.00469	2.32883	ANGPT1,BCL2,CCNE1,CXCL8,EGR1,FOS,MAP2K1,MYC,PDGFA,PLAU,PTGS2,SERPINE1,TAGLN
miR-12192-5p (and other miRNAs w/seed GUGGGGU)		mature microRNA	Activated	3.204	0.0048	2.31876	ACBD3,ACVR1B,AIF1L,ALDH16A1,ALDH1B1,AQP3,ARHGAP33,ATOH8,ATP1A2,B4GALNT1,CACNA2D2,CARF,CAVIN1,CCL21,CDCA4,CDH4,CDPF1,CNNM1,CSRP1,DERL3,DUSP26,ELOVL6,FAM107A,FAM155B,FAM53B,FOXP4,HBEGF,HRK,IGSF9B,KANK2,KCNC3,KCNJ6,KIAA0040,MXRA8,NECTIN1,NFKB2,NME3,NTRK3,OSBPL5,P2RX6,PCARE,PGAP2,PHF19,PLEKHH1,PPP1R18,PPTC7,PRIMA1,PRUNE1,SBK1,SCN2B,SCUBE1,SEC24D,SESN2,SIX5,SLC46A1,SNX33,SPATA18,SPRY4,SRF,THRA,TM4SF1,…
POMC		other	Activated	3.319	0.00488	2.31158	ACSL4,CYP11A1,DUSP1,FOS,FOSL1,FOSL2,JUNB,LDLR,NCOA2,NOS3,NR4A1,NR4A3,PCNA,PDYN,PPARGC1A,SDC2,SLC9A3R1,SMAD3,TCF4,VCAM1
miR-6849-3p (miRNAs w/seed CCAGCCU)		mature microRNA	Activated	3.109	0.00497	2.30364	ABCA7,ANGPTL7,APOBEC3C,ARPIN/ARPIN-AP3S2,ATP8B3,BTN3A2,C3orf18,CAPN5,CHST6,CPXM1,CSRP1,DOK4,ECEL1,FABP2,FAM110A,FAM78A,GAL3ST4,GIPR,GTF2IRD2/GTF2IRD2B,HAP1,HRK,LMNTD1,LRRC2,MANSC1,METTL7A,MRNIP,NCS1,P2RX6,PCYT1B,PGPEP1,PLEKHG4B,PPP1R18,RELT,RNF187,RPP38-DT,SEC14L5,SHE,SMAGP,TNIP2,TSPAN11,XRCC2,XRCC3
CCN1	2.825	other	Activated	2.038	0.005	2.30103	BCL2L11,BOK,CCL2,CCN1,CXCL8,FZD8,ITGA2,ITGA3,MCL1,MSX2,MYC,NR4A1,PLAU,PTGS2,SERPINE1,TLE1,VEGFC,WNT5A
HAND2		transcription regulator	Activated	2.753	0.00519	2.28483	ACE2,ACTA1,ACTC1,CALB2,CCBE1,CCL2,GJA1,GLI3,ITGB1BP2,NPPA,NPPB,PDLIM3,PTGS2,SIK1/SIK1B,XIRP2
S1PR3	-0.541	G-protein coupled receptor	Activated	2.423	0.00519	2.28483	ACTA2,ETS1,FOS,PTGS2,TAGLN,VCAM1
miR-6827-5p (miRNAs w/seed GGGAGCC)		mature microRNA	Activated	2.994	0.0055	2.25964	ATG101,ATP6V0E2,C14orf180,C1QTNF1,C22orf46,C2orf72,CCL21,CDC42EP4,CDCA4,CNN2,COTL1,CRACD,CRTC1,CSDC2,CSF1,CSRP1,CYB561,DDX11,DGKD,DYRK1B,ELF4,FOXP4,HES2,IL1RN,KLF7,LAD1,LRRC20,MCAM,MFNG,MYOZ2,NIPAL4,OSBPL7,OXLD1,PAQR4,PITPNM3,POLL,PPP1R3G,PRRT2,PRSS8,PRXL2B,PYCR3,RARG,REEP6,RNASEL,SCN2B,SELENOS,SEMA3F,SIX5,SNPH,TEC,TEF,TK1,TK2,TPPP,TSC22D3,USP21,VSNL1,WNT4,ZNF467
PIM1	0.96	kinase	Activated	2.952	0.00554	2.25649	BBC3,BCL2,CAV2,CCNA1,EPHA2,ERBB3,FOSL1,IGF1R,IGFBP5,MYC,PIM1,PPARGC1A,STAT4
ANGPT2		growth factor	Activated	2.505	0.00638	2.19518	ABCA1,ACTA1,ACTA2,ADAM12,ARL4C,BCL2,BCL2L11,CAT,CRYAB,EDN1,EGFR,EIF1,ETS1,FAS,FEN1,HSPA2,INPP5F,JMJD6,KLF5,MAP2K1,MGST1,NCOA2,NOS3,NPPA,OLR1,PDCD4,PHLDA1,PLAU,PTGS2,RCAN1,SERPINE1,TCN2,THBS1,TNFRSF12A,TRAF3IP2,VCAM1
Hedgehog		group	Activated	2.377	0.00664	2.17783	BDNF,GAS1,GATA5,HES1,KCNJ11,KIT,KLF4,MYC,MYCL,PRKCI,PTCH1,SOX9
ANGPT1	-1.58	growth factor	Activated	2.596	0.00664	2.17783	ACTA1,BCL2,CCL2,DUSP1,DUSP4,DUSP5,HOXB4,ILK,NOS3,NPPA,VCAM1
MAC		complex	Activated	2.157	0.0067	2.17393	BCL2,EGR1,EGR2,FAM110C,ITPRIP,PTGS2,THBS1,ZFP36
VCP		enzyme	Activated	2.138	0.0067	2.17393	BCL2,CCL2,CXCL8,DUSP1,LMNB1,NFKB2,SYNE2,VCAM1
JUNB	1.052	transcription regulator	Activated	3.183	0.00707	2.15058	ATF3,BDNF,CAV1,CD274,CDC20,DUSP1,EPAS1,FOSL1,HES1,HK2,INHBA,JUNB,MIXL1,MYL12A,NAMPT,NFKB2,PIM1,PLAU,RELB,ROCK1,SERPINE1,SGK1,SLC7A1,SST,SWAP70,TIMP3,VEGFC
miR-10396b-5p (and other miRNAs w/seed GGCGGGG)		mature microRNA	Activated	3.108	0.00742	2.1296	AKAP3,ARHGAP6,ASB13,ASB16,BBS5,C3orf70,CABLES1,CBARP,CC2D1A,CERS4,CMTM1,CNN2,CRTC1,CSDC2,CYB561A3,DUSP8,EPHA2,EPHB2,EXTL1,FAM43A,FHL3,FNDC10,FOXRED2,GPD1,H2BC18,ILK,JADE2,KIAA0040,LIMS2,LLGL1,LRATD1,LRRC4B,LTBP4,MAD1L1,MAFK,MDGA1,MIB2,MIXL1,MKNK2,NCS1,NRARP,NRTN,OLFM2,OSBPL7,PCIF1,PIP5K1C,PPFIA3,PRRT2,PTPN18,RASD1,RPP25,SBK1,SLC2A4RG,SLC34A2,SMAD3,ST3GAL2,STK11,THRA,TNIP2,TOR4A,USE1,WIPF3,WWP2,ZF…
miR-1285-3p (and other miRNAs w/seed CUGGGCA)		mature microRNA	Activated	2.252	0.00744	2.12843	ABHD14B,ADAM19,AKAP13,AMHR2,B4GALNT1,BOC,C14orf180,C19orf25,C1orf35,CA5B,CCP110,CDCP1,CLIP2,CLSPN,CMKLR1,CNN1,CTDSP1,DDX11,DEPDC5,DPYSL2,FABP2,GABRA3,GAS8,GVQW3,KCNJ6,KCNQ3,LAD1,LRRTM3,MAPK13,MCUR1,METTL7A,MRM3,NECTIN1,NINJ1,NRIP3,OLR1,PAQR4,PELI3,PIK3AP1,PLEKHG4B,PPP1R1A,PRND,RNF144A,RPP38-DT,SEMA4D,SLC6A17,SNX21,SORD,STOM,TCEANC2,TEAD3,TINAGL1,TSC22D3,TSPAN11,UAP1L1,UBXN10,XIRP1
miR-1915-3p (and other miRNAs w/seed CCCAGGG)		mature microRNA	Activated	2.994	0.00756	2.12148	ABCA7,ALAD,ALDOC,ARRDC1,C9orf16,CACFD1,CALN1,CAVIN1,CCDC61,CCL2,COQ10B,CSDC2,DUSP26,ENG,FAM53B,FLNC,FLYWCH1,GINS2,GTF2E2,LINC01547,LRRC20,MAFF,MCM7,MRNIP,MYADML2,NCS1,OPRL1,OTUD1,PAQR4,PNMA8B,POLR3H,PRKCQ,PRRT4,PRXL2B,PTPN6,RAB31,RABEP2,RELT,RIMS4,SERTAD1,SHLD2,SLC7A8,SNX33,STEAP3,TCN2,TEDC2,TENT5B,TK1,TNFRSF1B,TSPAN11,UCK1,WSCD1,XRCC3,XYLT1
TNFSF13		cytokine	Activated	2.804	0.00784	2.10568	BCL2,BCL2L11,CDC6,MCM2,MCM4,MCM5,MCM6,MYC,PCNA,POLE2
HDAC6		transcription regulator	Activated	2.36	0.00794	2.10018	AR,BCL2,GDF6,JUNB,MYC,PDGFB,PLAU,SERPINE1,SLC1A2,TAGLN,TGFB1I1
JAK2	0.83	kinase	Activated	2.817	0.00843	2.07417	ACTB,ACTN1,AKAP12,BBC3,BCL2L11,CCL2,CXCL8,EGR1,EPOR,FOS,IGF1R,JAK2,KDM6A,MYC,MYL12A,NR4A1,OSMR,PTGS2,SDC4,SERPINH1,SLC1A3,TAP1,TGM2,THBS1,TP53INP1,TSC22D1,VLDLR
IL1A		cytokine	Activated	2.379	0.00913	2.03953	ALDH3A2,ATF3,BCL2,BIRC3,CCL2,CCN1,CD274,CSF1,CXCL8,CYP11A1,CYP1A1,F2RL1,FAS,FOS,FOSL1,GCH1,IER3,IGFBP5,IL1RN,INHBA,JUNB,KIT,KITLG,MCAM,MT2A,MYC,NGF,NR2F2,PDGFA,PDGFB,PLAU,PTGS2,PTX3,SERPINE1,TK1,TNFAIP3,TNFRSF11B,VCAM1,VEGFC,WNT5A
CHRM1		G-protein coupled receptor	Activated	2.219	0.00948	2.02319	CCN1,EGR1,EGR2,EGR3,FOS

## Sheet: 8h_Inhibiting
Upstream regulators that are predicted to be inhibited at 8h
Upstream Regulator	Expr Log Ratio	Molecule Type	Predicted Activation State	Activation z-score	p-value of overlap	"-log(p-value)	Target Molecules in Dataset
miR-124-3p (and other miRNAs w/seed AAGGCAC)		mature microRNA	Inhibited	-3.209	7.6e-09	8.11919	AHR,ANKRD27,ARRDC1,ATL3,B4GALT1,BDNF,BMP6,C11orf87,CAV1,CBX2,CCL2,CCN2,CDCA7,CLDND1,COL4A1,CPT1A,CREBRF,CTDSP1,CTDSP2,CTNS,DFFB,DIPK2A,DNAJC25,EGR1,ELF4,ELOVL5,ENDOD1,EPHX4,EYA4,FAM177A1,FBLIM1,FPGS,FZD4,GALNT10,GAS2L1,GLI3,GNAI3,GPAM,GPT2,HECTD2,HES1,KIAA0040,LCOR,LDLR,LITAF,LMNB1,LPP,LRRC1,LYSMD3,MCUR1,MORC4,MYH9,MYORG,NAA15,NID1,OSBPL8,PAPSS2,PARP16,PHF19,PIM1,PLEKHF2,PODXL,PPFIBP2,PPP1R13L,PR…
KDM1A		enzyme	Inhibited	-3.003	2.2e-08	7.65758	ADM,ASF1B,ATP6V0E2,ATP8B3,BLM,CAD,CDH4,CENPU,CHAF1B,CTNNA1,DKK1,DNMT3B,E2F8,ELL2,ELOVL7,FGF10,GATA3,GATA5,IGF1R,KRT18,KRT8,LATS2,MAP2,MCM2,MCM3,MCM4,MCM6,MSX2,MYC,MYO1B,NES,NOS3,PPP1R12A,RARG,RCOR2,SELENOP,SERPINB1,SERPINE1,SFRP2,SFRP5,SIX5,SNAP25,SPOCK1,SREBF1,STEAP3,TCF19,TM4SF1,TMCC3,VCL,WWTR1,ZNF165
MITF	0.57	transcription regulator	Inhibited	-2.836	1.4e-07	6.85387	ALDH16A1,AMDHD2,ASAH1,ATP1A1,BCL2,CA14,CCNF,CCNG2,CDCA3,CDT1,CENPM,CHAF1A,CHTF18,CRYBG1,CXCL8,DIAPH1,DSN1,EDNRB,EME1,ESPL1,ESRP1,FAM53B,FANCG,FBXO32,FOS,HAUS8,HES1,IL6R,ITGA3,KIF20A,KIT,LIG1,MCM2,MCM4,MCM5,MCM6,PIF1,POLE2,RECQL4,RFC5,SDC1,SEMA3C,SEMA6A,SERPINE1,SLC7A8,SORT1,SOX5,SOX9,STXBP1,TBX2,TDG,TMEM251,XRCC3,ZNF114
TBX2	-0.906	transcription regulator	Inhibited	-2.769	2.52e-07	6.5986	ASF1B,ATF3,BHLHE40,CDC6,CDCA3,CDKN2C,CDT1,CHAF1B,DBP,E2F8,HAUS1,HELLS,HEY1,LIG1,MCM2,MCM4,MCM5,MCM6,MCM7,NFIL3,NPPA,PKMYT1,PRIM2,SRF,TGFB2
miR-5624-3p (and other miRNAs w/seed UAAGGCA)		mature microRNA	Inhibited	-2.889	9.79e-07	6.00922	AIF1L,ASRGL1,BMP6,CASP6,CCDC50,CCL2,COBLL1,COTL1,DYNLT3,ELL2,ELOVL5,EPHX4,ESRP1,FAM53B,FAM78A,FUT10,FZD4,GAS1,GPAT3,HBP1,ITPR3,KCNJ6,KLF4,LIPA,LITAF,LPP,LYSMD3,MAPK4,MAPRE1,MARCHF8,MBOAT2,MCUR1,MORC4,OIP5,OSBPL3,OTUD1,PALLD,PALM2AKAP2,PDLIM5,PIK3CA,PLCXD3,PPP1R13L,RAP2A,ROCK1,SCRN2,SERPINB8,SLC16A1,SLC41A2,SLC7A8,SNCAIP,SOX9,SPRY1,SUCNR1,TMEM218,TOR3A,VSNL1,XYLT1,ZNF503
miR-19b-3p (and other miRNAs w/seed GUGCAAA)		mature microRNA	Inhibited	-2.539	2.8e-06	5.55284	ATXN7L1,BCL2L11,CCN2,CLIP4,CNR1,CNTFR,COQ10B,CSRNP3,DTNA,E2F8,ELL2,ELOVL5,ENPP5,FAM114A1,FAM83D,GJA1,HBP1,HOMER1,IDNK,IGFBP3,KBTBD8,KCNA4,KLF10,KLF7,KLHL42,LDLR,LONRF1,MOB1B,MYCL,NDFIP2,NFIA,OTUD1,PPP1R12A,PPP1R13L,PPTC7,RAP1B,ROR1,RPS6KA5,RRAGC,S1PR1,SGK1,SLC1A2,SLC31A2,SPOCK1,STEAP2,THBS1,TNFAIP3,TNFRSF12A,TRAK2,VMP1,WDR35,ZBTB18,ZNF521
E2f		group	Inhibited	-2.937	9.35e-06	5.02919	BBC3,CAV1,CCNA1,CCNE1,CDC25C,CDC45,CDC6,DDX11,E2F2,E2F8,EPAS1,GAS2L1,GINS2,GMNN,LIG1,MCM10,MCM2,MCM3,MCM4,MCM5,MCM6,MYB,MYC,NPPA,NUSAP1,OIP5,ORC1,PCNA,POLA2,SERPINE1,VKORC1L1
MYC	1.288	transcription regulator	Inhibited	-2.378	1.51e-05	4.82102	ABCA1,ABCA7,ABCB10,ABCB9,ABCD1,ABCE1,ACSL4,ACTA1,ACTB,ACTN1,ACTN4,ACVR1,ADARB1,ADM,AHR,AKAP1,AKAP12,AMD1,ANGPT1,AOPEP,APCDD1,AQP1,AR,ARHGAP25,ATF4,BBC3,BCL2,BCL2L11,BDNF,BMPER,BZW2,CAD,CASP10,CASP9,CAV1,CCNA1,CCNB2,CCNE1,CCNE2,CCNG2,CD274,CD9,CDC20,CDC25C,CDCA7,CEBPD,CHST15,CNTNAP2,CNTRL,COBLL1,COL14A1,COL4A1,CPT1A,CRYAB,CSPG4,CTDSP1,CTNNA1,CTSV,CXCL8,DDB2,DDX11,DDX21,DFFB,DKK1,DNMT3B,DUSP1,DUSP2…
FAS	-0.62	transmembrane receptor	Inhibited	-2.167	2.2e-05	4.65758	ACTA2,ARAP2,BCL11A,BCL2,BIRC3,CASP9,CCL2,CCN2,CD200,CDC42EP2,CEBPD,COL4A1,CRYBG1,CSF1,CXCL8,DYRK3,EGR1,EGR2,EPOR,F2RL1,FAS,FGL2,FLT1,FOS,FOXO3,GADD45G,IER3,IFIT1,IL17RA,INPP5D,ITPR1,JMJD6,LDLR,NECTIN1,NR4A1,NUAK2,NUMA1,PALM2AKAP2,PIK3C2B,PIK3CA,PLAU,PLD1,PPFIBP2,PPP1R15A,PRKCI,PRUNE1,PTP4A1,PTX3,RASGRP2,RHEB,SDC1,SERPINB9,SERPINE1,SIAH2,SIPA1,STK38,STK38L,TIAF1,TNFAIP3,TNFAIP6,TNFRSF11B,TNFRSF1B,…
miR-16-5p (and other miRNAs w/seed AGCAGCA)		mature microRNA	Inhibited	-2.245	3.44e-05	4.46344	AKT3,ALAD,BCL2,BDNF,CA8,CCNE1,CCNF,CDCA4,CFL2,CHORDC1,CPEB2,CYB561,CYB561A3,DYRK1B,EDA,EFCAB5,EGFR,ELL2,ELOVL7,FBXW7,FRMPD1,G0S2,GADD45G,GFPT1,GNAI3,GPAM,GPR63,HERC6,HRK,HSPA4L,IFRD1,IFT74,IGF1R,IPPK,ITGA2,KCNMB1,KIF1B,KITLG,LITAF,MAFK,MAP2K1,MCL1,MLLT1,MSH2,MYB,NAA15,NFIA,NIPAL2,OSGEPL1,PANX1,PAPPA,PCDHAC2,PDCD4,PDK4,PHF19,PLD1,PNP,PPM1E,PRIM1,PTGS2,PTPN3,RAB9A,RAB9B,RICTOR,RNASEL,RNF144B,RPS6KA…
CIC	-0.593	transcription regulator	Inhibited	-2.611	8.99e-05	4.04624	DUSP4,ETV4,ETV5,FOSL1,ITGA2,MAFF,SPRY4
SFTPA1		transporter	Inhibited	-2.683	0.000254	3.59517	ADRB2,AKR1C1/AKR1C2,CCN1,CCN2,CDH10,EGR1,FOS,FRMD6,FZD8,GABRP,GFPT2,GPR68,HBEGF,MYC,NAMPT,PDK4,PHLDA1,RASD1,SERPINE1,SFRP2
LDLR	1.032	transporter	Inhibited	-2.096	0.000314	3.50307	ABCA1,CCL2,CCNB2,CCNE2,CD274,CDCA3,CLSPN,CX3CL1,CX3CR1,CYP27A1,CYP7B1,DHRS9,DUSP1,EGR1,ELOVL6,FADS2,FAM3C,FGL2,GADD45G,GJA1,GPAM,HELLS,IER3,IL1RN,KIF20A,LDLR,LPL,MKI67,MSX2,MYC,NOD1,NOS3,NUSAP1,PLAU,PPARGC1A,PPP1R15A,SREBF1,TAP1,TRIB1,VCAM1,VLDLR
PSMB11		peptidase	Inhibited	-3.04	0.000448	3.34872	CAV1,CDH4,CREB5,CTSV,ENPEP,FLT1,GADD45A,GADD45B,KIT,NID1,NR4A1,NTN4,OCLN,PLCB2,PTGS2,PTK2B,RELT,ROBO2,S1PR1,TGFB2,THBS1,TNFRSF12A,TNFRSF1B,TNFRSF21,VEGFC
RUNX3		transcription regulator	Inhibited	-3.269	0.000464	3.33348	BBC3,BCL2L11,CCN1,CCN2,CHST3,COL12A1,COL4A1,CXCL8,EXT1,FGF9,GLI2,ILK,MID1,MSRB3,MYC,NUAK1,PAPPA,PARVA,RASAL2,RHOBTB3,RUNX1,SCARA3,SPRED1,ST3GAL5,TGFB2,UGCG,WT1
COL18A1		other	Inhibited	-2.255	0.000507	3.29499	BCL2,CCL2,CDKN2C,EDN1,EDNRB,EGFR,EPHB2,ETS1,F2RL1,FOS,HK2,JUNB,MCL1,MXI1,MYC,PLAU,PTGS2,SERPINE1,SPOCK1,THBS1,TNFRSF21
DACH1		transcription regulator	Inhibited	-2.913	0.000857	3.06702	CCNE2,CXCL8,EGR1,FGF5,FOS,IER2,IGFBP3,KLF4,PLAT,PTGS2,SERPINE1,TNFAIP3
miR-218-5p (and other miRNAs w/seed UGUGCUU)		mature microRNA	Inhibited	-3.835	0.000875	3.05799	AARD,ABRA,ACTN1,AIF1L,C3orf70,CCDC50,CYBRD1,EGFR,FAM3C,GPR183,GPR63,HECTD2,HIVEP1,INSYN2A,IRAG1,JMY,KCNJ6,KCTD9,KIAA0040,LMO3,LYSMD3,MDGA1,MOSPD1,MYORG,NPY1R,PALM2AKAP2,PCLO,PLEKHF2,PPP2R5A,PRKG1,PTP4A1,RICTOR,RNF103,RPP25,RPS6KA3,SFMBT1,SH3D19,SSPN,ST8SIA5,TGM2,TPD52,TSHZ2,VASH2
mir-8		microRNA	Inhibited	-3.272	0.000889	3.0511	ACE2,ACTA2,ACTN1,ADAM12,AMOTL2,ATF3,BBC3,BCL2,CCNE2,CCNG2,CFL2,CLDN1,DDIT4L,DUSP26,EGFR,ERRFI1,ETS1,KITLG,KLF4,LATS2,MCM4,MYC,MYOF,NIN,OCLN,PCDH10,PPP2R1B,ROCK2,SEC23A,SOX9,SPRY2,STAT4,STAT5A,TGFB2,YWHAZ,ZFP36
miR-148a-3p (and other miRNAs w/seed CAGUGCA)		mature microRNA	Inhibited	-2.717	0.000916	3.0381	ACTA2,AHDC1,CDK19,DDAH1,DIPK2A,DNMT3B,DUSP1,ERBB3,ERRFI1,ETS1,FAM81A,FLT1,GADD45A,HOMER1,JMY,KCNJ6,KLF5,KLF6,LDLR,LIPA,LIPG,MAB21L4,MAFF,MAP3K9,MRAS,NIN,PCDH10,PDE1C,PIK3IP1,PRNP,RAB9B,ROCK1,RPS6KA5,S1PR1,SESTD1,SLC12A7,SNAP91,TGFA,TMEM52B,TMSB10/TMSB4X,TRAK2,UBASH3B,VMP1,WDR47,YPEL3,ZNF618
mir-1		microRNA	Inhibited	-2.162	0.00106	2.97469	ADAM12,BDNF,CACNB2,CAP1,CCL2,CDK9,CNN3,CXCL8,EDN1,FBXO32,GAS2L1,GJA1,IGF1R,MAN1C1,NOTCH3,PDCD4,PDGFA,PICALM,PPP2R1B,RHEB,SH3BGRL3,SOX9,VEGFC,ZFP36L1
Nr1h		group	Inhibited	-2.077	0.00123	2.91009	ABCA1,ADAMTS3,AQP3,ATP1B1,BCL2,BMP6,CAV1,CCL2,CSF1,CXCL8,EDN1,ELOVL6,FLT1,GPAM,HIP1,ITPR1,LPL,NFKB2,NOS3,PPARGC1A,PRKCQ,PTCH1,PTGS2,RPE65,SREBF1,TAP1,THBS1,TIMP3,TRPC4,VLDLR
ACTG1	1.07	other	Inhibited	-2.224	0.00135	2.86967	ACTA2,ACTB,CALD1,CNN1,TAGLN
MAFB		transcription regulator	Inhibited	-2.077	0.0021	2.67778	ACTB,ACTN1,CAP1,CCL2,CMKLR1,CNN2,EGR2,HOXB3,MTSS1,NUAK1,OLFML3,RAB3IL1,RNASE1,SCG5,SELENOP,SLC40A1,SLC7A8,SPOCK1,TAGLN
HDAC4		transcription regulator	Inhibited	-2.036	0.00295	2.53018	ACTA1,ATF3,BDNF,CAMK2A,CNKSR2,CSRP3,DYRK1A,EGR2,ETNPPL,FOS,FOSL1,GADD45A,HOMER1,NR4A1,PPM1E,PTGS2,RAB3C,RGS2,RGS4,SGCG,SNAP25,SRF,TAGLN,TNFRSF12A,TSPAN13,VCAM1
MYCN		transcription regulator	Inhibited	-3.093	0.00322	2.49214	ABCA1,ABCA7,ABCB10,ABCB9,ABCD1,ABCD4,ABCE1,ACTB,ACTG1,ACTN4,AMOTL2,CAD,CAV1,CCN2,CCNG2,CDK9,COL4A1,DUSP2,E2F2,EGFR,EZH1,FGF5,FRMD6,HK2,INHBA,ITGA2,ITGA3,LRRN1,LRRN3,MSRB3,MSX2,MXI1,MYH9,MYL12A,NDRG1,PTDSS1,RUSC2,SDC2,SERPINE1,SLC16A1,SLC1A2,SLC38A2,SORD,TAGLN,TGM2,XRCC3,ZYX
RARA		ligand-dependent nuclear receptor	Inhibited	-2.91	0.00355	2.44977	ABCA1,ABHD2,AR,CCNA1,CCR9,CD9,CENPM,CENPN,CENPU,CLMN,CLN8,CXCL8,DRD2,DUSP1,E2F8,EGR1,EGR2,EGR3,ELL2,ENAH,EPHX4,FOS,FOSL2,FUT4,GATA3,HELLS,HOXB4,IL6R,KLF4,KLF8,LMO3,LYPD1,METTL7A,MMP11,MXD4,MYC,NAV2,NEDD9,NR2C1,PHF19,PIMREG,PITX2,PTGS2,PVR,RARG,RASD1,RUNX1,SAMHD1,SHROOM1,SMAD3,STRA6,TG,TNFAIP8L1,TNFRSF11B,UBXN10,YPEL1,ZNF703
Atrial Natriuretic Peptide		group	Inhibited	-2.236	0.0041	2.38722	CCN2,EDN1,NOS3,NPR2,SERPINE1
SMAD5		transcription regulator	Inhibited	-2.584	0.00477	2.32148	CCN2,CSF1,NFE2,PDGFA,PDGFB,RUNX1,SERPINE1,SMAD6,VCAM1
miR-101-3p (and other miRNAs w/seed ACAGUAC)		mature microRNA	Inhibited	-2.278	0.00525	2.27984	C10orf88,CACNB2,CDH8,COTL1,CXXC4,CYB561D2,DIPK2A,DUSP1,FOS,FZD4,GJA1,HTRA3,KBTBD8,KCNH7,MCL1,MPPE1,PHLDA1,POMP,PPTC7,PRELID3B,PTGS2,RAP1B,RUNX1,SCN8A,SGK1,STC1,TENT5A,TGFA,TMEM65,VASH2
MACROH2A1		other	Inhibited	-2.688	0.00691	2.16052	ABCA1,ASB2,CDKN1C,CDKN2C,EDN1,EGR1,ETS1,FSTL3,GADD45A,HERC5,LMO3,LPL,MAP2K6,PLAU,PPA1,SERPINE1,SLC7A2
miR-1263 (miRNAs w/seed UGGUACC)		mature microRNA	Inhibited	-2.4	0.00702	2.15366	ABCE1,ADAM12,C11orf87,CDH8,CSGALNACT2,GBE1,HELLS,KCNH7,KIAA0040,KLF4,LARP1B,LYPD1,MTHFD2,NAA15,PLCXD3,RAB39B,RPS6KA3,SLC1A3,SLC38A2,SNAP91,TRIB1
HLX		transcription regulator	Inhibited	-2.376	0.00747	2.12668	ANKRD1,CDKN1C,CLDN1,CXCL8,EGR1,HES1,MYC,PAPPA,UNC5B
MED1		transcription regulator	Inhibited	-2.188	0.00762	2.11805	BCL11A,BHLHE40,CCNE1,CDC20,CDC6,CHAF1A,CYP11A1,CYP1A1,EHHADH,FADS2,GADD45A,HAS2,IGFBP3,IRF8,KLF4,LAD1,LEF1,MAD1L1,MCL1,MYC,OLR1,OTUB2,PDK4,PEX11A,PIM1,PODXL,PRLR,THBS1
NLRX1	-0.832	other	Inhibited	-2.309	0.00783	2.10624	BCL10,BIRC3,CARD10,MAP2K1,MAP3K14,NFKB2,NOD1,REL,RELB,TNFAIP3,TRAF2,TRAF6
RXRA	-1.124	ligand-dependent nuclear receptor	Inhibited	-2.212	0.00795	2.09963	ABCA1,ABCB11,AKR1C1/AKR1C2,ARL4C,CAT,CCR9,CEBPD,CLMN,CPT1A,CRYAB,DRD2,EHHADH,ENG,FABP2,FABP3,FADS2,FOS,GPD1,HAS2,HBEGF,IER3,ILK,LPL,MMP11,NAV2,NEDD9,NPPA,NPPB,OLR1,PC,PDGFA,PDGFB,PLD1,RARG,RPE65,RXRA,SDC1,SEMA4D,SLC27A1,SLC6A8,SORBS1,SREBF1,STRA6,TGFB2,TK1,WEE1,ZNF423
miR-153-3p (miRNAs w/seed UGCAUAG)		mature microRNA	Inhibited	-2.068	0.00933	2.03012	ACTN4,ANGPT1,BCL2,CFL2,CNN3,FABP2,GFPT2,ICAM4,KCTD6,KIF20A,KLF5,KLF7,LIMS1,MCL1,NFIA,PRKAA2,RASSF4,SATB1,SERTAD2,SPRED1,TES,TMSB10/TMSB4X,UFM1,USP28,VASH2,ZCCHC2

## Sheet: 24h_Activating
Upstream regulators that are predicted to be activated at 24h
Upstream Regulator	Expr Log Ratio	Molecule Type	Predicted Activation State	Activation z-score	p-value of overlap	"-log(p-value)	Target Molecules in Dataset
NUPR1		transcription regulator	Activated	5.695	8.88e-19	18.0516	ADAM22,AKAP12,ATPSCKMT,BLM,BRCA1,BRINP3,CACNA2D2,CCN1,CDCA3,CROT,DNMT3B,DPY19L2P2,DPYSL5,ELMOD1,EME1,EPB41L4A-AS1,ERCC6L,ESPL1,EXO1,FAM111A,FAM111B,FAM114A1,FAM83G,GADD45A,GCH1,GRAMD2B,H1-5,H2AC13,H3C12,HBEGF,HK2,HSPA2,IRS2,LMNB1,MAT2A,MCM10,MMS22L,OSGEPL1,P4HA2,PARP9,PEA15,PHLDA1,PIM1,PLK3,POLE2,RAB38,RAD51,RUSC2,SERPINE1,SH2D5,SPATS2L,SYNE2,TICRR,TMEM158,VANGL1,WDR76,XRCC2
TNF		cytokine	Activated	2.33	2.56e-16	15.5918	A2M,ABCA1,ACTA1,ADGRG6,ADRB3,AKAP12,AMPD3,ANGPT1,AQP1,AQP3,BHLHE40,BIRC3,BMP4,CAV1,CCN1,CCN2,CD274,CDH3,CDKN2C,COL16A1,COTL1,CRYAB,CX3CL1,CXCL12,CYP11A1,CYP1A1,CYP27A1,CYP7B1,DEPP1,DUSP1,DUSP4,EDNRB,EGLN3,ELOVL7,ENG,EPHB2,F2RL1,FBXO32,FERMT1,FOSL2,FRMD4A,GADD45A,GBP4,GCH1,HBEGF,HERC5,HK2,HRK,IFIT1,IGFBP5,IL17RD,INHBA,INPP5D,IRF8,IRS2,ITPR1,KLF7,KRT18,KRT8,LDLR,LITAF,LPL,MAFF,MAN1C1,MAP2K6,MAT2A,M…
CG		complex	Activated	2.356	2.03e-14	13.6925	APCDD1,BHLHE40,BLM,CCNE2,CDC6,CNNM1,CTSV,CYP11A1,DTL,DUSP1,F2RL1,FHL1,FOSL2,FZD1,FZD4,HK2,INHBA,IRS2,KCNQ5,LDLR,LRRN3,MCM10,NR4A1,PCNA,PDYN,PHLDA1,PLAU,PLPP3,PNOC,RGS2,RGS4,SCUBE1,SEMA3E,SMAD6,STC1,TENM4,TFPI2,TGFBR3,TM4SF1,TMEM158,TNFRSF12A,TSPAN13
PDGF BB		complex	Activated	2.179	2.05e-14	13.6882	AKAP12,BHLHE40,BMP4,BRCA1,CAV2,CCN1,CCN2,CRYAB,DUSP1,EDNRB,FHL1,FZD1,GADD45A,GPR183,HBEGF,INHBA,LDLR,MAT2A,MCM6,MGST1,MYH11,NR4A1,NR4A3,OLR1,PCNA,PHLDA1,PIM1,PLAU,PLCG2,RGS2,RYR3,SERPINE1,SGK1,SLC2A3,SLC6A4,SLC7A1,SPHK1,TAGLN,THBS1,TNFRSF12A
F2		peptidase	Activated	3.646	8.36e-14	13.0778	ALDH1B1,ANGPT1,BIRC3,CCN1,CCN2,CDC6,COL4A1,COTL1,CX3CL1,DOK5,DUSP1,EDNRB,F2RL1,FHL1,FOSL2,HBEGF,HSP90AA1,IGFBP5,MAP3K5,MTSS1,MYH11,MYH9,NR4A3,NUAK2,PDGFB,RCAN1,SERPINE1,SLC2A3,SLC7A1,TFPI2,THBS1,TNFRSF12A,TRPC3,TSPAN32,VTN
TP53		transcription regulator	Activated	2.661	1.91e-13	12.719	A2M,ABAT,ACSF2,ACTN1,ACTN4,ADAM12,ADRB3,AKAP12,ALDH1B1,ANGPT1,ANKRD1,AQP3,ASF1B,BHLHE40,BIRC3,BRCA1,CALU,CAMK2D,CAV1,CAV2,CCN1,CCN2,CCNE2,CDC6,CDH3,CDT1,CKMT2,CNOT11,COL4A1,CRYAB,CTIF,CX3CL1,CXCL12,CYP1A1,DNAJA4,DNMT3B,DUSP1,DUSP4,E2F2,ELF4,ENG,ESPL1,EXO1,FABP3,FEN1,FHL1,FRMD4A,FSTL3,GADD45A,GLI2,HBEGF,HERC5,HK2,HSP90AA1,IGFBP5,INHBA,IRF8,KIF24,KRT18,KRT8,LDLR,LMO3,MAP2K1,MAP2K6,MAPK4,MCM2,MCM4,M…
EPAS1		transcription regulator	Activated	2.305	5.34e-12	11.2725	AKAP12,AXL,BHLHE40,BIRC3,CAV1,CCN1,CCN2,CD274,CDCP1,CKMT2,CXCL12,DUSP7,EGLN3,FABP2,FHL1,GBE1,IGFBP5,IRS2,ITPR1,LDLR,LPL,MAFF,NEAT1,P2RY1,PDGFB,SERPINE1,SLC2A3,SPHK1,TGFA,TNFRSF11B
RB1		transcription regulator	Activated	3.852	1.52e-11	10.8182	ACTC1,ACTN2,ASF1B,ATP6V1D,BLM,BRCA1,CCN2,CCNE2,CDC6,CDCA5,CDT1,CHAF1A,COL4A1,E2F2,FABP2,FAM111A,FANCL,FEN1,GLI2,GSTO1,H1-5,KRT18,LIG1,MAPK4,MCM10,MCM2,MCM4,MCM5,MCM6,MCM7,MYL1,ORC1,OSMR,P2RY14,PCNA,PIM1,POLD3,PPFIBP1,RAD51,RECQL4,RFC3,RYR3,SERPINE1,TCF19
MRTFA		transcription regulator	Activated	2.675	9.41e-11	10.0264	ACTA1,ACTC1,ANKRD1,CCN1,CCN2,CXCL12,DDAH1,FABP3,GADD45A,MYH11,MYH9,NPPA,NPPB,P2RY1,RAMP1,SELENOP,SERPINE1,SGK1,SLC1A2,SLC35D3,SLC6A4,SORBS1,SYNPO2,TAGLN,THBS1
AGT		growth factor	Activated	2.366	1.48e-10	9.82974	ACE2,ACTA1,ADAM12,ANGPT1,BRCA1,CAV1,CCN2,CCNE2,COL4A1,CYP2J2,DUSP1,EDNRB,ENG,GCH1,GLCCI1,HBEGF,IDI1,IGFBP5,KCND3,LDLR,MGST1,MSMO1,NCALD,NGF,NPPA,NPPB,NR4A1,OCLN,OLR1,PLAU,PPFIBP1,RCAN1,RGS2,SEMA6A,SERPINE1,SGK1,SLC6A2,STC1,TBX5,TGFA,TNFRSF12A,UGCG
NORAD		other	Activated	2.309	2.71e-10	9.56703	BHLHE40,CCN1,CCN2,COL4A1,FSTL3,PPP1R13L,SGK1,SMAD6,SPOCK1,TAGLN,THBS1,TNFRSF12A
MRTFB		transcription regulator	Activated	2.174	3.53e-09	8.45223	ACTA1,ANKRD1,CCN1,CCN2,DDAH1,GADD45A,GPR37,IGFBP5,INHBA,MYH9,P2RY1,RAMP1,SELENOP,SERPINE1,SGK1,SLC35D3,SLC6A4,SORBS1,SYNPO2,TAGLN,THBS1,TLE1
IL1B		cytokine	Activated	2.725	8.07e-09	8.09313	A2M,AMPD3,ANGPT1,BIRC3,BMP4,CAV2,CCN2,CD274,CLIP2,CRYAB,CX3CL1,CXCL12,CYP11A1,CYP1A1,DUSP1,E2F2,EGLN3,ENG,F2RL1,GADD45A,GCH1,HBEGF,HERC5,HK2,IFIT1,IFRD1,IGFBP5,INHBA,IRS2,LDLR,MAP2K6,MYH11,NEAT1,NGF,NPPA,NR4A1,NR4A3,OCLN,OLR1,OSMR,PCNA,PDGFB,PHLDA1,PIM1,PLAU,PLK3,RCAN1,SCUBE1,SELENOP,SERPINE1,SLC1A2,SLC25A4,SLC6A4,TFPI2,THBS1,TK1,TNFRSF11B,TSC22D3,UGCG,VSNL1,WNT5A
YAP1		transcription regulator	Activated	2.337	8.24e-09	8.08407	ANKRD1,CCN1,CCN2,CD274,CDC6,CDCA5,CYP11A1,CYTOR,DDAH1,FBXO32,GADD45A,INHBA,LMNB1,LPL,MCM6,MYH3,MYH9,NPPA,OCLN,PDGFB,RAD51,SERPINE1,SGK1,SLC2A3,SORBS1,TAGLN,THBS1,TK1
HIF1A		transcription regulator	Activated	2.122	1.18e-08	7.92812	AKAP12,AXL,BHLHE40,BRCA1,CAV1,CCN1,CCN2,CD274,CDCP1,CXCL12,CYP46A1,EDNRB,EGLN3,ENG,FHL1,GBE1,HK2,HRK,IGFBP5,IRS2,ITPR1,KRT18,MAFF,NPPA,NR4A1,NR4A3,P4HA2,PDGFB,RAB11FIP4,SERPINE1,SLC2A3,SPHK1,TBX5,TGFA,THBS1,TNFRSF11B
let-7		microRNA	Activated	2.11	3.1e-08	7.50864	ALDH1B1,BRCA1,CCNE2,CDC45,CDC6,CDCA3,CDCA5,CDCA7,CDT1,E2F2,HK2,IRS2,MCM10,MCM2,MCM4,MCM5,MCM6,MCM7,ORC1,RCAN1,RFC3,SERPINE1,THBS1,XRCC3
TGFB2		growth factor	Activated	2.891	3.6e-08	7.4437	ABCA1,AHR,BHLHE40,BMP4,CCN2,COL4A1,HBEGF,INHBA,LIPG,NGF,OSR1,SERPINE1,SPHK1,TAGLN,TGFBR3,THBS1,TNFRSF11B
CDKN2A		transcription regulator	Activated	4.829	4.35e-08	7.36151	A2M,ASF1B,BLM,CCN2,CDCA5,CDKN2C,CHAF1A,CX3CL1,DUSP1,E2F2,FAM111A,FANCL,FEN1,IGFBP5,IL17B,MCM4,MCM5,MCM7,P4HA2,PCNA,PEG3,POLD3,PPFIBP1,RECQL4,RFC3,SERPINE1,TCF19,TK1
TGFB3		growth factor	Activated	2.44	1.89e-07	6.72354	ACTA1,ADAM12,ADAM19,BHLHE40,CCN1,CCN2,ENG,F2RL1,FOSL2,OCLN,SERPINE1,TAGLN,TGFBR3,THBS1,TNFRSF11B,TSPAN13
TREM1		transmembrane receptor	Activated	2.4	2.87e-07	6.54212	CD274,CENPU,DTL,DUSP4,ELOVL7,FABP3,HBEGF,HES4,INHBA,LPL,MAFF,MT1E,NRIP3,PHLDA1,PLPP3,RCAN1,SCG5,TFPI2,THBS1,TMEM158,WNT5A
FOS		transcription regulator	Activated	2.155	2.96e-07	6.52871	A2M,ADAM12,ANKRD2,AQP3,CALU,CAMK2D,CCN2,COL16A1,CTSV,CYP2J2,HK2,IGDCC3,IGFBP5,IRS2,KRT8,LARGE1,LPL,MALAT1,MCM5,MGST1,MYH9,NGF,NPPA,NPPB,NR4A1,PHLDA1,PIM1,PLAU,RGS4,SELENBP1,SEMA3E,SEMA6D,SERPINB7,SERPINE1,SFRP2,SPHK1,TNFRSF11B,TPD52,UGCG,WNT5A
Insulin		group	Activated	2.175	6.86e-07	6.16368	ABCA1,ACTA1,ACTC1,ADRB3,CAV2,CCN2,CCNE2,COL4A1,CYP11A1,CYP1A1,CYP27A1,DUSP1,DUSP4,FBXO32,HSP90AA1,INHBA,IRS2,ITGA3,LPL,MCM6,MCM7,NR4A1,NR4A3,OCLN,PCNA,SELENOP,SERPINE1,SGK1,SLC2A3,SLC6A4,SLC7A1,SORBS1,SRSF3,TGFA,THBS1
Akt		group	Activated	2.141	1.22e-06	5.91364	A2M,ANGPT1,ANKRD1,ANKRD2,AQP3,BHLHE40,BRCA1,CCN2,CD274,CXCL12,E2F2,FBXO32,GLI2,HK2,LPL,NPPA,NRP2,PCNA,PEA15,RAD51,SEMA6D,SERPINE1,SGK1,SLC1A2,THBS1
EDN1		cytokine	Activated	3.272	1.4e-06	5.85387	ACTA1,ADAM12,ADAM19,CCN1,CCN2,COL4A1,CYP11A1,EDNRB,HBEGF,INHBA,MAP2K1,NPPA,NPPB,OLR1,PLAU,SERPINE1,SLC1A2,SOX5,TBX5,THBS1
Pkc(s)		group	Activated	2.917	1.76e-06	5.75449	ABCA1,AHR,AQP3,CCN1,CCN2,CDC6,CYP1A1,DUSP1,GADD45A,KRT8,MAP3K5,NR4A1,NR4A3,PHLDA1,RGS2,SERPINE1,SLC1A2,SLC6A2,SLC6A4,STC1,TAGLN
PPARG		ligand-dependent nuclear receptor	Activated	2.162	2.83e-06	5.54821	ABCA1,ADRB3,AQP3,ATP6V1D,BRCA1,CAV1,CAV2,CCN2,CD274,CDKN2C,EGLN3,FABP2,FABP3,FZD1,HK2,IGFBP5,IRS2,KRT18,LDLR,LPL,MCM7,MGST1,NPPA,NPPB,NR4A1,OCLN,OLR1,PCNA,PEA15,SERPINE1,SGK1,SORBS1,TAGLN,TSC22D3
MAPK1		kinase	Activated	3.008	2.85e-06	5.54516	ADAM12,AKAP12,ATP1A2,CAV1,CCN2,DGKI,DUSP1,EGLN3,ENDOD1,FBXO32,FOSL2,HERC5,IFIT1,IRS2,LIG1,NPPA,NR4A1,ORC1,PARP12,PDGFB,PDLIM3,PLAU,RGS2,RPE65,SERPINE1,SFRP2,SPOCK1,STC1,TMEM158
ERK		group	Activated	2.635	2.94e-06	5.53165	ABCA1,ACTN1,ADGRG6,AXL,CAV1,CCN2,CYP1A1,DNMT3B,DUSP1,DUSP4,FOSL2,HBEGF,KRT18,LDLR,MAFF,PLAU,RGS4,SERPINE1,TGFA,THBS1,TRPC3,UGCG
SRF		transcription regulator	Activated	2.395	3.28e-06	5.48413	A2M,ABRA,ACTA1,ACTC1,AKAP12,ANKRD1,CCN2,FHL1,GADD45A,GCH1,LDLR,LPL,MALAT1,MGST1,MYH11,MYH9,MYL1,NECTIN1,NPPA,NR4A1,OPHN1,RAMP1,SEMA6D,SERPIND1,SLC6A4,TAGLN,TMEM40
CREBBP		transcription regulator	Activated	2.621	4.25e-06	5.37161	ADAM12,AKAP12,AMHR2,ANGPT1,CAMK2D,CCN1,CDC6,CORO2B,CXCL12,CYP11A1,DUSP1,DUSP4,FOSL2,FRMD4A,GFRA1,GLCCI1,GRAMD2B,LDLR,LPL,NPPA,NR4A1,NR4A3,PCNA,PDLIM4,PPM1E,RGS2,SLC1A2,SST,TAGLN
RAF1		kinase	Activated	2.639	4.91e-06	5.30892	AKAP12,ANKRD1,ANKRD2,AP2B1,CDC6,CRYAB,DUSP4,HBEGF,NGF,NPPA,OCLN,OSMR,PHLDA1,PLAU,RPS6KA5,SELENBP1,SERPINB7,TFPI2,TSPOAP1,TUBB2A
FGF2		growth factor	Activated	2.131	5.8e-06	5.23657	ANGPT1,AQP3,BMP4,CAV1,CCN1,CRYAB,CXCL12,CYP11A1,EDNRB,EGLN3,ETV4,GADD45A,GCH1,HBEGF,HK2,IGFBP5,INHBA,ITGA3,NR4A1,PCNA,PDGFB,PLAU,SEMA6D,SERPINE1,SPHK1,TAGLN,TGFBR3,THBS1,TNFRSF12A,WNT5A
KDM3A		transcription regulator	Activated	2.01	8.16e-06	5.08831	CCN1,CCN2,CD9,FSTL3,MYH11,PCNA,SERPINE1,TAGLN
E2F6		transcription regulator	Activated	2.828	9.91e-06	5.00393	BRCA1,CDC45,CDC6,E2F2,GINS2,LIG1,MCM2,MCM5,RAD51,SERPINE1
ANGPT2		growth factor	Activated	3.097	1.54e-05	4.81248	ABCA1,ACTA1,ADAM12,ARL4C,CRYAB,FEN1,HSP90AA1,HSPA2,MAP2K1,MGST1,NPPA,OLR1,PHLDA1,PLAU,RCAN1,SERPINE1,TCN2,THBS1,TNFRSF12A
Rb		group	Activated	2.8	1.96e-05	4.70774	CCNE2,CDC6,CDT1,CYP1A1,E2F2,HERC5,MCM4,MCM5,MCM7,NEO1,PCNA
HAND2		transcription regulator	Activated	2.216	2.01e-05	4.6968	ACE2,ACTA1,ACTC1,ACTN2,CALB2,CCBE1,NPPA,NPPB,PDLIM3,XIRP2
APP		other	Activated	2.198	2.77e-05	4.55752	ABCA1,ACTA1,ACTN2,ADAM19,ATP1A2,AXL,BMP4,CAMK2D,CCN2,CDH3,CTSV,CXCL12,DDAH1,DYRK1B,ENG,EPHB2,F2RL1,FABP3,FZD1,GBP4,HERC6,HSP90AA1,IGFBP5,INHBA,IRS2,ITGA3,KCND3,LDLR,MAFF,MCM10,NRP2,OCLN,OLR1,PACSIN1,PDGFB,PEA15,PLAU,PRIMA1,RAMP1,RCAN1,RFC3,RYR3,SCG5,SERPINE1,SLC1A2,STXBP1,TAGLN,TLR5,TUBB2A,VSNL1
PRKCD		kinase	Activated	3.034	3.64e-05	4.4389	ABCA1,BIRC3,CX3CL1,CXCL12,ERCC6L,FOSL2,FZD1,LDLR,LIPG,NR4A1,RCAN1,SERPINE1,SMAD6,SPHK1,TNFRSF11B,TUBB2A,UGCG
MEF2D		transcription regulator	Activated	3.148	3.82e-05	4.41794	ACTA1,CCN2,CCNE2,CDC6,CDT1,MCM5,MCM6,NPPA,NR4A1,PCNA
RELA		transcription regulator	Activated	2.68	3.99e-05	4.39903	A2M,ACTN4,AHR,ANKRD1,ANKRD2,BHLHE40,BIRC3,CAV1,CCN2,CD274,CRYAB,CX3CL1,CYP1A1,DNMT3B,DUSP1,GCH1,GLI2,KRT18,KRT8,MAT2A,NPPB,NR4A1,NR4A3,OLR1,PDGFB,PLAU,PLK3,SLC1A2,TFPI2,TNFRSF11B
MYOCD		transcription regulator	Activated	3.185	5.33e-05	4.27327	ACE2,ACTA1,ACTC1,ACTN2,CCBE1,FBXO32,MYH11,NPPA,NPPB,PDLIM3,TAGLN
IFI16		transcription regulator	Activated	2.813	7.69e-05	4.11407	CYP1A1,E2F2,GADD45A,LDLR,LPL,MAP2K1,MGST1,NPPA,PCNA,PIM1
SPARC		other	Activated	2.335	8.35e-05	4.07831	BHLHE40,BLM,BRCA1,CDH3,CHAF1A,CHAF1B,CYP1A1,H3C4,LOXL4,MCM6,POLE2,SERPINE1
GATA4		transcription regulator	Activated	2.315	8.87e-05	4.05208	ACE2,ACTA1,ACTC1,ACTN2,ANKRD1,CCBE1,CCN2,CYP11A1,DSCC1,ESPL1,IRF8,MYH9,MYL1,NPPA,NPPB,PDLIM3,TAGLN
TNFSF13		cytokine	Activated	2.236	0.000107	3.97062	CDC6,MCM2,MCM4,MCM5,MCM6,PCNA,POLE2
NFKB1		transcription regulator	Activated	2.354	0.000161	3.79317	A2M,ANKRD1,ANKRD2,BHLHE40,BIRC3,CCN1,CCN2,CX3CL1,DUSP1,GADD45A,GFRA1,ITPR1,MAT2A,NPPB,NR4A1,NR4A3,PLAU,PLK3,SLC25A4,TK1
Nfat (family)		group	Activated	2.714	0.000183	3.73755	CCN1,CX3CL1,F2RL1,FHL1,HBEGF,ITPR1,NPPB,PDGFB,RCAN1,SERPINE1,SLC7A1
DTNBP1		other	Activated	2.216	0.000208	3.68194	ACTA1,ACTC1,NPAS1,NPPA,SST
TBX5	-0.725	transcription regulator	Activated	2.368	0.00043	3.36653	ACE2,ACTC1,ACTN2,ANKRD1,CCBE1,IRX4,NPPA,NPPB,PDLIM3
TAC1		other	Activated	2.138	0.00095	3.02228	CCN1,NGF,PDE1C,PDYN,PNOC,SERPINE1,SLC6A2,TNFRSF11B,VTN
MIR17HG		other	Activated	2.172	0.000964	3.01592	APCDD1,BMP4,CD274,FZD1,FZD4,HOXB4,PTPRU,SEMA3E,SMAD6,TAGLN,WNT5A
JUNB		transcription regulator	Activated	2.449	0.00141	2.85078	CAV1,CD274,DUSP1,HK2,INHBA,MYL12A,PIM1,PLAU,SERPINE1,SGK1,SLC7A1,SST
MEF2C		transcription regulator	Activated	2.762	0.0016	2.79588	ABRA,ACE2,ACTA1,ACTC1,ACTN2,CCBE1,NPPA,NPPB,NR4A1,PDLIM3,SFRP2
NGFR		transmembrane receptor	Activated	2.2	0.00176	2.75449	A2M,LDLR,NGF,PCNA,SERPINE1
NOTCH1		transcription regulator	Activated	2.032	0.00193	2.71444	ADAM19,ANGPT1,ANKRD1,AQP3,BIRC3,CCN1,CCN2,CDCA7,GLI2,IRF8,KRT8,MYH11,PDGFB,SERPINE1,TAGLN,TGFBR3,WNT5A
ARNT		transcription regulator	Activated	2.181	0.00274	2.56225	AHR,BHLHE40,CAV1,CDCP1,CYP1A1,ENG,HK2,IRS2,SERPINE1,SLC2A3
STAT3		transcription regulator	Activated	2.322	0.00694	2.15864	A2M,AHR,CCN2,CD274,CD9,CX3CL1,DNMT3B,EME1,GADD45A,HERC5,HERC6,HK2,IFIT1,IGFBP5,NPPA,NRP2,PDGFB,PHLDA1,PIM1,PLAU,RNLS,RPE65,SERPINE1,SGK1,SMAD6,TAGLN,TFPI2,THBS1,WNT5A
PRKCE		kinase	Activated	2.607	0.00706	2.1512	ADAM12,BIRC3,CAV1,CCN1,LDLR,PIM1,RGS2
CSF1		cytokine	Activated	2.148	0.00713	2.14691	AXL,CD9,CYP11A1,DUSP1,DUSP4,F2RL1,HK2,IDI1,IRF8,LPL,MSMO1,PCNA,PLAU,THBS1,TLR5
miR-6501-3p (miRNAs w/seed CAGAGCA)		mature microRNA	Activated	2.333	0.00779	2.10846	CENPM,CNR1,CYB561A3,FABP3,NXPH2,PARP12,SCN2B,TNFRSF11B,VSIG10
miR-7109-3p (miRNAs w/seed AAGCCUC)		mature microRNA	Activated	2.121	0.00813	2.08991	C22orf46,DRD1,HHAT,LRRN1,LZTFL1,RP11_553A101,TNFRSF11B,TRIM52
miR-518c-5p (miRNAs w/seed CUCUGGA)		mature microRNA	Activated	2.111	0.00861	2.065	AHNAK2,C21orf58,C22orf46,DHFR2,EDA,ERMAP,FABP2,GLB1L,PARP9,RPE65,SLC8B1
EGR1		transcription regulator	Activated	2.367	0.00863	2.06399	CAV1,DUSP4,ENPEP,GADD45A,HBEGF,LDLR,NR4A1,PLAU,SERPINE1,SGK1,THBS1,TOE1

## Sheet: 24h_Inhibiting
Upstream regulators that are predicted to be inhibited at 24h
Upstream Regulator	Expr Log Ratio	Molecule Type	Predicted Activation State	Activation z-score	p-value of overlap	"-log(p-value)	Target Molecules in Dataset
TBX2		transcription regulator	Inhibited	-3.769	3.67e-12	11.4353	ASF1B,BHLHE40,CDC6,CDCA3,CDCA5,CDKN2C,CDT1,CHAF1B,HELLS,LIG1,MCM2,MCM4,MCM5,MCM6,MCM7,NPPA,PKMYT1,PRIM2
E2f		group	Inhibited	-2.892	3.05e-09	8.5157	BRCA1,CAV1,CDC45,CDC6,E2F2,GINS2,LIG1,MCM10,MCM2,MCM4,MCM5,MCM6,NPPA,OIP5,ORC1,PCNA,RAD51,SERPINE1,WDR76
MITF		transcription regulator	Inhibited	-3.682	1.07e-07	6.97062	ASAH1,BRCA1,CDCA3,CDT1,CENPM,CHAF1A,EDNRB,EME1,ESPL1,FANCG,FBXO32,ITGA3,LIG1,MCM2,MCM4,MCM5,MCM6,POLE2,RECQL4,SEMA6A,SERPINE1,SOX5,STXBP1,XRCC3
CCND1		transcription regulator	Inhibited	-3.453	1.39e-07	6.85699	AQP3,BRCA1,CALU,CCNE2,CDC45,CDC6,CDCA7,CDKN2C,CLSPN,DTL,ELOVL7,ENDOD1,LNP1,MAFF,MAP3K5,MCM10,MCM4,MCM7,PCNA,PDLIM3,PDLIM4,POLD3,PRIM2,RAD51,RGS2,RMI2,SCG5,SELENBP1,STXBP1
E2F2	-1.514	transcription regulator	Inhibited	-2.2	1.41e-07	6.85078	CDC45,CDC6,CDKN2C,MCM10,MCM2,MCM4,MCM5,MCM6,MCM7,ORC1,PCNA,RAD51,SERPINE1
KDM1A		enzyme	Inhibited	-2.53	1.58e-07	6.80134	ASF1B,BLM,BRCA1,CENPU,CHAF1B,CTNNA1,DNMT3B,ELOVL7,KRT18,KRT8,MCM2,MCM4,MCM6,SELENOP,SERPINE1,SFRP2,SFRP5,SPOCK1,STEAP3,TCF19,TM4SF1,TMCC3
LMNB1	-0.738	other	Inhibited	-2.213	3.12e-07	6.50585	ACTN4,CRYAB,CXCL12,ELOVL7,HBEGF,LARGE1,LDLR,MGST1,MSMO1,PCNA,RAD51
E2F1		transcription regulator	Inhibited	-2.735	5.26e-07	6.27901	BMP4,BRCA1,CAV1,CCNE2,CD9,CDC45,CDC6,CDKN2C,CRYAB,DGKI,DUSP1,DUSP4,E2F2,FEN1,FHL1,HELLS,HRK,IDH3A,IRS2,MAP3K5,MCM10,MCM2,MCM4,MCM5,MCM6,MCM7,MTBP,NR4A3,ORC1,PCNA,PRIM2,RAD51,RFC3,SERPINE1,THBS1,TK1
MYC		transcription regulator	Inhibited	-2.271	9.18e-06	5.03716	ABCA1,ACTA1,ACTN1,ACTN4,AHR,AKAP12,ANGPT1,APCDD1,AQP1,AXL,BRCA1,CAV1,CCNE2,CD274,CD9,CDCA7,COL4A1,CRYAB,CTNNA1,CTSV,DNMT3B,DUSP1,DUSP4,DUSP7,E2F2,FABP2,FBXO32,GADD45A,GBP4,GDI1,HERC5,HK2,HSP90AA1,IFIT1,ING4,INHBA,ITGA3,ITPR1,LIMS1,LRRN1,MAT2A,MCM5,MCM6,MCM7,MTBP,NGF,NPPA,PCNA,PEG3,PLAU,POLR3D,RAD51,SERPINE1,SGK1,SLC2A3,SOX5,THBS1,TLE1,TNFRSF12A,TPD52,WNT5A,XRCC3
miR-30c-5p (and other miRNAs w/seed GUAAACA)		mature microRNA	Inhibited	-2.209	3.45e-05	4.46218	ACTC1,CALB2,CCN2,CCNE2,CDCP1,CNRIP1,COL4A1,DOK5,FAM43A,FAM81A,IFRD1,IP6K3,IRS2,LOXL4,MAT2A,P4HA2,PDGFB,RAB38,SEC23A,SLC1A2,SLC7A1,STAC,SYNGR3,WNT5A
NTRK2		kinase	Inhibited	-2.611	5.47e-05	4.26201	ANGPT1,CCNE2,CDC6,CDCA3,CDCA5,CDKN2C,MCM5,PCNA,SERPINE1,THBS1
MYCN		transcription regulator	Inhibited	-2.364	9.21e-05	4.03574	ABCA1,ACTN4,CAV1,CCN2,COL4A1,DUSP7,E2F2,HK2,INHBA,ITGA3,LRRN1,LRRN3,MAT2A,MYH9,MYL12A,RFC3,RUSC2,SERPINE1,SLC1A2,TAGLN,XRCC3
NEUROG1		transcription regulator	Inhibited	-2.121	9.52e-05	4.02136	FABP3,INHBA,LIX1,LRRN3,MFAP4,NEO1,P4HA2,SPOCK1,THBS1
MACROH2A1		other	Inhibited	-2.345	0.000118	3.92812	ABCA1,CDKN2C,FSTL3,GADD45A,HERC5,LMO3,LPL,MAP2K6,PLAU,SERPINE1
NPC1		transporter	Inhibited	-2.344	0.000804	3.09474	ABCA1,CAV1,CAV2,CYP27A1,IDI1,LDLR,LIPG,LPL,MCM2
ASAH1	0.595	enzyme	Inhibited	-2.216	0.000917	3.03763	CYP11A1,ELOVL7,NR4A1,NR4A3,SPHK1
PRL		cytokine	Inhibited	-2.096	0.00146	2.83565	A2M,CAV1,CTSV,CYP11A1,DNAJA4,DTX3L,HERC5,HERC6,IFIT1,IGFBP5,MGST1,OCLN,PARP12,PCNA,PDLIM4,PIM1,REC8,SFRP2
VDR		transcription regulator	Inhibited	-2.005	0.00149	2.82681	BRCA1,CDC45,CDT1,CHAF1A,CHAF1B,COL4A1,FEN1,GADD45A,HK2,IGFBP5,LDLR,LPL,MYH3,NGF,NPPA,TK1
PKD1		ion channel	Inhibited	-2.076	0.00228	2.64207	ACOX2,ADAM22,AXL,CCN1,CCN2,COL12A1,GLI2,HBEGF,KRT18,MID1,RAB9B,RADIL,RPS6KA5,TNFRSF11B
MAFB		transcription regulator	Inhibited	-2.433	0.00328	2.48413	ACTN1,CXCL12,MTSS1,OLFML3,SCG5,SELENOP,SPOCK1,TAGLN
MYB		transcription regulator	Inhibited	-2.376	0.00521	2.28316	ADAM12,BHLHE40,BIRC3,BRCA1,COL4A1,CXCL12,IGFBP5,ITPR1,MAT2A,MTSS1,PCNA,SPHK1
CBX5		transcription regulator	Inhibited	-2.121	0.007	2.1549	CDC6,CYP2J2,KRT80,OLR1,SCG5,SELENBP1,SLC2A3,TM4SF1,TSPAN13
HDAC5		transcription regulator	Inhibited	-2.2	0.00809	2.09205	ACTA1,HK2,LPL,MEG3,NPPA,NR4A1,TAGLN

## Sheet: 48h_Activating
Upstream regulators that are predicted to be activated at 48h
Upstream Regulator	Expr Log Ratio	Molecule Type	Predicted Activation State	Activation z-score	Flags	p-value of overlap	"-log(p value)	Target Molecules in Dataset
NUPR1		transcription regulator	Activated	6.507		1.27e-17	16.8962	ALDOC,ARHGAP11A,AS3MT,ATAD5,ATF3,AVPI1,B3GNT5,BLM,BNIP3,BRCA1,BRI3BP,BUB1B,CCNB2,CDCA2,CDCA3,CDCA8,CDKN1B,CENPL,CKAP2L,CXCL8,DDIT3,DGCR8,DPY19L2P2,EME1,ENO2,ERCC6L,ESPL1,EXO1,FAM111A,FAM111B,FAM83G,FANCD2,GCH1,GDF15,GINS1,GPR1,GTSE1,H2AC13,H3C12,HK2,IRS2,KIF11,KIF18A,KIF20A,KIF23,KIF2C,KIFC1,KNL1,LBR,LIF,LMNB1,MAT2A,MCM10,MKI67,NDRG1,NEMP1,NR1D1,PARP9,PIK3R1,PIM1,PLK1,POLE2,POLQ,PRR12,RAB20,SH2D5…
CDKN2A		transcription regulator	Activated	4.993		3.19e-07	6.49621	A2M,ASF1B,BIRC5,BLM,BUB1B,CCNB1,CDC25A,CDCA5,CDKN1A,CDKN1B,CENPK,CX3CL1,DDX5,DHFR,E2F2,EGR2,EZH2,FAM111A,FANCL,FBXO5,FEN1,GTSE1,HUNK,IGFBP5,JAK2,KIFC1,MCM7,MELK,MKI67,MYBL2,NFKB2,PLK1,PMEPA1,RAD51AP1,RFC3,RRM2,TCF19,TLR4,ZNF385A
miR-188-3p (miRNAs w/seed UCCCACA)		mature microRNA	Activated	4.49		0.000335	3.47496	ARRDC3,CDC25A,DKK2,FANCL,MAFK,NCAPG2,POC1A,ZFP2,ZFP3,ZFP41,ZFP62,ZNF180,ZNF233,ZNF268,ZNF286A,ZNF286B,ZNF300,ZNF302,ZNF37A,ZNF436,ZNF487,ZNF546,ZNF551,ZNF559,ZNF583,ZNF594,ZNF605,ZNF69,ZNF732,ZNF781,ZWINT
TP53		transcription regulator	Activated	4.321		3.25e-08	7.48812	A2M,ABCA2,ACADS,ACTA2,ADAMTSL4,ADRB3,ALDOA,ANGPT1,AQP3,ASF1B,ATF3,BHLHE40,BHLHE41,BIRC5,BNIP3,BRCA1,BRCA2,BUB1B,CARD10,CCNB1,CCNB2,CCNE2,CDC20,CDC25A,CDC6,CDC7,CDKN1A,CDKN1B,CDKN3,CENPE,CHEK1,CKMT2,COL13A1,COL14A1,CRACR2B,CRYAB,CX3CL1,CXCL12,CXCL8,CYP1A1,DBP,DDIAS,DDIT3,DDIT4,DDX5,DHFR,DLGAP5,E2F2,ECM1,EDN1,EDNRA,EGR2,EIF4A1,ESPL1,ESRRB,EXO1,EZH2,FANCI,FDXR,FEN1,FOXM1,GBP1,GDF15,GLIPR1,GPR157,GTF…
STAT4	-0.526	transcription regulator	Activated	4.131		1.35e-05	4.86967	ALDOC,CAPN5,CDKN1B,DAPK2,DPM3,ENO2,ERO1A,GBE1,HLA-DQB1,JAG2,KDM6B,MAPK8IP3,MATK,NDRG1,PER1,POLD4,PPP1R13L,RAMP1,RASSF1,RCN3,RGS16,RRAD,SCG5,SLC2A3,TGFB3,TPD52,TUBB2B,UNC13D,VSIR
ARNT		transcription regulator	Activated	3.551		0.0001	4	ALDOA,ALDOC,ANGPTL4,BHLHE40,BHLHE41,BNIP3,CDCP1,CYP1A1,EDN1,ENO1,ERO1A,HK2,IRS2,KIF20A,NOS3,PCK2,SLC2A3,TFRC
TCF3		transcription regulator	Activated	3.542		6.53e-08	7.18509	ARHGAP4,ARSA,ASF1B,ATF3,BIRC5,CA2,CCNB1,CCNB2,CCNE2,CDC20,CDC45,CDCA3,CDKN1A,CDKN3,CTSV,ESCO2,FGFR3,H1-0,HAND1,HSD17B14,KIF11,KIF2C,KIF4A,MKI67,MSMO1,NCAPG,NDC80,NELL1,NPPA,NR4A3,NUF2,NUSAP1,PLK4,PRC1,PTGS1,RARG,RCBTB2,RGS16,RRM2,SCN4A,SDF2L1,SEC24D,SPC24,SPC25,TTK,VIPR2,VSIR
SMARCB1		transcription regulator	Activated	3.466		0.00253	2.59688	A2M,ARHGAP4,BNIP3,CDC6,CDC7,CDKN1A,CENPE,COL14A1,DHFR,F10,GJB2,KIF11,KIF23,MCM10,MYBL2,PLK4,PRIM1,RAD51AP1,S100A1
NR3C2		ligand-dependent nuclear receptor	Activated	3.356		0.000438	3.35853	CACNA1H,CXCL8,DDIT4,DES,EDN1,GHR,HLA-DQB1,ICAM1,JUNB,NOS3,NPPA,PGF,PLAT,PROCR,RGS2,RRAD,TGFB1,TUBB3
miR-3925-3p (miRNAs w/seed CUCCAGU)		mature microRNA	Activated	3.273		0.00814	2.08938	C22orf46,CCDC18,RFESD,TFRC,TMC4,ZFP2,ZFP3,ZNF233,ZNF286A,ZNF286B,ZNF300,ZNF302,ZNF547,ZNF551,ZNF594,ZNF605,ZNF660,ZNF681,ZNF682,ZNF708,ZNF732
BNIP3L		other	Activated	3.162		1.12e-08	7.95078	CCNE2,CDKN3,CENPE,CHEK1,FANCD2,HASPIN,HK2,KIF11,MYBL2,NFKB2,NUF2,PIK3CD,PRIM1,RRM2,SGO1,TFRC,TGFB1
miR-6873-3p (miRNAs w/seed UCUCUCU)		mature microRNA	Activated	3.157		0.000429	3.36754	AC018816.3,C22orf46,CALN1,CCDC18,CNRIP1,DES,DISC1,FAM102B,FBLN5,FBXL16,GPR3,HELLS,HRK,INO80,PCP4,PCSK4,PGF,PLEKHA6,SCN2B,SLC2A4RG,WSCD2,ZFP62,ZNF233,ZNF286A,ZNF286B,ZNF302,ZNF594,ZNF596,ZNF708
SREBF1		transcription regulator	Activated	3.093		0.000275	3.56067	ABCA1,ACADS,ALDOA,ALDOC,ANKRD2,BHLHE40,BHLHE41,CDKN1A,CYP7B1,DGKQ,DLK1,ELOVL7,FAM189B,HK2,INSIG1,IRS2,MAT1A,MSMO1,PCK2,PIK3R3,PTGDS,RETREG1,SCD,SLC2A2,STAR,STXBP1,TGFB1,UCP2
CDKN1A	0.811	kinase	Activated	3.023		4.88e-11	10.3116	ACTA2,BIRC5,BRCA1,BUB1B,CCNB1,CDC20,CDC25A,CDC6,CDKN1A,CDKN1B,CDKN3,CHAF1B,CHEK1,COL5A1,CRYAB,DLGAP5,DPP3,E2F2,E2F7,EDNRA,EXO1,FANCI,FOXM1,IL1R1,KIF20A,KIF2C,LBR,MCM7,MKI67,MSX1,MYBL2,NUSAP1,ORC1,PBK,PLK1,PRC1,SPAG5,SPDL1,SUV39H1,TGFA,TPX2,TTK,TUBB3,TUBB4A
SS18		transcription regulator	Activated	3		9.71e-05	4.01278	C11orf96,CRLF1,GCH1,HES4,JAG2,MSX1,RET,RRAD,SLC16A3
miR-4768-5p (and other miRNAs w/seed UUCUCUC)		mature microRNA	Activated	3		0.0028	2.55284	C22orf46,CALN1,CCDC18,DES,FAM149A,FBXL16,HELLS,PCSK4,PGF,RNFT1,ZFP2,ZFP62,ZNF233,ZNF268,ZNF286A,ZNF286B,ZNF302,ZNF487,ZNF594,ZNF596,ZNF605,ZNF682,ZNF69,ZNF708,ZNF732
let-7		microRNA	Activated	2.955		4.6e-08	7.33724	ACTA2,ADRB1,BRCA1,BRCA2,BUB1B,CCNB1,CCNE2,CDC20,CDC25A,CDC45,CDC6,CDCA2,CDCA3,CDCA5,CDCA7,CDCA8,CHEK1,E2F2,EIF4A1,ERO1A,EZH2,FANCD2,HK2,IRS2,MCM10,MCM7,NUF2,ORC1,RFC3,RRM2,SALL4,SCD,STAR,TLR4
miR-4762-3p (miRNAs w/seed UUCUGAU)		mature microRNA	Activated	2.84		0.00115	2.9393	DDIAS,HELLS,N6AMT1,TSPAN13,VEPH1,XIRP2,XKR4,ZNF233,ZNF268,ZNF286B,ZNF300,ZNF302,ZNF487,ZNF546,ZNF781
SREBF2		transcription regulator	Activated	2.804		0.00344	2.46344	ABCA1,ALDOC,CDKN1A,CXCL8,CYP7B1,INSIG1,IRS2,MSMO1,RARRES2,SCD,STAR
miR-181a-5p (and other miRNAs w/seed ACAUUCA)		mature microRNA	Activated	2.778		3.18e-05	4.49757	BHLHE40,CDKN1B,CDKN3,EPC2,EZH2,NCALD,SALL4,SCD,TFRC,TNFRSF11B,VSNL1,ZFP62,ZNF268,ZNF286A,ZNF286B,ZNF300,ZNF302,ZNF33B,ZNF37A,ZNF436,ZNF487,ZNF559,ZNF594,ZNF69,ZNF781,ZNF850
miR-4452 (miRNAs w/seed UGAAUUC)		mature microRNA	Activated	2.714		8.73e-05	4.05899	ARRDC2,CDKN3,CHST10,DDIAS,GAP43,ZNF233,ZNF286A,ZNF286B,ZNF300,ZNF302,ZNF781
miR-518c-5p (miRNAs w/seed CUCUGGA)		mature microRNA	Activated	2.683		0.000678	3.16877	ADRB1,AHNAK2,C20orf194,C21orf58,C22orf46,CBLN2,DHFR2,ERMAP,FABP2,LCA5L,NEMP1,PARP9,RPE65,SLC8B1,SPOCD1,STXBP2,SYT9,ZNF268,ZNF286A,ZNF286B
FSH		complex	Activated	2.673		0.00132	2.87943	ACP3,ACTA2,ACTG2,AQP3,ARL4C,CARD10,CDKN1C,CITED1,CTSV,CX3CL1,ECEL1,FDXR,FILIP1L,FLNC,GBP1,HK2,ITPR1,JUNB,KLF10,LYPD3,MSMO1,MT3,NR4A1,PDYN,PIK3CD,PLAT,PTGS1,PTPRE,PTPRN,RAP1GAP,RASSF2,RGS16,RGS4,STAR,TFPI2,TFRC,TNFRSF11B
miR-7978 (miRNAs w/seed CUGGUGU)		mature microRNA	Activated	2.668		0.000551	3.25885	AHNAK2,C3orf52,CYREN,DAPK2,HELLS,PROCR,TPD52,USH1C,ZFP41,ZNF268,ZNF286A,ZNF286B,ZNF300,ZNF396,ZNF549,ZNF594,ZNF781
T3-TR-RXR		complex	Activated	2.621		0.00599	2.22257	ADRB1,COL6A3,ENO1,F10,PDE3B,SLC16A3,UCP2
Irgm1		other	Activated	2.538		0.000143	3.84466	CCNB1,CCNB2,CDCA3,GINS1,IRF7,KIF20A,MKI67,NCAPG,RRM2,SPAG5
miR-1252-5p (miRNAs w/seed GAAGGAA)		mature microRNA	Activated	2.524		0.00632	2.19928	AKAP5,DCX,DDIAS,DLGAP5,DUSP10,E2F7,EHD2,FGL2,HAND1,NBPF10 (includes others),PALM2AKAP2,PNMA2,RTKN2,SERPINB8,SPRY1,TFRC,TRIM58,UCP2,XKR4
CREB1		transcription regulator	Activated	2.504		6.18e-11	10.209	ABCA1,ACHE,ANGPTL2,ARFGEF3,ATF3,ATF5,BHLHE40,BIRC5,BNIP3,CALB2,CALN1,CAPN5,CCDC85A,CCNB1,CCNB2,CDCA8,CDKN1A,CGA,CLMP,CTNNA2,CXCL8,CYP46A1,DCX,DKK2,ECEL1,ECM1,EDN1,EGR2,FABP2,FGL2,GAD1,GAP43,GFRA1,GPR3,HLA-DQB1,IRF7,IRS2,JUNB,MAT2A,MKI67,MSMO1,MYBL2,NR4A1,NR4A3,NREP,PCDH20,PDE3B,PDYN,PER1,PER2,PIM3,PLAT,PTPRN,RELT,RERG,RGS2,RNFT1,SCD,SEMA7A,SERINC2,SFRP4,SLC2A3,SORCS3,SPAG4,SRXN1,SST,STAR,STC1,TFR…
ESR2		ligand-dependent nuclear receptor	Activated	2.5		3.37e-05	4.47237	ABCA1,ANGPTL2,AQP3,ATF3,ATF5,BIRC5,CA2,CACNA1D,CDC25A,CDKN1A,CDKN1B,CDKN1C,CGA,COL13A1,CXCL12,CXCL8,DUSP10,EDN1,FOXM1,HAND1,IP6K3,JUNB,KCNQ5,KISS1,KLHL38,LRP11,LRRN3,MKI67,MYH3,NDRG1,NEDD9,NFKB2,PLAT,PLXDC1,POLD4,PTGDS,RASSF2,SCUBE1,SFRP4,SHISA2,SLC2A4RG,SPAG4,SPP1,SRXN1,TGFA,TGFB1,THBS4,TNFRSF11B,TSPAN13,TSPO,XIRP2
HIF1A		transcription regulator	Activated	2.499		9.36e-06	5.02872	ACTA2,ALDOA,ALDOC,ANGPTL4,BHLHE40,BHLHE41,BIRC5,BNIP3,BRCA1,CDCP1,CDKN1A,CDKN1B,CXCL12,CXCL8,CYP46A1,DDIT4,EDN1,ENO1,ENO2,ERO1A,GBE1,GCHFR,GHR,HK2,HRK,IGFBP5,IRS2,ITPR1,NDRG1,NOS3,NPPA,NR4A1,NR4A3,PGF,RAB11FIP4,RAB20,RASSF1,RET,SLC16A3,SLC2A3,SPAG4,TFRC,TGFA,TGFB1,TGFB3,TNFRSF11B
TGFBR2		kinase	Activated	2.496		0.00288	2.54061	ACTA2,ANGPTL4,BHLHE40,BIRC5,BMP6,CDHR1,CDKN1A,CDKN1B,CHRM3,CRYAB,GJB2,ICAM1,LBR,MYOF,NOS3,PTGDS,SLC2A3,SPP1,TGFB1,TGFB3,TNFRSF11B
miR-4794 (and other miRNAs w/seed CUGGCUA)		mature microRNA	Activated	2.496		0.00517	2.28651	AARD,BMP8B,CYB561D1,DCX,DDIAS,GINS1,INKA2,MTHFSD,PIK3R3,SLC19A2,ZNF286B,ZNF572,ZNF594
KDM5B		transcription regulator	Activated	2.452		1.08e-06	5.96658	BRCA1,BUB1B,CCNB1,CDCA3,CDKN1B,DDIT3,DLGAP5,FBXO5,GJB2,INSIG1,KIF2C,LRCH4,MAPK8IP3,NCAPH,NDC80,NEDD9,NMB,OIP5,PBK,PDE3B,TGFB1,TTK,TUBB2A
HCAR2		G-protein coupled receptor	Activated	2.449		0.000263	3.58004	CCNE2,IQGAP3,KIF14,KIF20A,PLK1,PLK4
E2F6		transcription regulator	Activated	2.449		0.000447	3.34969	BRCA1,CAMTA2,CDC25A,CDC45,CDC6,CDC7,DHFR,E2F2,GINS2,RAD51AP1,RRM2
ASXL2		other	Activated	2.449		0.00404	2.39362	ENO2,HK2,HYAL1,LIPE,RARRES2,SCD
TGFB1	0.664	growth factor	Activated	2.406		1.59e-09	8.7986	ABCA1,ACP3,ACTA2,ACTG2,ADAMTS2,ADGRG2,ALDOA,ANGPT1,ANGPTL4,BHLHE40,BIRC5,BMP6,BRIP1,BUB1B,CALB2,CALML4,CAPN15,CAVIN2,CCDC85B,CCNB1,CCNB2,CCNE2,CCR10,CCRL2,CD83,CDC20,CDC25A,CDC7,CDH4,CDHR1,CDKN1A,CDKN1B,CDKN1C,CDKN3,CENPE,CFH,COL5A1,COL6A3,CORIN,CSPG4,CX3CL1,CXCL12,CXCL8,CYP1A1,DBP,DDIT4,DDX5,DES,DNAJA1,DOCK2,E2F2,ECM1,EDN1,EDNRA,EGR2,ENO1,ENO2,ESPL1,F12,FBLN5,FDXR,FERMT1,FILIP1L,GAD1,GBP1,GDF15,…
PRKCD		kinase	Activated	2.386		0.00026	3.58503	ABCA1,BIRC5,BNIP3,C3orf52,CDKN1A,CX3CL1,CXCL12,CXCL8,DDIT3,ERCC6L,GDF15,ICAM1,JUNB,KIF2C,LAMB3,LIF,NFKB2,NR4A1,PTPN6,SPRY1,STAR,TNFRSF11B,TUBB2A
PPARG		ligand-dependent nuclear receptor	Activated	2.377		1.76e-05	4.75449	ABCA1,ACADS,ACTA2,ADRB3,AGPAT2,ANGPTL4,AQP3,BIRC5,BRCA1,CA2,CAVIN2,CDKN1A,CORIN,CXCL8,DLK1,EDN1,ENO2,ERO1A,FABP2,GDF15,HK2,HSD3B7,ICAM1,IGFBP5,INSIG1,IRS2,LAMB3,LIPE,MCM7,MKI67,MYH14,NDRG1,NOS3,NPPA,NR1D1,NR4A1,PCK2,PDE3B,RAB20,RARRES2,S100A8,SCD,SLC27A1,SLC2A2,SNCG,SPP1,TKT,TLR4,UCP2,VAMP5
AGT		growth factor	Activated	2.376		1.44e-05	4.84164	ACE2,ACTA2,ANGPT1,ATF3,BMP6,BRCA1,CCNE2,CDC25A,CDKN1A,CDKN1B,CXCL8,DHFR,EDN1,EDNRA,FDXR,FOXP2,GALNT13,GAP43,GCH1,ICAM1,IGFBP5,ITPKB,LIF,MSMO1,NCALD,NDRG1,NFKB2,NOS3,NPPA,NPR3,NR4A1,NREP,PGF,PIK3R1,PTGS1,RGS2,RRAS,SGCD,SOD3,SPP1,STAR,STC1,TFRC,TGFA,TGFB1,TGFB3,TUBB3,UCP2,ZNF268
miR-6845-3p (and other miRNAs w/seed CUCUCCU)		mature microRNA	Activated	2.353		0.000197	3.70553	AVPI1,B3GNT5,C22orf46,CBLN2,DES,FRMPD4,GDF5,GPR3,INKA2,MYOZ1,PHYHIP,SH3TC2,ZFP62,ZNF233,ZNF239,ZNF268,ZNF286A,ZNF286B,ZNF300,ZNF302,ZNF487,ZNF594,ZNF605,ZNF622,ZNF708,ZNF781
FOXA2		transcription regulator	Activated	2.35		0.00348	2.45842	A2M,ACTA2,ACTG2,ASTN1,DCX,DDIT4,DLK1,EFHD2,HK2,IGFBP5,JOSD2,LIPE,NFKB2,PIM1,PPP1R14A,PTGDS,RARG,SCD,SLC2A2,SOD3,SST,TGFB1,UCP2
miR-4502 (and other miRNAs w/seed CUGAUGA)		mature microRNA	Activated	2.333		0.00151	2.82102	ESCO2,ZNF233,ZNF268,ZNF286A,ZNF286B,ZNF300,ZNF302,ZNF487,ZNF594
1810019D21Rik		other	Activated	2.333		0.00424	2.37263	CDKN1A,COL9A3,EDN1,EFNA3,INKA2,KCNN1,RTN4R,S100A8,SLC7A11
SNCA		enzyme	Activated	2.331		0.000431	3.36552	ALK,BRCA1,CACNA1D,CCBE1,CDC20,CDHR1,DDIT3,DDN,DLK1,DPP10,GRIN2D,ICAM5,IDS,IRF7,KCNG1,KIF1A,KIF4A,KIFC1,NTN1,PITPNM2,PLXNB3,PSD,RAB3A,RCN3,RET,RGS14,SH2D5,SLC2A3,SORCS3,SPOCK2,SV2B,TUBB3,WIPF3
miR-146a-3p (and other miRNAs w/seed CUCUGAA)		mature microRNA	Activated	2.324		0.00394	2.4045	C22orf46,DUSP13,FANCL,HELLS,SUCNR1,XKR4,ZNF233,ZNF268,ZNF286A,ZNF286B,ZNF300,ZNF487,ZNF681,ZNF781,ZWINT
miR-147a (miRNAs w/seed UGUGUGG)		mature microRNA	Activated	2.309		0.000517	3.28651	C5orf46,DDIAS,DRD1,EDN1,GRIA4,PCP4,PNP,SBK1,SERTM1,TM6SF2,VSNL1,ZNF233
mir-21		microRNA	Activated	2.299		0.000194	3.7122	ACTA2,CASKIN1,CCNB1,CDC25A,CDKN1A,CRY2,DBP,DDIAS,DLGAP5,EGR2,FGL2,GTSE1,ICAM1,JAK2,KIF23,KIF4A,KIFC1,MKI67,NLRC5,NUSAP1,PBK,PER2,PLAT,PRC1,RAD51AP1,SOD3,SPRY1,SRSF3,TGFB1,TLR4,TUBB3
CG		complex	Activated	2.269		1.47e-06	5.83268	ACP3,ACTA2,APCDD1,BHLHE40,BLM,CCNE2,CDC6,CDKN1A,CDKN1B,CTSV,CXCL8,FGL2,GJB2,HK2,ICAM1,IRS2,JUNB,KCNQ5,KISS1,LIF,LRRN3,MCM10,MMP19,NOS3,NPR3,NR4A1,PDYN,PLAT,PLXND1,PNOC,PPP1R14A,PTGS1,RASSF2,RGS2,RGS4,SCUBE1,SFRP4,SPP1,SRXN1,STAR,STC1,TFPI2,TSPAN13
Rb		group	Activated	2.251		2.6e-05	4.58503	BIRC5,CCNB1,CCNE2,CDC6,CDKN1A,CYP1A1,DHFR,DUSP10,E2F2,EZH2,FOXM1,HERC5,MCM7,MYBL2,PLK1
NFAT (complex)		complex	Activated	2.236		0.00829	2.08145	ATF3,CYGB,ICAM1,NR4A1,SPP1
RB1		transcription regulator	Activated	2.216		8.12e-07	6.09044	ASF1B,BIRC5,BLM,BNIP3,BRCA1,CCNB1,CCNE2,CDC25A,CDC6,CDCA5,CDKN1A,CDKN1B,CENPK,CLDN3,COL5A1,CXCL8,DDIT3,DHFR,DLK1,DPP3,E2F2,E2F7,EDNRA,EZH2,FABP2,FAM111A,FANCL,FBXO5,FEN1,GPR157,H1-0,H2BC11,HUNK,MCM10,MCM7,MELK,MRPL12,MSX1,MYBL2,NFKB2,ORC1,P2RY14,PIM1,PLK1,PMEPA1,PTGS1,RAD51AP1,RFC3,RRM2,TCF19,TGFB1,ULK1,ZNF638
miR-1260a (and other miRNAs w/seed UCCCACC)		mature microRNA	Activated	2.169		4.6e-06	5.33724	AUNIP,BORCS6,C22orf46,CACNG6,CDC25A,CMKLR1,CYP4X1,DCLRE1B,DCX,EML2,FOXM1,GLP1R,GTF2IRD2/GTF2IRD2B,HRK,LCMT2,LRRC73,LYNX1,MAFK,MID1IP1,NCAPG2,NDRG1,PACSIN1,RAB20,RBM4B,RELT,RRM2,RTN4RL1,UBTF,ZCCHC12,ZNF233,ZNF268,ZNF286A,ZNF286B,ZNF302,ZNF487,ZNF594,ZNF781
TP73		transcription regulator	Activated	2.162		1.06e-06	5.97469	ACTA2,ANGPTL4,ATF3,BHLHE40,BIRC5,CCNB1,CD83,CDC20,CDKN1A,CDKN1B,CDKN1C,CDKN3,CITED1,CLMN,CRYAB,CTH,CX3CL1,DAB1,DBP,DDIT3,DDIT4,DHFR,ECM1,EDN1,FDXR,FEN1,FGFR3,GTSE1,H2BC11,IGFBP5,JAG2,KIF23,LDHD,MCM7,MIR22HG,MMP19,PIK3R3,PLCD3,PROCR,S100A2,SERPINA5,SPP1,SRF,TGFB1,TPX2,TSPAN1,ULK1
miR-3171 (miRNAs w/seed GAUGUAU)		mature microRNA	Activated	2.138		0.00226	2.64589	CDKN1B,ESPL1,LRP11,MMP16,NCAPH,OIP5,RXYLT1,TLR3,TRIM52,VEPH1,ZNF268,ZNF300,ZNF487,ZNF605
PLAG1		transcription regulator	Activated	2.137		0.000149	3.82681	ATF5,CDKN1C,COL9A3,CREB3L1,CRLF1,ETV4,FLNC,P2RX1,QSOX1,S100A2,TSPAN4
EGR1		transcription regulator	Activated	2.124		0.00706	2.1512	ACHE,ACTA2,ATF3,CACNA1H,CDC20,CDKN1A,CXCL8,EGR2,GAD1,GDF15,ICAM1,JUNB,NDRG1,NR4A1,RRAD,SPP1,TGFB1,TLR4,TOE1
TRPS1	-0.525	transcription regulator	Activated	2.121		0.00511	2.29158	CCNB2,CDC20,FOXM1,KIF11,PACSIN1,RAMP1,SPC25,TPX2
miR-4304 (miRNAs w/seed CGGCAUG)		mature microRNA	Activated	2.111		0.0038	2.42022	C22orf24,CALHM5,CALN1,CASP10,NCALD,PDCL3,PITPNM2,POPDC2,RRM2,SCARA3,TMEM161A
BRCA1	-0.616	transcription regulator	Activated	2.049		0.000116	3.93554	ANGPT1,BIRC5,BRCA1,BRCA2,CARD10,CCNB1,CCNB2,CDKN1A,CDKN1B,CYP1A1,DDIT3,DDIT4,EXO1,FEN1,GDF15,GTF2H1,IRF7,NEDD9,NOS3,PLK1,S100A2,SFPQ,STC1
INSR		kinase	Activated	2.043		1.62e-05	4.79048	ACADS,ATF3,BIRC5,CD83,CDC45,CDC6,CDKN1A,CKMT2,COL6A3,CTSV,DES,DLK1,EDN1,EGR2,FEN1,FLNC,GCH1,GRB7,HELLS,JUNB,KLF10,MCM7,MNT,MSMO1,MYBL2,NDRG1,NFKB2,NOS3,NPPA,PIM1,PRIM1,PSPC1,PTPRN,RAD51AP1,RGS16,RRM2,SCD,SLC2A3,ST8SIA2,TGFB1,TGFB3,TRAIP,UCP2
FOS		transcription regulator	Activated	2.002		0.00128	2.89279	A2M,ANKRD2,AQP3,ATF3,CA2,CGA,CHODL,CTH,CTSV,CXCL8,DAPK2,E2F7,EDN1,EGR2,ENO1,FRZB,HK2,HLA-B,ICAM1,IGFBP5,IRS2,JUNB,LAMB3,MAFK,MALAT1,NBPF10 (includes others),NFKB2,NPPA,NR4A1,PIM1,PLAT,PMEPA1,PTGDS,PTPRN,RAP1GAP,RARG,RGS4,RIPK1,S100A8,SCD,SFRP4,SNCG,SPP1,STAR,STX11,TGFB1,TNFRSF11B,TNMD,TPD52

## Sheet: 48_Inhibiting
Upstream regulators that are predicted to be Inhibiting at 48h
Upstream Regulator	Expr Log Ratio	Molecule Type	Predicted Activation State	Activation z-score	Flags	p-value of overlap	"-log(p value)	Target Molecules in Dataset
ERBB2		kinase	Inhibited	-2.918		3.45e-13	12.4622	ACTA2,ADRB3,ALDOC,ANGPTL2,ANGPTL4,ATF3,BHLHE40,BIRC5,BNIP3,BRIP1,BUB1B,CAPN15,CAVIN2,CCNB1,CCNB2,CCNE2,CDC20,CDC25A,CDC42BPG,CDC45,CDC6,CDC7,CDCA2,CDCA3,CDCA5,CDCA7,CDCA8,CDCP1,CDKN1A,CDKN1B,CDKN3,CENPE,CHEK1,CHST10,CLDN3,COL5A1,COL6A3,CXCL12,CXCL8,DDIT3,DHFR,E2F2,E2F7,EDN1,ESPL1,ETV4,FEN1,GBE1,GHR,GINS1,GINS2,GINS3,GINS4,IGFBP5,JAG2,JUNB,MAPK8IP3,MAST1,MCM10,MCM7,MKI67,MMP16,MYBL2,NCAPG,NDC80,ND…
TBX2		transcription regulator	Inhibited	-3.687		8.11e-13	12.091	ASF1B,ATF3,ATF5,BHLHE40,CCNB1,CDC6,CDCA3,CDCA5,CDKN1A,CHAF1B,CHEK1,DBP,DDIT3,E2F7,EZH2,FOXM1,HELLS,MCM7,NCAPG2,NPPA,PLK1,PRC1,SGO1,SRF
RABL6		other	Inhibited	-4.69		1.49e-12	11.8268	BUB1B,CCNB1,CCNE2,CDC25A,CHEK1,CX3CL1,EZH2,FEN1,KIF23,MCM10,MCM7,MELK,NCAPG,NDC80,PBK,PLK1,POLE2,PRC1,PRIM1,RFC3,TPX2,TTK
CCND1		transcription regulator	Inhibited	-3.803		5.96e-12	11.2248	AQP3,BCLAF1,BIRC5,BRCA1,BRIP1,CCNE2,CDC45,CDC6,CDCA2,CDCA7,CDCA8,CDKN1A,CDKN1B,CENPK,CENPN,CLSPN,CTNNA2,DDIAS,DKK2,E2F7,ELOVL7,ENO1,ESCO2,FOXM1,GAS2L3,H4C8,KDM6B,KIF11,KIF20A,KIF2C,KIF4A,KNL1,LIN7B,MCM10,MCM7,MELK,NCAPH,PDLIM4,PLK1,PMEPA1,RGS2,RRM2,SCG5,SPC25,SPP1,STXBP1,TGFB3,TMSB15A,TPX2,TRAIP,TRIP13,ZNF367
PTGER2		G-protein coupled receptor	Inhibited	-3.147		1.32e-10	9.87943	BUB1B,CCNB2,CDKN3,CENPE,CKAP2L,CXCL8,ECM1,KIF11,KIF15,KIF20A,KIF2C,MELK,MKI67,NUF2,NUSAP1,PBK,PIM1,PLK1,PRC1,SPAG5,SPP1,STAR,TPX2,TROAP,TTK
CSF2		cytokine	Inhibited	-3.656		1.35e-09	8.86967	ABCA1,BIRC5,BUB1B,CCNB1,CCRL2,CD83,CDC20,CDCA2,CDCA3,CDCA5,CDCA8,CDKN1A,CDKN1B,CENPE,CFH,CHAF1B,CHTF18,CXCL8,DDIT3,E2F7,EDN1,EGR2,ERCC6L,EXO1,FANCL,FBXO5,FOXM1,GCH1,GDF15,HAUS8,HK2,HLA-DQB1,HRK,ICAM1,IL1R1,JAK2,JUNB,KIF11,MAT2A,MKI67,NCAPH,NFKB2,NR4A1,NR4A3,NUSAP1,PIM1,PIM3,PLK1,PRC1,QSOX1,RRM2,SGO1,SKA3,SLC2A3,SLC7A11,SPAG5,SPC25,SPP1,TGFB1,TICAM1,TICRR,TLR4,TPX2,TRIP13
ESR1		ligand-dependent nuclear receptor	Inhibited	-3.421		2e-09	8.69897	ACTA2,ADGRG6,ALK,ANGPTL2,AQP3,ARRDC3,ATF3,ATF5,AZU1,BCLAF1,BIRC5,BRCA1,BRCA2,BUB1B,CA2,CACNA1D,CALML4,CASP10,CCDC85B,CCNB1,CD83,CDCA8,CDKN1A,CDKN1B,CDKN1C,CDKN3,CENPE,CENPK,CENPL,CENPN,CENPU,CGA,CHEK1,CLSPN,COL13A1,CXCL12,CXCL8,CYP1A1,CYP7B1,DDIT4,DDX17,DISC1,DUSP10,EDN1,ENO1,F12,FOXM1,GDF15,GHR,GJB2,GUCY1B1,HELLS,HLA-B,HYAL1,ICAM1,IGFBP5,IRS2,ITGA10,JAK2,JAK3,JUNB,KIF20A,KIF23,KISS1,KLHL13,KNL1,…
EP400		other	Inhibited	-3.695		2.3e-09	8.63827	AGPAT2,CDC20,CDC25A,CDC6,CDCA3,CDKN1A,E2F2,E2F7,FBXO5,FOXM1,MYBL2,NCAPG2,PLK1,RASSF1,SGO1
YY1		transcription regulator	Inhibited	-2.669		1.1e-08	7.95861	ACTA2,BIRC5,BMP6,BRCA1,BUB1B,CCNB1,CCNB2,CDC6,CDCA3,CDKN1A,CEND1,CENPE,COL19A1,COL9A3,CRYAB,CXCL12,DKK2,EFNA3,FEN1,FOXM1,GBP1,GRIN2D,HELLS,IGFBP5,KIF11,KIF20A,KIF23,KIF2C,KISS1,LAMA1,LMAN1,LMNB1,MAT2A,MCM7,MKI67,MYH3,PLK1,PRC1,RAD51AP1,SFPQ,STAR
miR-149-3p (and other miRNAs w/seed GGGAGGG)		mature microRNA	Inhibited	-4.421		2.04e-08	7.69037	ABCG4,ACBD7,ACP3,ADAM21,AHDC1,ALDOA,AP2A1,APCDD1,ASF1B,C11orf45,C6orf223,CALN1,CARNS1,CASP10,CCDC124,CDCA8,CDKN1A,CSDC2,CXCL12,CYB561D1,DBP,DES,DNAH10OS,DPM3,EFHD2,EHD2,FAM131C,FBXL16,FGF11,FIBCD1,GAL3ST3,GLIS2,GLP1R,HAPLN3,HES4,HRK,IGFBP5,IGSF8,INKA2,ITGA10,KCNG1,KCNJ12,KDM6B,KIF17,KLHL40,KY,LDHD,LMTK3,LOXL3,MFAP4,MNT,MYBL2,MYH14,NDRG1,NLGN2,NR1D1,NTN1,OLFML1,P2RX1,PACSIN1,PAK4,PGBD1,PHYHIP,PIAN…
FOXM1	-0.938	transcription regulator	Inhibited	-4.586		2.67e-08	7.57349	ACE2,BIRC5,BRCA2,BRIP1,BUB1B,CCNB1,CCNB2,CCNE2,CDC20,CDC25A,CDCA2,CDCA8,CDKN1A,CDKN1B,CDKN3,CENPE,CXCL12,EZH2,FOXM1,GTSE1,KIF20A,MKI67,NFKB2,PLK1,PLK4,PRC1
miR-762 (and other miRNAs w/seed GGGCUGG)		mature microRNA	Inhibited	-3.215		5.86e-08	7.2321	ABCG4,ANKRD24,ARHGAP4,ARHGEF39,ATG9B,C17orf107,C22orf24,C3orf20,CAPN15,CASP10,CD83,CDCP1,CDK18,CENPP,CLIP2,CPNE5,CPTP,CX3CL1,CYB561D1,CYGB,DDIAS,DES,E2F2,EFHD2,FAM83G,FBXL16,FBXO41,GLIPR2,HAND1,IGFBP5,IL1R1,KDM6B,KIF1A,KREMEN1,LYNX1,MAPK8IP3,METAP1D,MFAP4,MISP3,MNT,NBPF10 (includes others),NDUFA4L2,NME3,NTN1,OLFML2A,PACSIN1,PAK4,PANX2,PELI3,PER1,PER2,PHF24,PITPNM2,PLCD3,PLXNB3,PRRT4,PRSS8,PTPRN,P…
miR-1207-5p (and other miRNAs w/seed GGCAGGG)		mature microRNA	Inhibited	-5.618		7.29e-08	7.13727	AARD,ABCG4,ADAMTSL4,AHDC1,CARNS1,CDCA8,CHEK1,CREB3L1,CRISPLD2,CRLF1,CSDC2,CX3CL1,CYP46A1,DIRAS1,DUSP13,ECM1,EFHD2,EHD2,FBXO41,FOXM1,FUOM,GAL3ST3,GLIS2,HES4,ITPKB,JAG2,KIF17,LCMT2,LYNX1,MAFK,MAPK8IP3,METTL26,MNT,MSX1,MYPN,OLFML2A,PACSIN1,PAK4,PER2,PITPNM2,PLOD3,PLXNB3,PPP1R13L,PPP1R14A,PPP2R2C,PPTC7,PRIMA1,PTGDS,RAB3A,RAC2,RAP1GAP,RAPGEFL1,RASD2,REEP6,RFLNA/ZNF664-RFLNA,RP11-644F5.10,RTN4RL1,SCN1B…
E2F3		transcription regulator	Inhibited	-3.863		1.03e-07	6.98716	AKNA,BIRC5,CCNB1,CCNB2,CDC25A,CDC45,CDC6,CDCA3,CDKN1A,DHFR,E2F2,EDN1,EZH2,FBLN5,FBXO5,H2BC11,LBR,MALAT1,MCM10,MCM7,MYBL2,NCAPG2,NEAT1,ORC1,PLK1,RRM2,S100A8,TPX2,ZNF76
RARA		ligand-dependent nuclear receptor	Inhibited	-2.649		2.16e-07	6.66555	ABCA1,ATF5,BIRC5,CDKN1A,CDKN1B,CDKN3,CENPN,CENPU,CLMN,CXCL8,DISC1,E2F7,EGR2,F12,GAP43,GDF15,GHR,HELLS,HLA-B,IL1R1,KIF23,KNL1,METTL7A,NCAPG,NCAPH,NCOA5,NEDD9,NTN1,PBK,PIMREG,PLK4,RARG,RASD1,RET,SALL4,SFPQ,SHANK2,SLC2A2,SLC7A11,SP110,SPP1,TGFB1,TMSB15A,TNFRSF11B,ZNF367
LIN9		other	Inhibited	-2.969		6.33e-07	6.1986	BIRC5,BUB1B,CCNB1,CDC6,CDKN1A,CENPE,DLGAP5,MYBL2,PLK1
E2f		group	Inhibited	-3.063		9.17e-07	6.03763	BRCA1,CCNB1,CDC25A,CDC45,CDC6,CDC7,CENPO,DHFR,E2F2,FANCD2,GINS2,H2BC11,MCM10,MYBL2,NPPA,NUSAP1,OIP5,ORC1,PCSK1N,RRM2,TPX2,TTK
AREG		growth factor	Inhibited	-3.3		9.26e-07	6.03339	ARHGAP11A,BIRC5,CCNB1,CCNB2,CDC20,CDC45,CDCA8,FOXM1,GBP1,IQGAP3,ITGB8,KIF14,KIF20A,MKI67,MYBL2,PLK1,PRC1,RRM2
miR-6846-5p (and other miRNAs w/seed GGGGGCU)		mature microRNA	Inhibited	-4.838		1.23e-06	5.91009	ACBD7,ANGPTL2,ANKRD30BL,ANO8,ANTKMT,AQP3,ARHGAP4,ATP1A3,BHLHE40,BORCS6,BRI3BP,C6orf223,CALB2,CALN1,CDH4,CEND1,CENPP,CLDN3,CPTP,E2F2,EHD2,ELFN1,ETV4,FAM133A,FAM83G,FCMR,FLNC,GABRE,GAL3ST3,GLIS2,GPR143,GRB7,HCN2,HES4,HSD17B14,INKA2,JUNB,KCNJ12,LMTK3,LRRC14B,LYNX1,MAFK,MISP3,MNT,MVB12A,MYORG,MYOZ1,OLFML2A,PAK4,PELI3,PIANP,PRR12,PRSS8,RAMP1,RARRES2,REEP6,RRM2,SBK1,SCN2B,SEMA4G,SERINC2,SHISA2,SLC45A3,…
miR-296-5p (miRNAs w/seed GGGCCCC)		mature microRNA	Inhibited	-4.404		1.69e-06	5.77211	CACNG6,CBARP,CDKN1B,CLDN3,CSDC2,CYGB,DIRAS1,DNAH10OS,DUSP15,E2F2,EFHD2,FAM131A,FAM174C,FAM20A,FBXO41,FGFR3,GLIS2,GPR3,HSD17B14,ITPKB,KCNJ12,LIF,LRCH4,LRRC8E,LYNX1,MAP3K6,NCALD,NME3,NTN1,NYAP1,PANX2,PGF,PIMREG,PLCD3,PLK1,PLLP,PROB1,PSAPL1,RAB3A,RAB4B,RHOBTB2,RHOF,SCN1B,SCN2B,SEMA6B,SLC16A3,SLC24A3,SPOCD1,SRF,SUV39H1,TAZ,TFRC,TGFB1,TMEM161A,TMEM184A,TMEM74B,TXNRD2,UAP1L1,UBTD1,ZNF76
NELFA	0.653	other	Inhibited	-2.236		1.82e-06	5.73993	CCNB2,CCNE2,CDKN1A,DLGAP5,JUNB,MYBL2
NELFE		other	Inhibited	-2.169		1.82e-06	5.73993	CCNB2,CCNE2,CXCL8,DLGAP5,JUNB,MYBL2
miR-185-3p (and other miRNAs w/seed GGGGCUG)		mature microRNA	Inhibited	-3.713		1.93e-06	5.71444	ALPK1,ANGPTL2,ANKRD30BL,ARFGEF3,ARHGEF39,ASF1B,ATG9B,ATOH8,C17orf107,C7orf61,CARNS1,CDH16,CDH4,CLIP2,CX3CL1,CYGB,DES,E2F2,EFHD2,FAM83G,FBXL16,FBXO41,FCMR,GCHFR,GLIPR2,GLIS2,HRK,KCNJ12,LRCH4,LYNX1,MAP3K6,MAT1A,METTL26,MNT,MROH1,MYO1D,N4BP3,NDUFA4L2,NMRK2,NUDT8,OLFML2A,PAK4,PELI3,PHF24,PIANP,PIK3R3,PITPNM2,PLCB2,PLD5,PLLP,PLXDC1,PLXNA4,PNOC,PPDPF,PRIMA1,PYGM,RAC2,RASD2,REEP6,RELT,RNF112,SBK1,SLC2A4…
miR-6756-5p (and other miRNAs w/seed GGGUGGG)		mature microRNA	Inhibited	-4.925		2.09e-06	5.67985	AATK,ABCA2,ADAMTSL4,ADRB3,AHDC1,BHLHE40,C17orf107,C20orf194,C6orf223,CALB2,CALN1,CAMTA2,CCL21,CDK18,CEND1,COL9A2,CRISPLD2,CSDC2,CX3CL1,CYB561D1,CYP46A1,DAND5,DCX,DGCR8,DIRAS1,DNAH10OS,DRP2,ECM1,EFHD2,EHD2,EPS8L2,FAM131A,FBXO41,FGF11,FGFR3,FIBCD1,FNDC10,FSD1,GAP43,GLIS2,GPR157,GRID1,GRIN2D,HES4,HRK,IGFBP5,KCNJ12,LIF,LYNX1,MAT1A,METTL26,MID1IP1,MISP3,MNT,MYORG,NMB,NPPA,PAK4,PER2,PIANP,PLCD3,PLEKHA6…
miR-6829-5p (miRNAs w/seed GGGCUGC)		mature microRNA	Inhibited	-2.429		2.44e-06	5.61261	ARL4C,ASF1B,ATG9B,AVPI1,BMP8B,CAPN5,CDHR1,CLIP2,DAND5,DAPK2,FAM174C,FBXO41,FRMPD4,FUOM,GLIPR2,HSD17B14,IRF7,KREMEN1,LANCL2,LRRC14B,LYNX1,MAT1A,MELTF,NBPF10 (includes others),NTN1,NUDT8,PACSIN1,PER2,PHF24,PLCD3,PLLP,PPAN,PTPRN,REEP6,RP11-644F5.10,SCARA3,SCN2B,SEMA7A,SIGIRR,SLC2A6,SPOCD1,SRRM3,STARD5,SYNDIG1L,TMCC2,TMEM74B,TRABD,ZFP41,ZNF469
miR-744-5p (and other miRNAs w/seed GCGGGGC)		mature microRNA	Inhibited	-5.032		8.12e-06	5.09044	ANTKMT,ATG9B,AZU1,C17orf107,CBARP,CEND1,DES,DIRAS1,ECEL1,EDNRA,FNDC10,GRIN2D,HCN2,HES4,L3MBTL2,MAFK,MAPK8IP3,MELTF,MYO1D,NRTN,NUDT8,PELI3,PITPNM2,PPDPF,PRR36,PRRT4,RAB20,RCN3,RGS16,RIN3,RTN4RL1,SBK1,SCN1B,SOD3,SPATC1L,SUV39H1,TGFB1,TUBB4A,USP40,VAT1,VWA1,ZNF385A,ZNF628
miR-6825-5p (and other miRNAs w/seed GGGGAGG)		mature microRNA	Inhibited	-4.93		9.64e-06	5.01592	ABCG4,AP2A1,APLP1,ARHGDIG,ASF1B,ATP2B2,B3GALT5-AS1,B3GNT8,C11orf45,C6orf223,CALN1,CAMSAP3,CAMTA2,CAPN15,CAPN5,CARNS1,CCDC113,CDK18,CDKN1A,CEND1,CLIP2,CSDC2,CYB561D1,DAPK2,DDX51,DES,DIRAS1,DNAH10OS,E2F2,EDN1,EHD2,FAM111A,FBXL16,GAL3ST3,GLIS2,GLP1R,HES4,HLA-B,HSBP1L1,HTRA3,INKA2,IRF2BPL,JOSD2,KCNJ12,KDM6B,L3MBTL2,LDHD,LMTK3,LRRC8E,LYNX1,LYPD3,MAT1A,MFAP4,MNT,MTHFSD,MYBL2,NDUFA4L2,NLGN2,NR1D1,OLFML2…
miR-4723-5p (and other miRNAs w/seed GGGGGAG)		mature microRNA	Inhibited	-3.25		1.04e-05	4.98297	ABCG4,ADRB3,AGPAT2,AKNA,ARL2,ASMTL,B3GNT8,BMP6,C11orf45,C6orf223,CALB2,CAMSAP3,CAPN15,CBLN1,CDK18,CLIP2,COL9A2,CPTP,CYB561D1,DDX17,DIRAS1,DNAH10OS,DOHH,DUSP10,EDN1,FAM131C,FBXO2,FIBCD1,GLIS2,GLP1R,HES4,HRK,INKA2,IRAG1,KCNG1,KCNJ12,KDM6B,KLHL38,LDHD,LRRC8E,LURAP1,LYNX1,MAT1A,MISP3,MNT,MOCOS,N4BP3,NEMP1,NLGN2,NR1D1,NREP,OLFML1,PAK4,PALM2AKAP2,PANX2,PHYHIP,PIANP,PLCB2,PLK1,PLXNA4,PNPLA6,PRC1,RAB3A,R…
miR-3594-5p (and other miRNAs w/seed CCAGGGC)		mature microRNA	Inhibited	-3.207		1.15e-05	4.9393	ABCG4,ACADS,ALS2CL,ARFGEF3,ARHGAP45,C17orf107,CALN1,CARD10,CCL21,CDCA8,CDH16,CDK18,CLDN3,CSDC2,CYB561D1,DGKQ,ETV4,FIBCD1,GCHFR,GLIPR2,GTPBP3,HSD3B7,INKA2,IPCEF1,JAK3,LIF,LRRC8E,METAP1D,MVB12A,NLRC5,OPRL1,PCK2,PHF24,PLCD3,PLEKHA6,PLXNA4,POC1A,PROB1,PSAPL1,QSOX1,RASSF7,RELT,RRAD,SARDH,SBK1,SCN2B,SIGIRR,SLC6A17,SPOCK2,SYT9,TOE1,TRABD,ULK1,UNC13D,VSIR,WNT9A
miR-6762-5p (and other miRNAs w/seed GGGGCCA)		mature microRNA	Inhibited	-2.954		1.18e-05	4.92812	ACBD7,AS3MT,ASTN1,ATP1A3,CALN1,CARNS1,CCDC88B,CDCA3,CDH4,CDK18,CDKN1A,CENPN,CNRIP1,CPNE5,CSDC2,CSPG4,DAND5,DNASE1L2,EFHD2,FAM131A,FAM83G,FBXO41,FDXR,GLIPR2,HES4,HRK,KIF17,KLF10,LDHD,LIF,LYNX1,MATK,NMB,NME3,NTN1,PACSIN1,PCSK1N,PCSK4,PHF24,PLCB2,PLCD3,PRSS8,RASD2,RASL10A,RASSF7,RCN3,RELT,RNPEPL1,SBNO2,SEMA6B,SH2D5,SLC6A9,ST8SIA2,SYNDIG1L,SYNGR3,SYNPR,TGFB1,TGFB3,TMEM176A,TSPAN4,TSPO,VWA1,ZFP41,ZFYV…
miR-3104-5p (and other miRNAs w/seed AGGGGGC)		mature microRNA	Inhibited	-3.742		1.33e-05	4.87615	ACBD7,ADAMTS7,AHDC1,ALDOA,ANKRD30BL,AQP3,ARHGAP4,BHLHE40,BHLHE41,C22orf24,C6orf223,CBLN1,CDKN1A,CPTP,CRISPLD2,DGCR8,DIRAS1,DLK1,E2F2,EFHD2,EHD2,FAM131A,GLIPR2,H1-0,HES4,JUNB,KIAA1522,MAFK,MISP3,MVB12A,MYORG,NDRG1,NFKB2,NLGN2,NR1D1,NTN1,OLFML2A,PAK4,PHYHIP,PIANP,PRR12,RAPGEFL1,RASL10A,RTKN2,SBK1,SCARA3,SCN2B,SEMA6B,SRRM3,TMEM161A,TMEM178A,TSPAN1,TXNRD2,ZNF385A,ZNF814,ZNF865
miR-3083-5p (and other miRNAs w/seed GGCUGGG)		mature microRNA	Inhibited	-3.534		1.47e-05	4.83268	ABCG4,ABRA,ADRB3,AKNA,ALDOC,ANKRD2,APCDD1,ARHGEF39,ARRDC2,ATG9B,ATOH8,BMP8B,BORCS6,CALN1,CARNS1,CCDC24,CDC42BPG,CDH4,CNR1,CPNE5,CPTP,CX3CL1,CYB561D1,CYP20A1,DES,DNAH10OS,EFHD2,EHD2,EIF4A1,EME1,FBXO41,FCHO1,FLNC,GBGT1,IGFBP5,IL1R1,KCNMB1,KDM6B,KIF24,KREMEN1,LIF,LYNX1,MFAP4,MNT,MTHFSD,MYO1D,NMRK2,NR4A1,P2RX1,PAK4,PER2,PIANP,PITPNM2,PPP1R13L,PPP2R2C,PSAPL1,PTPN6,PTPRN,RAMP1,RARRES2,RASD2,RASGEF1A,RC…
VDR		transcription regulator	Inhibited	-4.353		1.5e-05	4.82391	ACTA2,BRCA1,BUB1B,CCNB1,CDC20,CDC45,CDKN1A,CHAF1B,CXCL8,EDN1,EZH2,FEN1,HK2,ICAM1,IGFBP5,KIF11,LIPE,MYH3,NEDD9,NPPA,NUSAP1,PDLIM2,PRC1,RAD51AP1,S100A8,SPAG5,SPP1,TGFB1,TPX2,UCP2
miR-3473h-5p (and other miRNAs w/seed AGGGGCU)		mature microRNA	Inhibited	-2.271		1.51e-05	4.82102	AQP3,ARHGEF39,ASF1B,C7orf61,CEND1,CX3CL1,DCX,DES,DHFR2,EHD2,GLIPR2,LURAP1,LYNX1,METTL7A,NPR3,OLFML1,PAK4,PHF24,PIANP,PITPNM2,PLCD3,PLXDC1,PPDPF,RAC2,REEP6,RNPEPL1,SBK1,SIPA1,SLC39A4,SLN,STX18,SYNPR,TMEM134,TMEM59L,TONSL,YPEL4,ZNF561-AS1,ZNF814
CASR		G-protein coupled receptor	Inhibited	-3.523		1.52e-05	4.81816	BIRC5,BUB1B,CCNB1,CDC20,CDC45,CDKN1B,CHAF1B,EDN1,EZH2,FEN1,IGFBP5,KIF11,NEDD9,NUSAP1,PDLIM2,PRC1,RAD51AP1,S100A8,SPAG5,TPX2,UCP2
NELFCD		other	Inhibited	-2.236		2.26e-05	4.64589	CCNB2,CCNE2,DLGAP5,JUNB,MYBL2
KDM1A		enzyme	Inhibited	-3.975		2.32e-05	4.63451	ASF1B,BLM,BRCA1,BRCA2,BRIP1,CDH4,CDKN1A,CENPK,CENPU,CHAF1B,CSGALNACT1,ELOVL7,FOXM1,MYBL2,NOS3,PHLDB2,RARG,SCD,SFRP4,SFRP5,SPOCK1,SUV39H1,TCF19,TJP3,TRIP13,ZNF367,ZSCAN5A
miR-328-5p (and other miRNAs w/seed GGGGGGC)		mature microRNA	Inhibited	-4.243		2.39e-05	4.6216	ACBD7,ANO8,ARL4C,ATP1A3,CALB2,CALN1,CAPN15,CDH4,CDKN1A,CEND1,CEP131,COL5A1,CPNE5,CRACR2B,DCX,DDX17,DIRAS1,DUSP15,E2F2,EFHD2,ERCC6L,ERMAP,ETV4,FAM131C,FBRSL1,FBXL16,GLIS2,HCN2,HES4,HRK,ICAM5,IQGAP3,JUNB,KDM6B,KIAA1522,LMTK3,LTO1,MAP1S,METAP1D,MNT,NLGN2,OLFML2A,OPRL1,PACSIN1,PAK4,PELI3,PHYHIP,PLCD3,PLK1,PPDPF,PPP1R14A,PRR12,RAB3A,RAMP1,RASSF2,REEP6,SCN4A,SEMA6B,SFRP5,SIPA1,SLC45A3,SOD3,SPOCD1,SRRM3…
miR-6781-5p (miRNAs w/seed GGGCCGG)		mature microRNA	Inhibited	-4.333		2.81e-05	4.55129	BAIAP3,C6orf223,CACNA1H,CBARP,CLIP2,CLMP,CSDC2,EFHD2,FDXR,FNDC10,GLIS2,GRAMD1A,HCN2,IGSF8,LYNX1,MAFK,MNT,NLGN2,NRTN,PIM3,PPDPF,RASD1,RASL10A,RNF126,RNF208,RP11-644F5.10,SCN1B,SFRP5,SLC16A3,SLC27A1,SLC29A4,ST8SIA2,SYNDIG1L,TMEM184A,USP40,VWA1
E2F2	-1.127	transcription regulator	Inhibited	-2.596		3.18e-05	4.49757	BIRC5,CCNB1,CCNB2,CDC25A,CDC45,CDC6,CDKN1A,DHFR,EZH2,MCM10,MCM7,MYBL2,ORC1,RRM2
miR-7108-3p (miRNAs w/seed CCCGCCC)		mature microRNA	Inhibited	-3.773		3.99e-05	4.39903	ARL2,ATF3,ATF5,ATP2B2,CBARP,DUSP13,EFHD2,EML2,FAM83G,HES4,ING5,KCNMB1,KISS1,LYNX1,MAFK,MID1IP1,MISP3,NTN1,PCSK4,PHLDB3,PSD,RFLNA/ZNF664-RFLNA,RHOBTB2,SEMA6B,SLC25A30,TEF,TMEM179,TMEM184A,TMEM59L,VAT1,VWA1,WNT9A,ZFYVE28,ZNF865
miR-541-3p (and other miRNAs w/seed GGUGGGC)		mature microRNA	Inhibited	-2.714		5.95e-05	4.22548	ABCA2,ACBD7,ADAMTS7,ATP6V0C,C17orf107,CAPN5,CDC6,COL5A1,CRISPLD2,CSDC2,CTD_2267D193,CYP46A1,DCX,DDX17,DIRAS1,DRP2,EHD2,FNDC10,GDF5,GLIS2,IGFBP5,KCNG1,KIF17,LIF,LOXL3,MFAP4,MRPL12,NREP,PELI3,PHYHIP,PIM3,PITPNM2,PLCD3,PLEKHA6,PLXNB3,RAB3A,RASD2,S100A1,SCN4A,SMG5,SPOCD1,STC1,STK38,SYNDIG1L,TMEM184A,VMAC,ZFYVE28,ZNF385A,ZNF93
miR-10396b-5p (and other miRNAs w/seed GGCGGGG)		mature microRNA	Inhibited	-6.272		6.37e-05	4.19586	ANTKMT,AZU1,C6orf223,CABLES1,CAPN15,CBARP,CPTP,CSDC2,DGKQ,DUOXA2,FBXL16,FNDC10,GRIN2D,HAGHL,HAPLN3,HCN2,LMTK3,MAFK,MELTF,MNT,MVB12A,NRTN,PAK4,PCSK1N,PDLIM2,PIM3,PITPNM2,PPDPF,PRR36,PTGDS,RAB3A,RASD1,RASD2,RIN3,SBK1,SCN1B,SEC14L2,SERINC2,SLC2A4RG,SNAI3,TGFB1,UNC13D,VAT1,VWA1,WIPF3,ZNF385A,ZNF814
miR-1237-5p (and other miRNAs w/seed GGGGGCG)		mature microRNA	Inhibited	-6.274		7.92e-05	4.10127	AATK,ALDOA,ANO8,ANTKMT,ATP1A3,ATP6V0C,C17orf107,C6orf223,CALB2,CALN1,CAPN15,CDKN1A,CEND1,CPTP,CX3CL1,DIRAS1,ECEL1,EFHD2,EHD2,GAL3ST3,GRB7,HCN2,HES4,HSD17B14,INKA2,MAP1S,MELTF,MNT,MRPL12,MVB12A,MYORG,NDRG1,OLFML2A,PAK4,PELI3,PIANP,PIM3,PPDPF,PRR12,PRSS8,RASD1,REEP6,SBK1,SCN1B,SCUBE1,SEMA4G,SHISA2,SIK1/SIK1B,SLC6A9,SRRM3,SST,STXBP1,TINAGL1,TMCC2,TMEM161A,UBTD1,VAT1,ZBTB39,ZNF385A,ZNF76,ZNF865
miR-4743-5p (miRNAs w/seed GGCCGGA)		mature microRNA	Inhibited	-3.71		8.1e-05	4.09151	ADRB1,AP2A1,AZU1,CASKIN1,CBARP,CLIP2,EFHD2,FDXR,FNDC10,IGSF8,ING5,NDUFA4L2,OLFML2A,PGF,PLCD1,PNOC,RASSF2,RNF208,SLC29A4,TRABD,VWA1
HIC1		transcription regulator	Inhibited	-2.111		8.91e-05	4.05012	ACTA2,AHNAK2,BBOF1,CA2,CCNE2,CDKN1A,CDKN1C,CYP7B1,ITPR1,LIF,SLC7A11,SPP1
miR-423-5p (and other miRNAs w/seed GAGGGGC)		mature microRNA	Inhibited	-4.727		8.94e-05	4.04866	AATK,ACADS,AHDC1,ALDOC,ANKRD2,AP2A1,ARHGAP4,ATG9B,C6orf223,CALN1,CAPN5,CDKN1A,CEND1,CPTP,DGKQ,ECEL1,EIF4A1,FBXO41,FOXM1,GLP1R,HSPA1L,IQGAP3,KDM6B,KIF1A,KREMEN1,LDHD,LMTK3,LYNX1,MAFK,MNT,NDUFA4L2,NPR3,NTN1,PHF24,PNPLA6,PPDPF,PYGM,RAB3A,RAC2,RAD9B,RNPEPL1,SBK1,SCN4A,SERPIND1,SHANK2,SLC30A2,SLC6A9,SRRM3,ST8SIA2,STXBP1,SYNGR3,TEF,TMEM134,TMEM59L,TRPV2,VSIR,ZNF561-AS1,ZNF865
miR-6752-5p (and other miRNAs w/seed GGGGGUG)		mature microRNA	Inhibited	-4.303		9.5e-05	4.02228	AHDC1,ANKRD24,ARHGDIG,ARHGEF16,ATOH8,AVPI1,C17orf107,CARD10,CBLN1,CDKN1A,CLDN3,CREB3L1,CSDC2,CTD_2267D193,CX3CL1,DCX,DIRAS1,EFHD2,EME1,FAM131A,FBLN5,FIBCD1,GPR3,HAND1,HCN2,HIRIP3,HRK,ICAM5,IGFBP5,IRF2BPL,JAK3,KCNJ12,KDM6B,LIF,LYNX1,MID1IP1,MISP3,MNT,MVB12A,MYH14,MYORG,NEMP1,NR4A1,P2RX1,PIANP,PRIMA1,PSD,RAB3A,RAB3IL1,RASD1,RASD2,RASSF2,RCN3,REEP6,RGS14,RHOBTB2,RHOF,RIN3,RP11-644F5.10,RRAD,RTN4R,S1…
miR-6751-5p (and other miRNAs w/seed UGGGGGU)		mature microRNA	Inhibited	-2.832		0.000109	3.96257	ACP3,ARHGDIG,C17orf107,CACNG6,CALN1,CBLN1,CDKN1A,CTD_2267D193,DCX,DDX17,DIRAS1,E2F2,EFHD2,FIBCD1,GPR3,HCN2,HIRIP3,HRK,IRF2BPL,JAK3,LYNX1,MISP3,MNT,NEMP1,NOXA1,NPDC1,NR4A1,P2RX1,PELI3,PIANP,PNPLA6,PRIMA1,PSD,RAB3A,RAB4B,RASD1,RCN3,REEP6,RGS14,RRAD,S100A1,SARDH,SBK1,SCUBE1,SLC45A3,SPOCK1,SRRM3,STC1,SUV39H1,TMEM59L,TRIM58,UBTF,ZFYVE28,ZNF385A,ZNF469
miR-6869-3p (miRNAs w/seed GCCGCGC)		mature microRNA	Inhibited	-3		0.000115	3.9393	ANTKMT,C6orf223,CBARP,CYGB,GRB7,HAGHL,LYNX1,METAP1D,MID1IP1,NME3,NRTN,NTN1,PHLDB3,SBK1,SCARF2,TP53I13
miR-92a-2-5p (miRNAs w/seed GGUGGGG)		mature microRNA	Inhibited	-3.355		0.000121	3.91721	ADAMTSL4,ADRB1,ANKRD24,ARL4C,ATF5,BHLHE41,C6orf223,CAMTA2,CAPN5,CCDC113,CCL21,CENPL,CLDN3,CREB3L1,CRYAB,CX3CL1,DIRAS1,FAM83G,FIBCD1,GLIPR2,HES4,HRK,KDM6B,LRCH4,LYNX1,MAT2A,MID1IP1,MYORG,NFKB2,PER2,PLEKHA6,PLK1,PPDPF,PRIMA1,PTPRN,RAB27B,RASD2,RHOF,RNF208,S100A1,SLC29A4,SLC6A17,SOD3,SUV39H1,SYNGR3,VAT1,ZNF385A
miR-6798-5p (miRNAs w/seed CAGGGGG)		mature microRNA	Inhibited	-2.16		0.000131	3.88273	ADAMTSL4,ARHGDIG,CDKN1A,CTD_2267D193,EFHD2,ENO2,EVA1B,FGF11,GINS3,GJB2,GLIPR2,GRIN2D,HES4,HLA-DQB1,HTRA3,KIF24,L3MBTL2,LMTK3,MFAP4,NAPRT,NDRG1,NEDD9,NR1D1,PACSIN1,PAK4,PHYHIP,PIANP,PLEKHA6,PRIMA1,QSOX1,RAB4B,RAP1GAP,RELT,RTKN2,S100A1,SBK1,SCN2B,SFRP5,SLC6A17,SPDEF,ZBTB39,ZFP3
miR-4651 (and other miRNAs w/seed GGGGUGG)		mature microRNA	Inhibited	-5.756		0.000132	3.87943	AHDC1,AKNA,ANKRD24,AP2A1,ARL2,ATG9B,ATP6V0C,BHLHE41,C17orf107,C6orf223,CALB2,CASKIN1,CCL21,CDK18,CDKN1A,CLDN3,COL9A2,CPNE5,CREB3L1,CSDC2,CX3CL1,CYB561D1,CYGB,DAND5,DCX,DIRAS1,DUOXA2,EFHD2,EHD2,FABP2,FCHO1,FIBCD1,FNDC10,GLIPR2,GLIS2,HLA-DQB1,HRK,HSD17B14,IGFBP5,KCNJ12,KDM6B,LDHD,LIF,LYNX1,MAPK8IP3,MID1IP1,MNT,MYH14,NFKB2,NME3,NPPA,NR4A1,NYAP1,OLFML2A,PAK4,PER2,PRIMA1,PSD,RAB3IL1,RAC2,RASD1,RASD2,R…
miR-6132 (and other miRNAs w/seed GCAGGGC)		mature microRNA	Inhibited	-2.474		0.000133	3.87615	ABCA2,ABCG4,ATG9B,CALN1,CAPN5,CASKIN1,CASP10,CDCA3,CDCP1,CDHR1,CMKLR1,CNR1,CREG2,CSDC2,CXCL12,DDIAS,E2F7,EHD2,ERCC6L,FBXO41,FIBCD1,FUOM,GLIS2,HAGHL,HES4,HYAL1,IPCEF1,LIF,LRCH4,LYNX1,MAPK8IP3,MID1IP1,MNT,MVB12A,NAPRT,NLRC5,NUDT8,P2RX1,PAK4,PER2,PGF,PLLP,RAB4B,RAPGEFL1,RASD2,RASL10A,RNPEPL1,SCN2B,SCUBE1,SEMA4G,SPOCD1,TBX19,TMEM176A,TROAP,TXNRD2,ULK1,UNC13D,VANGL1,WNT9A
miR-4706 (and other miRNAs w/seed GCGGGGA)		mature microRNA	Inhibited	-5.425		0.000156	3.80688	ATG9B,CBARP,CPTP,CYB561D1,DIRAS1,ECEL1,EPS8L2,FBXL16,FBXO36,FNDC10,GRAMD1A,HES4,KCNJ12,LYPD3,MAFK,MAPK8IP3,MELTF,MVB12A,NDUFA4L2,PCSK1N,PELI3,PITPNM2,PLOD3,PPDPF,PRR36,RIN3,RNPEPL1,SBK1,SCN1B,SOD3,TMUB1,TRIM58,TUBB4A,VAT1,VWA1,ZNF385A,ZNF628
TASP1		peptidase	Inhibited	-2.177		0.000162	3.79048	CCNB1,CCNB2,CCNE2,CDKN1A,CDKN1B
miR-6721-5p (miRNAs w/seed GGGCAGG)		mature microRNA	Inhibited	-4.096		0.000163	3.78781	ABCG4,AKNA,ARL4C,ASTN1,ATG9B,CALN1,CAPN5,CX3CL1,CYB561D1,DIRAS1,ECM1,EFHD2,EHD2,FBXO41,FCHO1,FNDC10,GAL3ST3,GDF15,GLIS2,GLP1R,HAPLN3,HLA-DQB1,ITPKB,KIF17,MAFK,MAPK15,MAPK8IP3,MNT,NDUFA4L2,OLFML2A,PAK4,PGF,PHYHIP,PIANP,PITPNM2,PLEKHA6,POLD4,PPP1R13L,PRIMA1,PSAPL1,PTGDS,PTPRN,RAB3A,RASSF2,RASSF7,RELT,RP11-644F5.10,SCN1B,SCN2B,SERINC2,SH2D5,SLC6A17,SLC6A9,SNCG,SPOCD1,SRSF3,ST8SIA2,SV2B,SYNDIG1L,SYNG…
miR-486-3p (and other miRNAs w/seed GGGGCAG)		mature microRNA	Inhibited	-4.007		0.000168	3.77469	AATK,AHDC1,ALDOA,ALOX12-AS1,ANTKMT,ARHGDIG,ATP1A3,C6orf223,CALN1,CASKIN1,CEND1,CENPO,DIRAS1,DNAH10OS,E2F2,ECEL1,ECM1,EFHD2,FAM131C,FBXL15,FBXO41,FCHO1,FCMR,GABRE,GLIS2,HES4,HTRA3,INKA2,IRF2BPL,KCNJ14,LYNX1,MAPK15,NTN1,OLFML3,PELI3,PER1,PER2,PHYHD1,PHYHIP,PIANP,PPP1R13L,PPP1R14A,PTPRN,RAB11FIP4,RAPGEFL1,RARG,RASSF7,RELT,RHOF,RP11-644F5.10,SBK1,SCN1B,SCN2B,SERINC2,SHANK2,SLC30A2,SLC6A9,SNAI3,SPOCD1…
miR-5090 (and other miRNAs w/seed CGGGGCA)		mature microRNA	Inhibited	-3.307		0.000206	3.68613	AATK,ATP6V0C,C17orf107,CAMTA2,CBARP,CCDC124,CDKN1C,CEND1,CILP2,DDX51,DIRAS1,DNAJC4,GRIN2D,HAND1,HASPIN,HCN2,HES4,HRK,IGFBP5,INKA2,KREMEN1,MAFK,MFAP3L,PELI3,PRRT4,RELT,RGS16,SBK1,SCN1B,SPATC1L,ST8SIA2,VTN,VWA1
miR-4640-5p (and other miRNAs w/seed GGGCCAG)		mature microRNA	Inhibited	-2.828		0.00027	3.56864	ARHGAP4,ATF3,ATG9B,BORCS6,CARD10,CCDC24,CIB1,CSDC2,CYGB,DRP2,DUSP13,ERMAP,FAM83G,GLIPR2,GPR157,HEXD,JAK3,KIF17,KREMEN1,LYPD3,MAPK15,MAPK8IP3,NLRC5,NR1D1,NUDT8,OLFML2A,OPRL1,PITPNM2,PNMA2,RAB4B,RASL10A,RCBTB2,RCN3,SARDH,SERPINA5,SLC29A4,SLC30A2,SPOCK1,SYNGR3,TEX261,TMEM132B,TMEM179,UNC13D,USH1C,VAMP5,VWA1,ZFYVE28,ZNF286A,ZNF286B,ZNF76
miR-6777-5p (and other miRNAs w/seed CGGGGAG)		mature microRNA	Inhibited	-4.802		0.000272	3.56543	ARRDC2,C6orf223,CCDC85B,COL9A2,CPNE5,CPTP,CXCL12,DES,DNAJC4,EFHD2,F10,FBXL16,HAPLN3,JAK3,KCNJ12,LDHD,LYPD3,MELTF,NDUFA4L2,NPDC1,PER2,PITPNM2,PLLP,PLOD3,PTGDS,RAB3A,RNF126,SCN1B,SHANK1,STXBP1,TUBB4A,VAT1,WNT9A,ZNF385A
miR-3191-3p (miRNAs w/seed GGGGACG)		mature microRNA	Inhibited	-3.266		0.00037	3.4318	AKNA,ARHGAP45,ATG9B,C6orf223,CAMSAP3,CDH4,CDHR1,DDN,DDX31,DUSP15,FIBCD1,LIF,MID1IP1,MNT,NFKB2,PACSIN1,PRIMA1,RAB4B,RHOBTB2,RNF126,SERTM1,SLC2A6,STC1,ZFP41
miR-6852-5p (and other miRNAs w/seed CCUGGGG)		mature microRNA	Inhibited	-2.38		0.000387	3.41229	AKNA,ATF3,ATG9B,C6orf223,CALN1,CBLN2,CDH4,CDK18,CILP2,COL9A2,COMTD1,CPTP,CX3CL1,DDIAS,DDX31,DES,DNAH10OS,FAM131C,FBXO36,FBXO41,GLIS2,HES4,HIRIP3,IGFBP5,ITGA10,MAP3K6,NLRC5,PACSIN1,PHF24,PLCB2,PLCD3,PRIMA1,PSAPL1,PYROXD2,RASSF2,RIN3,RNF112,SBK1,SCN2B,SEC14L2,SLC6A17,SPOCD1,ST8SIA2,STC1,SYNGR3,TCF19,TEF,TMEM184A,VWA1,ZFYVE28,ZNF469
miR-3918 (miRNAs w/seed CAGGGCC)		mature microRNA	Inhibited	-2.92		0.000454	3.34294	ABCA2,ACADS,ALS2CL,ARHGDIG,ARHGEF16,C6orf223,CAPN5,CARNS1,CCDC88B,CLIP2,CSDC2,EDNRA,FCMR,FIBCD1,FUOM,GCHFR,GLIS2,HES4,IRAG1,ITPKB,KIF20A,LIF,LYNX1,METAP1D,NAP1L2,NAPRT,PLCB2,POC1A,PRIMA1,RAB4B,SBK1,SLC27A1,SLC6A17,SPDEF,TMEM161A,USH1C,YPEL4,ZNF76
ASAH1		enzyme	Inhibited	-2.621		0.000458	3.33913	CCNB2,ELOVL7,LIPE,NR4A1,NR4A3,STAR,TSPO
miR-1909-3p (and other miRNAs w/seed GCAGGGG)		mature microRNA	Inhibited	-4.064		0.000606	3.21753	AHDC1,ARHGAP45,ARHGDIG,ATF3,C22orf24,CALB2,CBARP,CDCP1,CSDC2,CX3CL1,CXCL12,CYP46A1,DIRAS1,EFHD2,FAM131C,FAM174C,FGF11,FUOM,GLIS2,HES4,HSD3B7,HYAL1,INO80,ITPKB,LDHD,LIF,LYNX1,MRPS12,MT3,NAPRT,NPDC1,NTN1,PAK4,PDLIM2,PER2,PHYHIP,PLCD3,PLEKHA6,PMEPA1,PRIMA1,RAB3A,RAP1GAP,RAPGEFL1,RASD2,RCBTB2,REEP6,RP11-644F5.10,S100A1,SBK1,SCN2B,SH2D4A,SIGIRR,SLC27A1,SLC2A6,SYNDIG1L,SYNGR3,TMEM74B,TXNRD2,UBTF,VAMP5,…
CDK19		kinase	Inhibited	-2.53		0.000719	3.14327	ALDOC,ATF3,CDKN1A,CXCL8,DDIT4,FDXR,HSPA4L,JAG2,LIF,PROCR,RHBDF2,SLC7A11,TGFA,TGFB1
miR-939-3p (miRNAs w/seed CCUGGGC)		mature microRNA	Inhibited	-2.534		0.000723	3.14086	ANKRD24,ATF3,ATG9B,ATP1A3,CBLN2,CHST10,CLIP2,CPTP,CSDC2,CX3CL1,CYP1A1,DES,DNAH10OS,EFHD2,FAM174C,FBXO36,GLIPR2,HELLS,KIAA1522,LYNX1,MAP3K6,MELTF,METTL7A,MTHFSD,MYH14,NDUFA4L2,NME3,PDZD7,PER2,PHYHIP,PLCB2,PRIMA1,RGS16,RGS4,RNPEPL1,RP11-644F5.10,S100A2,SBK1,SPC24,SYNGR3,SYT13,TINAGL1,TMEM184A,UBTF,VWA1
miR-1275 (and other miRNAs w/seed UGGGGGA)		mature microRNA	Inhibited	-2.945		0.000847	3.07212	ACBD7,ADGRG6,AKAP5,ATP1A3,BHLHE41,C17orf107,C6orf223,CALB2,CBLN1,CDK18,CSDC2,DDX17,DIRAS1,DNAH10OS,EDN1,EHD2,FAM189B,FCMR,FIBCD1,FILIP1L,GLIS2,GPR3,HCN2,HEATR3,HRK,INKA2,IP6K3,IRF2BPL,KDM6B,LURAP1,LYNX1,MAT1A,METAP1D,MISP3,MNT,NR1D1,OLFML1,PALM2AKAP2,PELI3,PIANP,PNOC,PNPLA6,PPAN,PROB1,RAB3A,RAPGEFL1,REEP6,SLC45A3,SLC6A17,SPOCK1,SRRM3,STC1,SUCNR1,SUV39H1,SYNDIG1L,TMEM179,UBTF,XKR4,XKR6,ZNF385A,ZNF…
miR-4731-5p (miRNAs w/seed GCUGGGG)		mature microRNA	Inhibited	-3.15		0.000871	3.05998	ADRB3,AKNA,ARFGEF3,ARHGDIG,ATOH8,BMP8B,BORCS6,BRI3BP,C6orf223,CALN1,CARNS1,CD83,CDAN1,CDCA3,CDH4,CDKN1A,CEND1,CLDN3,CX3CL1,DES,DHFR,E2F2,FAM131C,FBXO41,FDXR,GLIPR2,GLIS2,GPR3,HES4,LIF,LYNX1,LYPD3,MAPK8IP3,MNT,MSX1,MZT2B,PACSIN1,PER2,PHF24,PLCD3,PLXDC1,PPDPF,PPP1R13L,RARRES2,RASD1,RASD2,RASSF2,REEP6,RELT,SCARF2,SCN2B,SCUBE1,SLC30A2,SLC6A9,SLC9A5,SPDEF,SPOCD1,TRABD,TUBB4A,UNC13D,VTN,ZBTB39,ZFYVE28
miR-3144-5p (miRNAs w/seed GGGGACC)		mature microRNA	Inhibited	-2.058		0.000907	3.04239	AKNA,ASMTL,ATG9B,B4GALNT4,C6orf223,CACNG6,CASP10,CILP2,CTD_2267D193,CX3CL1,DAND5,DDN,DES,ECEL1,EVA1B,LIF,LYNX1,MAFK,MKI67,MSX1,PACSIN1,PELI3,PPP1R10,PRIMA1,RASD2,RHOBTB2,SBK1,SCUBE1,SLC45A3,SLC6A17,SLC6A9,STC1,STOX1,ZFP41
miR-6724-5p (and other miRNAs w/seed UGGGCCC)		mature microRNA	Inhibited	-3.053		0.00106	2.97469	CBARP,DAPK2,DNAH10OS,DUSP13,DUSP15,FAM131A,FGFR3,KCNJ12,KIAA1522,KLF10,LDHD,LIF,LYNX1,MAP3K6,MID1IP1,MTRNR2L11,MTRNR2L4,NCALD,NME3,NYAP1,PIK3CD,POC1A,PROB1,PSAPL1,S100A2,SBNO2,SCN1B,TMEM132B,TMEM184A,VMAC,ZNF93
COLQ		other	Inhibited	-2.058		0.00114	2.9431	ACHE,ADAMTS2,COL6A3,ECM1,FBLN5,MMP16,MMP19,PRIMA1,SGCD,TGFB1,TGFB3
miR-4258 (miRNAs w/seed CCCGCCA)		mature microRNA	Inhibited	-2.683		0.00122	2.91364	ARL2,ATAD5,ATF5,ATP2B2,CBARP,COL9A2,DUSP15,LDHD,MAFK,METTL7A,MRPL12,NTN1,PCSK4,QSOX1,RFLNA/ZNF664-RFLNA,SCARF2,TEF,VAT1,VWA1,XYLT2
miR-128-1-5p (and other miRNAs w/seed GGGGCCG)		mature microRNA	Inhibited	-3.452		0.00126	2.89963	CACNA1H,CPNE5,CSDC2,DNASE1L2,EFHD2,FDXR,GRIN2D,HES4,LDHD,LYNX1,MAFK,METAP1D,NRTN,NTN1,PACSIN1,PPDPF,PRSS8,RASD2,RASL10A,RCN3,RNF208,SBK1,SEC14L2,SEMA6B,SIK1/SIK1B,SNCG,ST8SIA2,SYNDIG1L,SYNGR3,TGFB1,TMUB1,USH1C,USP40,VWA1,ZFYVE28,ZNF286A,ZNF286B
miR-3180-3p (and other miRNAs w/seed GGGGCGG)		mature microRNA	Inhibited	-4.629		0.00145	2.83863	ABCA2,ANTKMT,ATOH8,ATP1A3,ATP6V0C,AZU1,C17orf107,CAMTA2,CBARP,CDHR1,CDKN1A,CEND1,DIRAS1,FBXL16,FNDC10,GRB7,HAND1,HCN2,KDM6B,KLHL17,LMTK3,MAPK15,MELTF,PACSIN1,PAK4,PER2,PPDPF,PRR12,PRR36,RAB3A,RASD1,RCN3,ROR1,SFRP5,SOD3,SRF,TGFB1,VWA1,ZFP3,ZNF385A,ZNF469,ZNF865
ELAVL1		other	Inhibited	-2.306		0.00176	2.75449	ABCA1,ACHE,ACTA2,ARG2,ATF3,CD83,CDC6,CDKN1A,CENPE,CLDN3,GLIPR1,GLP1R,KIF11,KIF18A,MAT2A,MYBL2,NCAPG,NUF2,PBK,PCOLCE,PRC1,SLC7A11
DDIT3	0.593	transcription regulator	Inhibited	-2.192		0.00178	2.74958	ATF3,ATF5,AVIL,CXCL8,DDIT3,DNAJA1,ERO1A,NDRG1,PCK2,PER1,PLAT,RGS4,SPOCK1,SRSF6,STXBP2
TAL1		transcription regulator	Inhibited	-3.308		0.0025	2.60206	ARSA,CCNB1,CDKN1A,CDKN3,CENPU,GDF5,GINS1,HELLS,HLA-B,HSD17B14,ICAM1,KIF14,KIF15,KIF20A,LRR1,LRRN3,MELK,NCAPG,NR4A3,OIP5,PRSS8,RASD1,SLC2A3
miR-6820-5p (miRNAs w/seed GCGGCAG)		mature microRNA	Inhibited	-2.236		0.00289	2.5391	CBARP,CCDC24,CDCA5,CDKN1C,CSDC2,CYB561D1,ETV4,GLIPR2,GRIN2D,HAPLN3,JOSD2,NUDT8,PACSIN1,PELI3,PNOC,RAC2,SCN1B,SERTM1,SUV39H1,ZFYVE28
miR-342-5p (and other miRNAs w/seed GGGGUGC)		mature microRNA	Inhibited	-3.333		0.00297	2.52724	AHNAK2,C6orf223,CCL21,CREB3L1,CRLF1,EFHD2,FOXM1,FRZB,GBGT1,GINS3,GLIS2,HIRIP3,KCNJ12,KDM6B,KLHL40,MID1IP1,NR4A1,PCSK4,PER2,PLEKHA6,PSAPL1,RAB3IL1,RAC2,RASD2,S100A1,SCN1B,SH2D5,SPDEF,ST8SIA2,STAR,STXBP1,TWF2,VAMP5,ZFP3,ZFYVE28,ZNF385A
miR-6980-5p (and other miRNAs w/seed UGGGGGG)		mature microRNA	Inhibited	-2.774		0.00308	2.51145	ACBD7,AP2A1,ARL4C,ATP1A3,BHLHE41,C17orf107,CALB2,CALN1,CAPN15,CBLN1,CPNE5,CSDC2,DDX17,DIRAS1,EFHD2,FAM189B,GINS2,GLIPR2,GLIS2,GPR3,HCN2,HRK,INKA2,IRF2BPL,KDM6B,LMTK3,LRCH4,LURAP1,METAP1D,MISP3,MMP19,MNT,NR4A1,ORC1,PELI3,PPDPF,PRIMA1,RAB3A,REEP6,SLC45A3,SLC6A17,SMG5,SOD3,SRRM3,STARD5,SYNDIG1L,TM6SF2,TUBB4A,UBTF,ZNF385A,ZNF469,ZNF76
MYB		transcription regulator	Inhibited	-2.4		0.00349	2.45717	BHLHE40,BIRC5,BRCA1,CARNS1,CCNB1,CXCL12,EZH2,FOXM1,ICAM1,IGFBP5,ITPR1,JAK2,LANCL3,LIF,MAT2A,MFAP3L,NEDD9,NFKB2,SPP1
miR-637 (and other miRNAs w/seed CUGGGGG)		mature microRNA	Inhibited	-4.45		0.0036	2.4437	ATF3,C17orf107,C22orf46,CALN1,CAPN15,CASKIN1,CDK18,CDKN1A,CLDN3,CX3CL1,DGKQ,DNAH10OS,EFHD2,FBXO5,GLP1R,GPR3,HES4,HIRIP3,ICAM5,INKA2,LYNX1,MATK,MMP19,MNT,N4BP3,NR4A1,PACSIN1,PER2,PLCD3,RAB3A,RAB3IL1,RARG,RARRES2,RASD1,REEP6,RFLNA/ZNF664-RFLNA,RHOBTB2,RIN3,RRAS,SBK1,SBNO2,SHISA2,SLC45A3,SLC6A17,SLC8B1,SNAI3,SRRM3,SUV39H1,TRABD,TSPAN1,UAP1L1,VTN,XKR4,YIPF2,ZFYVE28
miR-5587-3p (miRNAs w/seed CCCCGGG)		mature microRNA	Inhibited	-2.84		0.00394	2.4045	CSDC2,ESRRB,KCNN1,LIF,MAFK,MELTF,NPDC1,PACSIN1,RP11-644F5.10,SEMA6B,SLC9A5,SNAI3,SRRM3,STKLD1,TWF2
MYBL2	-0.668	transcription regulator	Inhibited	-2.583		0.00395	2.4034	BIRC5,CCNB1,CCNB2,CENPE,FOXM1,IGFBP5,MYBL2,PLK1
miR-4532 (miRNAs w/seed CCCGGGG)		mature microRNA	Inhibited	-2.858		0.00395	2.4034	AGPAT2,C17orf107,CCDC85B,CEND1,COL5A1,DDIT4,DDX31,DIRAS1,FNDC10,HAND1,KREMEN1,MELTF,NRTN,NYAP1,PIMREG,PLEKHA6,RASD2,RP11-644F5.10,RRAD,SPDEF,TMUB1,TRPV2,VWA1,ZNF587B
miR-3070-5p (and other miRNAs w/seed GCCCCUG)		mature microRNA	Inhibited	-2.887		0.0051	2.29243	AARD,ANGPTL4,ARRDC2,ATOH8,C6orf223,CYB561D1,CYGB,DES,DNAH10OS,DOHH,FAM131A,GPR157,HRK,IP6K3,LIF,LYNX1,MFAP3L,OLFML2A,RFLNA/ZNF664-RFLNA,RGS14,RNPEPL1,SLC30A2,SPDEF,SRSF6,TRPV2,VWA1,ZFYVE28
miR-6801-3p (and other miRNAs w/seed CCCCUGC)		mature microRNA	Inhibited	-2.058		0.00516	2.28735	ADGRG6,AQP3,BMP8B,CACNA1D,CASKIN1,CDH16,CYB561D1,DDIT3,DES,DOHH,EIF4A1,GJB2,HRK,KCNMB1,LIF,LINC02656,LYNX1,MTHFSD,NDUFA4L2,PGF,PMEPA1,RGS4,RNPEPL1,SCN1B,SFRP5,SHISA2,SLC12A8,SLC30A2,STK38,STX18,SYNGR3,TMEM184A,ZFYVE28,ZNF268
CD24		other	Inhibited	-2.438		0.0056	2.25181	ATF3,BCLAF1,CDKN1A,CXCL8,DEPDC1B,ECM1,GDF15,ICAM1,KIF18A,N4BP3,SFPQ,TFPI2,ZNF302
miR-4738-5p (miRNAs w/seed CCAGCGC)		mature microRNA	Inhibited	-2.138		0.00588	2.23062	ANKRD9,CLDN3,CSDC2,CYB561D1,HAVCR2,ING5,KISS1,MELTF,PRIMA1,RASD2,RFLNA/ZNF664-RFLNA,SAMD14,SBK1,TSPAN4
PGF	0.696	growth factor	Inhibited	-2.169		0.00599	2.22257	ANGPTL4,ATF3,BIRC5,CXCL8,E2F2,EDN1,JAK2
miR-3141 (miRNAs w/seed AGGGCGG)		mature microRNA	Inhibited	-2.309		0.00664	2.17783	ATP6V0C,C6orf223,CBARP,FBXL16,LTO1,NUDT8,PACSIN1,RASL10A,STXBP1,TAZ,TUBB3,VMAC
miR-10400-5p (and other miRNAs w/seed GGCGGCG)		mature microRNA	Inhibited	-2.524		0.00668	2.17522	C6orf223,CALN1,CBARP,CXCL12,FBXL16,FSD1,GTSE1,HCN2,ING5,LMTK3,MAFK,MELTF,PIM3,PPP1R14A,RTN4R,TMC4,TMUB1,TXNRD2,VWA1
miR-4785 (miRNAs w/seed GAGUCGG)		mature microRNA	Inhibited	-2.714		0.00722	2.14146	ATOH8,CAMTA2,CAPN15,GBGT1,GRIN2D,NAPRT,NOS3,PERM1,SLC30A2,ULK1,ZNF628
miR-1587 (and other miRNAs w/seed UGGGCUG)		mature microRNA	Inhibited	-2.502		0.00929	2.03198	AVPI1,CPTP,FBXL16,GLIPR2,HAND1,IL1R1,LYNX1,NDUFA4L2,NME3,NPR3,NTN1,OLFML2A,PACSIN1,PANX2,PER2,PHF24,PLCD3,PLLP,SLC2A6,SLC39A4,SYNDIG1L,TFRC,TRAIP,TWF2,VAT1,VTN,ZFP41
COMMD1		transporter	Inhibited	-2.236		0.00991	2.00393	ALDOA,BNIP3,DDIT4,HK2,TFRC
miR-4472 (and other miRNAs w/seed GUGGGGG)		mature microRNA	Inhibited	-2.263		0.00993	2.00305	ACP3,AVPI1,CAPN15,CCDC113,CDK18,CEP131,CREB3L1,EHD2,ETV4,EVA1B,FBRSL1,FIBCD1,GAL3ST3,GLIPR2,GLP1R,HCN2,HRK,INKA2,LYNX1,NOXA1,NR1D1,PRIMA1,S100A1,SBK1,SCUBE1,SEMA4G,SMG5,SST,SUV39H1,TUBB4A,ZNF385A,ZNF469,ZNF605

## Sheet: 72h_Activating
Upstream regulators that are predicted to be activated at 72h
Upstream Regulator	Expr Log Ratio	Molecule Type	Predicted Activation State	Activation z-score	Flags	p-value of overlap	"-log(p-value)"	Target Molecules in Dataset
PPARG	-0.518	ligand-dependent nuclear receptor	Activated	2.294		5.05e-05	4.29671	ACTA2,ADRB3,AGPAT2,ANGPTL4,AQP3,CAVIN2,DLK1,ENO2,FOXO6,GDF15
CREB1		transcription regulator	Activated	2.403		5.85e-05	4.23284	ACHE,CALB2,CALN1,CCDC85A,CTNNA2,CXCR4,ECM1,FGL2,GAD1,GAP43
Creb		group	Activated	2.382		0.00189	2.72354	ACTA2,ADCY8,BBC3,COX6A2,CTSV,GPR85,INHA,IRS2,LTBP3,MAT2A
IGF1		growth factor	Activated	2.72		0.00212	2.67366	A2M,ACTA2,BBC3,CAVIN2,CDKN2A,COL2A1,GAP43,GHR,IL1R1,INHA
PPARGC1A		transcription regulator	Activated	2.855		0.00554	2.25649	BBC3,COL2A1,CYP1A1,DCN,GDF15,HK2,INHA,IRS2,ITGB4,MFAP5
HIF1A		transcription regulator	Activated	2.258		0.00859	2.06601	ACTA2,ANGPTL4,CDCP1,CDKN2A,CXCR4,D2HGDH,ENO2,GCHFR,GHR,HK2

## Sheet: 72h_Inhibiting
Upstream regulators that are predicted to be Inhibiting at 72h
Upstream Regulator	Expr Log Ratio	Molecule Type	Predicted Activation State	Activation z-score	Flags	p-value of overlap	"-log(p-value)"	Target Molecules in Dataset
MRTFB		transcription regulator	Inhibited	-2.345		0.00254	2.59517	ACTA2,CAVIN2,CXCR4,EDNRA,FILIP1L,GAS2,MAPK13,PCDH18,RAB27B,S100A8
S100A9		other	Inhibited	-2.331		0.00267	2.57349	A2M,BCL3,CCNE2,COX6A2,GJB2,H19,ITGB4,LOC102724788/PRODH,PER1,PLXNB3
S100A8	-0.784	other	Inhibited	-2.111		0.00443	2.3536	A2M,BCL3,CCNE2,COX6A2,GJB2,H19,ITGB4,LOC102724788/PRODH,PER1,PLXNB3
KCNK9		ion channel	Inhibited	-2.219		0.00511	2.29158	A2M,LYPD3,SLC6A17,SNCG,TRPC5
