# Supplementary material for: Multi-Omics Characterization of a Human Stem Cell-Based Model of Cardiac Hypertrophy
Source: Life (Basel). 2022 Feb 16;12(2):293. doi: 10.3390/life12020293 (PMC8875317; doi:10.3390/life12020293)
Supplement: Supplementary file 1 [file life-12-00293-s001.zip › life-1577086-supplementary/Supplementary Table S3.xlsx]

## Sheet: 8and24
Upstream regulators that overlapps between the 8 and 24h time point
Upstream regulator
PDGF BB
TNF
F2
TREM1
EPAS1
MRTFA
ERK
IL1B
RAF1
MAPK1
FGF2
SRF
EDN1
Akt
NORAD
Pkc(s)
Nfat (family)
KDM3A
MITF
STAT3
NOTCH1
TGFB3
PRKCE
TGFB2
MYOCD
YAP1
APP
NFKB1
MYC
MEF2D
RELA
GATA4
TBX5
NGFR
Insulin
TAC1
IFI16
MAFB
MEF2C
MYCN
HAND2
ANGPT2
MACROH2A1
JUNB
TNFSF13

## Sheet: 8and48
Upstream regulators that overlapps between the 8 and 48h time point
Upstream regulator
ESR2
miR-6846-5p (and other miRNAs w/seed GGGGGCU)
miR-3083-5p (and other miRNAs w/seed GGCUGGG)
miR-6762-5p (and other miRNAs w/seed GGGGCCA)
miR-486-3p (and other miRNAs w/seed GGGGCAG)
miR-6721-5p (miRNAs w/seed GGGCAGG)
miR-1207-5p (and other miRNAs w/seed GGCAGGG)
miR-296-5p (miRNAs w/seed GGGCCCC)
miR-328-5p (and other miRNAs w/seed GGGGGGC)
miR-149-3p (and other miRNAs w/seed GGGAGGG)
miR-6756-5p (and other miRNAs w/seed GGGUGGG)
miR-3104-5p (and other miRNAs w/seed AGGGGGC)
miR-4723-5p (and other miRNAs w/seed GGGGGAG)
miR-6829-5p (miRNAs w/seed GGGCUGC)
miR-4731-5p (miRNAs w/seed GCUGGGG)
miR-3594-5p (and other miRNAs w/seed CCAGGGC)
miR-4651 (and other miRNAs w/seed GGGGUGG)
miR-637 (and other miRNAs w/seed CUGGGGG)
miR-6132 (and other miRNAs w/seed GCAGGGC)
miR-185-3p (and other miRNAs w/seed GGGGCUG)
miR-3918 (miRNAs w/seed CAGGGCC)
miR-6752-5p (and other miRNAs w/seed GGGGGUG)
miR-1909-3p (and other miRNAs w/seed GCAGGGG)
miR-744-5p (and other miRNAs w/seed GCGGGGC)
miR-939-3p (miRNAs w/seed CCUGGGC)
PGF
miR-4640-5p (and other miRNAs w/seed GGGCCAG)
miR-1237-5p (and other miRNAs w/seed GGGGGCG)
miR-6825-5p (and other miRNAs w/seed GGGGAGG)
miR-3473h-5p (and other miRNAs w/seed AGGGGCU)
miR-128-1-5p (and other miRNAs w/seed GGGGCCG)
miR-342-5p (and other miRNAs w/seed GGGGUGC)
STAT4
miR-423-5p (and other miRNAs w/seed GAGGGGC)
miR-6798-5p (miRNAs w/seed CAGGGGG)
RARA
miR-10396b-5p (and other miRNAs w/seed GGCGGGG)

## Sheet: 8 and 72
Upstream regulators that overlapps between the 8 and 72h time point
Upstream regulator
IGF1
Creb

## Sheet: 24and48
Upstream regulators that overlapps between the 24 and 48h time point
Upstream regulator
ERBB2
let-7
CDKN2A
CCND1
E2F2
FOS
Rb
ASAH1
VDR
ARNT
MYB
miR-518c-5p (miRNAs w/seed CUCUGGA)

## Sheet: 24 and 72
No overlapping upstream regulators

## Sheet: 48and72
No overlapping upstream regulators

## Sheet: 8and24and48
Upstream regulators that overlapps between the 8,24 and 48h time point
Upstream regulator
TGFB1
NUPR1
TP53
CG
AGT
PRKCD
KDM1A
EGR1
TBX2
E2f
RB1
E2F6

## Sheet: 8and24and72
Upstream regulators that overlapps between the 8,24 and 72h time point
Upstream regulator
MRTFB

## Sheet: 8and48and72
Upstream regulators that overlapps between the 8,48 and 72h time point
Upstream regulator
CREB1

## Sheet: 24and48and72
Upstream regulators that overlapps between the 24,48 and 72h time point
Upstream regulator
HIF1A
PPARG
